# Supplementary material for: Discovery and validation of information theory-based transcription factor and cofactor binding site motifs
Source: Nucleic Acids Res. 2016 Nov 28;45(5):e27. doi: 10.1093/nar/gkw1036 (PMC5389469; doi:10.1093/nar/gkw1036)
Supplement: Supplementary Data [file gkw1036_supplementary_data.zip]

Archive with 9 entries (9 files):
- nar-02060-met-n-2016-File009.xlsm
- nar-02060-met-n-2016-File014.xlsm
- nar-02060-met-n-2016-File016.xlsm
- nar-02060-met-n-2016-File011.xlsm
- nar-02060-met-n-2016-File008.docx
- nar-02060-met-n-2016-File010.xlsm
- nar-02060-met-n-2016-File012.xlsm
- nar-02060-met-n-2016-File015.xlsm
- nar-02060-met-n-2016-File013.xlsm
