# Supplementary material for: Discovery and validation of information theory-based transcription factor and cofactor binding site motifs
Source: Nucleic Acids Res. 2016 Nov 28;45(5):e27. doi: 10.1093/nar/gkw1036 (PMC5389469; doi:10.1093/nar/gkw1036)
Supplement: Supplementary Data [file gkw1036_supplementary_data.zip › nar-02060-met-n-2016-File009.xlsm]

## Sheet: Sequence logos
	Supplementary Table S1 - Primary binding motifs
TFs	Datasets	Sequence logos of iPWMs showing primary motifs
AP2A	HeLa-S3, USC (optimal IDR-thresholded dataset)	Contiguous: 18960 binding sites
		Bipartite 3<2,4>3: 18325 binding sites
AP2C	HeLa-S3, USC (optimal IDR-thresholded dataset)	Contiguous: 25427 binding sites
		Bipartite 3<2,4>3: 24474 binding sites
AP4/TFAP4	HepG2, HAIB (optimal IDR-thresholded dataset)	22794 binding sites
ATF1	K562, HMS (optimal IDR-thresholded dataset)	Contiguous: 6988 binding sites (top 7000 peaks)
ATF2	H1-hESC, HAIB Protocol: v042211.1 (optimal IDR-thresholded dataset)	Contiguous: 998 binding sites (top 1000 peaks)
ATF3	A549, HAIB Protocol: v042211.1 Treatment: 0.02% ethanol for 1 hour (optimal IDR-thresholded dataset)	Contiguous: 6567 binding sites (after masking noise)
	HCT116, HAIB, Replicate 1 Protocol: v042211.1 (initial peak dataset)	Contiguous: 1068 binding sites (after masking noise)
	HCT116, HAIB, Replicate 2 Protocol: v042211.1 (initial peak dataset)	Contiguous: 1190 binding sites (after masking noise)
	K562, HAIB, Replicate 2 Protocol: v041610.1 (initial peak dataset)	Contiguous: 13671 binding sites
		Bipartite 3<1,2>3: 13308 binding sites
	K562, HAIB Protocol: v041610.1 (optimal IDR-thresholded dataset)	Contiguous: 15966 binding sites
BACH1	H1-hESC, Stanford (optimal IDR-thresholded dataset)	Contiguous: 11437 binding sites
	K562, Stanford (optimal IDR-thresholded dataset)	Contiguous: 3737 binding sites
		Bipartite 6<1,2>6: 3412 binding sites
BATF	GM12878, HAIB Protocol: PCR1x (optimal IDR-thresholded dataset)	Contiguous: 32249 binding sites
		Bipartite 3<1,2>3: 30803 binding sites
BHLHE32/MITF	K562, HAIB (optimal IDR-thresholded dataset)	3494 binding sites (top 3500 peaks)
BHLHE40	A549, Stanford (optimal IDR-thresholded dataset)	3119 binding sites
	GM12878, Stanford (optimal IDR-thresholded dataset)	7478 binding sites (top 7500 peaks)
	HepG2, HAIB Protocol: v041610.1 (SPP dataset)	3845 binding sites
	HepG2, HAIB Protocol: v041610.1 (optimal IDR-thresholded dataset)	2851 binding sites
	HepG2, Stanford (optimal IDR-thresholded dataset)	11978 binding sites (top 12000 peaks)
	K562, Stanford (optimal IDR-thresholded dataset)	9965 binding sites (top 10000 peaks)
CEBPB	A549, Stanford (optimal IDR-thresholded dataset)	38719 binding sites
	H1-hESC, Stanford (optimal IDR-thresholded dataset)	15457 binding sites
	HeLa-S3, Stanford (optimal IDR-thresholded dataset)	60804 binding sites
	HepG2, HAIB Protocol: v041610.1 (optimal IDR-thresholded dataset)	17974 binding sites
	HepG2, Stanford (optimal IDR-thresholded dataset)	56368 binding sites
	HepG2, Stanford Treatment: forskolin for 6 hours (optimal IDR-thresholded dataset)	18331 binding sites
	IMR90, Stanford (optimal IDR-thresholded dataset)	70184 binding sites
	K562, HAIB Protocol: v042211.1 (optimal IDR-thresholded dataset)	22175 binding sites
	K562, Stanford (optimal IDR-thresholded dataset)	38597 binding sites
CEBPD	HepG2, HAIB Protocol: v041610.1 (optimal IDR-thresholded dataset)	1697 binding sites (top 1700 peaks)
CTCF	A549, UW, Replicate 1 (initial peak dataset)	50058 binding sites
	AG04449, UW (SPP dataset)	42922 binding sites
	GM12878, UW (optimal IDR-thresholded dataset)	40033 binding sites
	HCT116, UW (optimal IDR-thresholded dataset)	50237 binding sites
	HeLa-S3, UW (optimal IDR-thresholded dataset)	38312 binding sites
	HepG2, UW (optimal IDR-thresholded dataset)	48609 binding sites
	HUVEC, UW (SPP dataset)	37294 binding sites
	IMR90, UW (optimal IDR-thresholded dataset)	45833 binding sites
	K562, UW (optimal IDR-thresholded dataset)	43206 binding sites
	MCF-7, UW (optimal IDR-thresholded dataset)	58931 binding sites
	NB4, UW (optimal IDR-thresholded dataset)	38198 binding sites
CTCFL	K562, HAIB Protocol: v041610.1 (SPP dataset)	12871 binding sites
EBF1	GM12878, Stanford (optimal IDR-thresholded dataset)	Contiguous: 33378 binding sites
		Bipartite 5<0,5>5: 32545 binding sites
E2F4	HeLa-S3, USC (optimal IDR-thresholded dataset)	500 binding sites (top 500 peaks)
EGR1	ECC-1, HAIB, Replicate 2 Protocol: v042211.1 (optimal IDR-thresholded dataset)	5611 binding sites
	GM12878, HAIB Protocol: v041610.1 (SPP dataset)	13606 binding sites
	GM12878, HAIB Protocol: PCR2x (optimal IDR-thresholded dataset)	16298 binding sites
	H1-hESC, HAIB Protocol: v041610.2 (optimal IDR-thresholded dataset)	8725 binding sites
	HCT116, HAIB, Replicate 1 Protocol: v042211.1 (optimal IDR-thresholded dataset)	5320 binding sites
	HCT116, HAIB, Replicate 2 Protocol: v042211.1 (optimal IDR-thresholded dataset)	4153 binding sites
	K562, HAIB Protocol: v041610.1 (optimal IDR-thresholded dataset)	36868 binding sites
	MCF7, HAIB, Replicate 1 Protocol: v042211.1 (initial peak dataset)	6227 binding sites
ELF1	A549, HAIB Protocol: v042211.1 Treatment: 0.02% ethanol for 1 hour (optimal IDR-thresholded dataset)	8606 binding sites
	GM12878, HAIB Protocol: v041610.1 (SPP dataset)	20463 binding sites
	HCT116, HAIB, Replicate 2 Protocol: 042211.1 (initial peak dataset)	2948 binding sites
	HepG2, HAIB Protocol: v041610.1 (optimal IDR-thresholded dataset)	17977 binding sites
	K562, HAIB Protocol: v041610.2 (optimal IDR-thresholded dataset)	27743 binding sites
ELK1	GM12878, Stanford (optimal IDR-thresholded dataset)	4995 binding sites (top 5000 peaks)
	HeLa-S3, Stanford (optimal IDR-thresholded dataset)	3999 binding sites (top 4000 peaks)
	K562, Stanford (optimal IDR-thresholded dataset)	2960 binding sites
ELK4	HeLa-S3, USC (optimal IDR-thresholded dataset)	5911 binding sites
	HEK293, USC (initial peak dataset)	2283 binding sites
ESR1	ECC-1, HAIB Protocol: v041610.2 Treatment: 100nM bisphonol A for 1 hour (optimal IDR-thresholded dataset)	Contiguous: 4258 binding sites
	ECC-1, HAIB Protocol: v041610.2 Treatment: 10nM estradiol for 1 hour (optimal IDR-thresholded dataset)	Contiguous: 12993 binding sites (top 13000 peaks)
	ECC-1, HAIB Protocol: v041610.2 Treatment: 100nM genistein for 1 hour (SPP dataset)	Contiguous: 9040 binding sites
	T47D, HAIB Protocol: v041610.2 Treatment: 100nM bisphonol A for 30 minutes (optimal IDR-thresholded dataset)	Contiguous: 3901 binding sites
		Bipartite 6<0,5>6: 3720 binding sites
	T47D, HAIB Protocol: v041610.2 Treatment: 10nM estradiol for 1 hour (optimal IDR-thresholded dataset)	Contiguous: 10489 binding sites
		Bipartite 6<0,5>6: 10290 binding sites
	T47D, HAIB Protocol: v041610.2 Treatment: 100nM genistein for 1 hour (optimal IDR-thresholded dataset)	Contiguous: 10537 binding sites
		Bipartite 6<0,5>6: 10375 binding sites
ESRRA	HepG2, Stanford Treatment: forskolin for 6 hours (optimal IDR-thresholded dataset)	1177 binding sites
ETS1	GM12878, HAIB Protocol: PCR1x (SPP dataset)	2865 binding sites
ETV1	K562, Stanford Target: eGFP-ETV1 (optimal IDR-thresholded dataset)	20005 binding sites
ETV6	GM12878, HAIB (conservative IDR-thresholded dataset)	10802 binding sites
	K562, HAIB (conservative IDR-thresholded dataset)	998 binding sites (top 1000 peaks)
FOS	HeLa-S3, Yale (optimal IDR-thresholded dataset)	Contiguous: 9211 binding sites
		Bipartite 3<1,2>3: 8614 binding sites
	HUVEC, USC (SPP dataset)	Contiguous: 39320 binding sites
		Bipartite 3<1,2>3: 37562 binding sites
	K562, UChicago Target: eGFP-FOS (optimal IDR-thresholded dataset)	Contiguous: 10146 binding sites
		Bipartite 3<1,2>3: 9779 binding sites
	MCF10A-Er-Src, HMS Treatment: 1µM afimoxifene for 4 hours (optimal IDR-thresholded dataset)	Contiguous: 85922 binding sites
		Bipartite 3<1,2>3: 80768 binding sites
	MCF10A-Er-Src, HMS Treatment: 1µM afimoxifene for 12 hours (optimal IDR-thresholded dataset)	Contiguous: 91891 binding sites
		Bipartite 3<1,2>3: 86855 binding sites
	MCF10A-Er-Src, HMS Treatment: 1µM afimoxifene for 36 hours (optimal IDR-thresholded dataset)	Contiguous: 70076 binding sites
		Bipartite 3<1,2>3: 66186 binding sites
	MCF10A-Er-Src, HMS Treatment: 0.01% ethanol for 36 hours (optimal IDR-thresholded dataset)	Contiguous: 67528 binding sites
		Bipartite 3<1,2>3: 64036 binding sites
FOSL1	HCT116, HAIB, Replicate 1 Protocol: v042211.1 (initial peak dataset)	Contiguous: 10464 binding sites
	HCT116, HAIB, Replicate 2 Protocol: v042211.1 (initial peak dataset)	Contiguous: 16823 binding sites
	K562, HAIB Protocol: v041610.1 (optimal IDR-thresholded dataset)	Contiguous: 11040 binding sites
		Bipartite 3<1,2>3: 10280 binding sites
FOSL2	A549, HAIB Protocol: v042211.1 Treatment: 0.02% ethanol for 1 hour (optimal IDR-thresholded dataset)	Contiguous: 28717 binding sites
		Bipartite 3<1,2>3: 26914 binding sites
	HepG2, HA Protocol: v041610.1 (optimal IDR-thresholded dataset)	Contiguous: 25160 binding sites
		Bipartite 3<1,2>3: 23982 binding sites
	MCF7, HAIB, Replicate 1 Protocol: v042211.1 (initial peak dataset)	Contiguous: 15823 binding sites
		Bipartite 3<1,2>3: 15370 binding sites
	MCF7, HAIB, Replicate 2 Protocol: v042211.1 (initial peak dataset)	Contiguous: 5494 binding sites
		Bipartite 3<1,2>3: 5386 binding sites
	SK-N-SH, HAIB, Replicate 1 Protocol: v042211.1 (initial peak dataset)	Contiguous: 35966 binding sites
	SK-N-SH, HAIB, Replicate 2 Protocol: v042211.1 (initial peak dataset)	Contiguous: 11341 binding sites
		Bipartite 3<1,2>3: 11121 binding sites
FOXA1	A549, HAIB Protocol: v041610.2 Treatment: 100nM dexamethasone for 1 hour (optimal IDR-thresholded dataset)	7677 binding sites
	ECC-1, HAIB Protocol: v041610.2 Treatment: 0.02% DMSO for 1 hour (optimal IDR-thresholded dataset)	5820 binding sites
	HepG2, HAIB, Replicate 1 Target: FOXA1(SC-6553) Protocol: v041610.1 (initial peak dataset)	51793 binding sites
	HepG2, HAIB, Replicate 2 Target: FOXA1(SC-6553) Protocol: v041610.1 (initial peak dataset)	39248 binding sites
	HepG2, HAIB, Replicate 1 Target: FOXA1(SC-101058) Protocol: v041610.1 (initial peak dataset)	42600 binding sites
	HepG2, HAIB, Replicate 2 Target: FOXA1(SC-101058) Protocol: v041610.1 (initial peak dataset)	43210 binding sites
	T47D, HAIB, Replicate 1 Protocol: v041610.2 Treatment: 0.02% DMSO for 1 hour (initial peak dataset)	36941 binding sites
	T47D, HAIB, Replicate 2 Protocol: v041610.2 Treatment: 0.02% DMSO for 1 hour (initial peak dataset)	61544 binding sites
FOXA2	HepG2, HAIB Protocol: v041610.1 (optimal IDR-thresholded dataset)	40913 binding sites
FOXP2	SK-N-MC, HAIB Protocol: PCR2x (optimal IDR-thresholded dataset)	1197 binding sites (top 1200 peaks)
GABPA	A549, HAIB Protocol: v042211.1 Treatment: 0.02% ethanol for 1 hour (optimal IDR-thresholded dataset)	7489 binding sites (top 7500 peaks)
	GM12878, HAIB Protocol: PCR2x (optimal IDR-thresholded dataset)	6552 binding sites
	H1-hESC, HAIB Protocol: PCR1x (SPP dataset)	4101 binding sites
	HeLa-S3, HAIB Protocol: PCR1x (optimal IDR-thresholded dataset)	6751 binding sites
	HepG2, HAIB Protocol: PCR2x (SPP dataset)	7152 binding sites
	HL-60, HAIB, Replicate 1 Protocol: v042211.1 (initial peak dataset)	4295 binding sites
	HL-60, HAIB, Replicate 2 Protocol: v042211.1 (initial peak dataset)	3930 binding sites
	K562, HAIB Protocol: v041610.1 (optimal IDR-thresholded dataset)	8967 binding sites (top 9000 peaks)
GATA1	K562, USC (optimal IDR-thresholded dataset)	4056 binding sites
	PBDEFetal, USC (initial peak dataset)	3456 binding sites
	PBDE, USC (SPP dataset)	25281 binding sites
GATA2	K562, HAIB Protocol: PCR1x (optimal IDR-thresholded dataset)	19237 binding sites
	K562, UChicago Target: eGFP-GATA2 (optimal IDR-thresholded dataset)	11469 binding sites
	K562, USC (optimal IDR-thresholded dataset)	10629 binding sites
	SH-SY5Y, USC (SPP dataset)	28798 binding sites
GATA3	SH-SY5Y, USC (optimal IDR-thresholded dataset)	2999 binding sites (top 3000 peaks)
GR/NR3C1	A549, HAIB Protocol: PCR1x Treatment: 50nM dexamethasone for 1 hour (optimal IDR-thresholded dataset)	23301 binding sites
	A549, HAIB Protocol: PCR1x Treatment: 500pM dexamethasone for 1 hour (optimal IDR-thresholded dataset)	1008 binding sites
	A549, HAIB Protocol: PCR1x Treatment: 5nM dexamethasone for 1 hour (optimal IDR-thresholded dataset)	10271 binding sites
	A549, HAIB Protocol: PCR1x Treatment: 100nM dexamethasone for 1 hour (optimal IDR-thresholded dataset)	8480 binding sites (top 8500 peaks)
	ECC-1, HAIB Protocol: v041610.2 Treatment: 100nM dexamethasone for 1 hour (optimal IDR-thresholded dataset)	5995 binding sites (top 6000 peaks)
GTF3C2	HeLa-S3, HMS (optimal IDR-thresholded dataset)	2544 binding sites
	K562, HMS (optimal IDR-thresholded dataset)	1836 binding sites
HNF4A	HepG2, HAIB Protocol: v041610.1 (optimal IDR-thresholded dataset)	Contiguous: 20772 binding sites
	HepG2, Stanford Treatment: forskolin for 6 hours (optimal IDR-thresholded dataset)	Contiguous: 11129 binding sites
HNF4G	HepG2, HAIB Protocol: v041610.1 (optimal IDR-thresholded dataset)	Contiguous: 20373 binding sites
IRF1	K562, Stanford Treatment: IFNa for 30 minutes (optimal IDR-thresholded dataset)	1296 binding sites
	K562, Stanford Treatment: IFNa for 6 hours (optimal IDR-thresholded dataset)	8331 binding sites
	K562, Stanford Treatment: IFNg for 30 minutes (optimal IDR-thresholded dataset)	10296 binding sites
IRF3	GM12878, Stanford (initial peak dataset)	13068 binding sites
IRF4	GM12878, HAIB Protocol: PCR1x (optimal IDR-thresholded dataset)	17740 binding sites
	GM12878, HAIB, Replicate 2 Protocol: PCR1x (initial peak dataset)	25345 binding sites
JUN	H1-hESC, Stanford (SPP dataset)	Contiguous: 1491 binding sites
		Bipartite 3<1,2>3: 1371 binding sites
	HeLa-S3, Stanford (optimal IDR-thresholded dataset)	Contiguous: 21853 binding sites
		Bipartite 3<1,2>3: 21066 binding sites
	HepG2, Stanford (optimal IDR-thresholded dataset)	Contiguous: 12660 binding sites
		Bipartite 3<1,2>3: 12170 binding sites
	HUVEC, Stanford (optimal IDR-thresholded dataset)	Contiguous: 29441 binding sites
		Bipartite 3<1,2>3: 28453 binding sites
	K562, Yale (optimal IDR-thresholded dataset)	Contiguous: 9830 binding sites
		Bipartite 3<1,2>3: 9359 binding sites
	K562, Yale Treatment: IFNa for 6 hours (optimal IDR-thresholded dataset)	Contiguous: 5212 binding sites
		Bipartite 3<1,2>3: 4951 binding sites
	K562, Stanford Treatment: IFNa for 30 minutes (optimal IDR-thresholded dataset)	Contiguous: 8819 binding sites
		Bipartite 3<1,2>3: 8469 binding sites
	K562, Yale Treatment: IFNg for 6 hours (optimal IDR-thresholded dataset)	Contiguous: 6587 binding sites
		Bipartite 3<1,2>3: 6404 binding sites
	K562, Yale Treatment: IFNg for 30 minutes (optimal IDR-thresholded dataset)	Contiguous: 8575 binding sites
		Bipartite 3<1,2>3: 8050 binding sites
JUNB	K562, UChicago Target: eGFP-JUNB (optimal IDR-thresholded dataset)	Contiguous: 12268 binding sites
		Bipartite 3<1,2>3: 11673 binding sites
JUND	A549, HAIB, Replicate 1 Protocol: v041610.2 Treatment: 0.02% ethanol for 1 hour (initial peak dataset)	Contiguous: 12309 binding sites
		Bipartite 3<1,2>3: 11810 binding sites
	GM12878, Yale (SPP dataset)	Contiguous: 1714 binding sites
		Bipartite 3<1,2>3: 1666 binding sites
	GM12878, Yale (optimal IDR-thresholded dataset)	Contiguous: 2472 binding sites
	H1-hESC, Stanford (optimal IDR-thresholded dataset)	Contiguous: 9527 binding sites (after masking noise)
	HCT116, HAIB, Replicate 1 Protocol: v042211.1 (initial peak dataset)	Contiguous: 10001 binding sites
	HCT116, HAIB, Replicate 2 Protocol: v042211.1 (initial peak dataset)	Contiguous: 12245 binding sites
	HeLa-S3, Stanford (optimal IDR-thresholded dataset)	Contiguous: 31539 binding sites
		Bipartite 3<1,2>3: 30109 binding sites
	HepG2, HAIB Protocol: PCR1x (optimal IDR-thresholded dataset)	Contiguous: 21555 binding sites
	HepG2, Stanford (optimal IDR-thresholded dataset)	Contiguous: 32152 binding sites
		Bipartite 3<1,2>3: 31193 binding sites
	K562, Stanford (optimal IDR-thresholded dataset)	Contiguous: 39976 binding sites
	K562, UChicago Target: eGFP-JUND (optimal IDR-thresholded dataset)	Contiguous: 26606 binding sites
		Bipartite 3<1,2>3: 26012 binding sites
	MCF7, HAIB, Replicate 2 Protocol: v042211.1 (initial peak dataset)	Contiguous: 5344 binding sites (after masking noise)
KLF1	K562, Stanford (optimal IDR-thresholded dataset)	8583 binding sites
MAFF	HepG2, Stanford (optimal IDR-thresholded dataset)	Bipartite 6<1,2>6: 30843 binding sites
	K562, Stanford (optimal IDR-thresholded dataset)	Bipartite 6<1,2>6: 20817 binding sites
MAFK	H1-hESC, Stanford (optimal IDR-thresholded dataset)	Bipartite 6<1,2>6: 9191 binding sites
	HeLa-S3, Stanford (optimal IDR-thresholded dataset)	Bipartite 6<1,2>6: 11586 binding sites
	HepG2, Stanford (optimal IDR-thresholded dataset)	Bipartite 6<1,2>6: 50710 binding sites
	IMR90, Stanford (optimal IDR-thresholded dataset)	Bipartite 6<1,2>6: 32697 binding sites
	K562, Stanford (optimal IDR-thresholded dataset)	Bipartite 6<1,2>6: 16215 binding sites
MAFG	K562, Stanford Target: eGFP-MAFG (conservative IDR-thresholded dataset)	Bipartite 6<1,2>6: 31928 binding sites
MAX	GM12878, Stanford (SPP dataset)	2080 binding sites
	H1-hESC, USC (optimal IDR-thresholded dataset)	11108 binding sites
	HUVEC, Stanford (optimal IDR-thresholded dataset)	9102 binding sites
	K562, Yale (SPP dataset)	2908 binding sites
	NB4, Stanford (SPP dataset)	17578 binding sites
MEF2A	GM12878, HAIB Protocol: PCR1x (optimal IDR-thresholded dataset)	7416 binding sites (top 7500 peaks)
	K562, HAIB Protocol: v041610.1 (optimal IDR-thresholded dataset)	5596 binding sites
MEF2C	GM12878, HAIB Protocol: v041610.1 (optimal IDR-thresholded dataset)	6925 binding sites (top 7000 peaks)
MYC	HeLa-S3, Yale (SPP dataset)	2493 binding sites (top 2500 peaks)
	K562, Yale (SPP dataset)	2489 binding sites (top 2500 peaks)
	K562, Yale Treatment: IFNg for 6 hours (optimal IDR-thresholded dataset)	2495 binding sites (top 2500 peaks)
	MCF10A-Er-Src, HMS Treatment: 0.01% ethanol for 36 hours (optimal IDR-thresholded dataset)	16147 binding sites (top 16200 peaks)
	NB4, Stanford (optimal IDR-thresholded dataset)	2999 binding sites (top 3000 peaks)
MXI1	HeLa-S3, Stanford (optimal IDR-thresholded dataset)	600 binding sites (top 600 peaks)
NFE2	K562, Yale (optimal IDR-thresholded dataset)	Contiguous: 2582 binding sites
		Bipartite: 2317 binding sites
	K562, HAIB (conservative IDR-thresholded dataset)	Contiguous: 22884 binding sites
		Bipartite: 20440 binding sites
	K562, HAIB (optimal IDR-thresholded dataset)	Bipartite: 23333 binding sites
NFE2L1	K562, Stanford Target: eGFP-NFE2L1 (optimal IDR-thresholded dataset)	Bipartite: 5812 binding sites
RELA/NFKB	GM10847, Stanford Treatment: 25ng/ml TNFa for 6 hours (optimal IDR-thresholded dataset)	4997 binding sites (top 5000 peaks)
	GM12878, Stanford Treatment: 25ng/ml TNFa for 6 hours (optimal IDR-thresholded dataset)	11193 binding sites (top 11200 peaks)
	GM12891, Stanford Treatment: 25ng/ml TNFa for 6 hours (optimal IDR-thresholded dataset)	14992 binding sites (top 15000 peaks)
	GM12892, Stanford Treatment: 25ng/ml TNFa for 6 hours (optimal IDR-thresholded dataset)	5498 binding sites (top 5500 peaks)
	GM15510, Stanford Treatment: 25ng/ml TNFa for 6 hours (optimal IDR-thresholded dataset)	2998 binding sites (top 3000 peaks)
	GM18505, Stanford Treatment: 25ng/ml TNFa for 6 hours (optimal IDR-thresholded dataset)	4494 binding sites (top 4500 peaks)
	GM18526, Stanford Treatment: 25ng/ml TNFa for 6 hours (optimal IDR-thresholded dataset)	3070 binding sites
	GM18951, Stanford Treatment: 25ng/ml TNFa for 6 hours (optimal IDR-thresholded dataset)	6997 binding sites (top 7000 peaks)
	GM19099, Stanford Treatment: 25ng/ml TNFa for 6 hours (optimal IDR-thresholded dataset)	7774 binding sites
	GM19193, Stanford Treatment: 25ng/ml TNFa for 6 hours (optimal IDR-thresholded dataset)	5276 binding sites
NFYA	GM12878, HMS (optimal IDR-thresholded dataset)	1835 binding sites
	HeLa-S3, HMS (optimal IDR-thresholded dataset)	5929 binding sites (after masking SP motif)
	K562, Stanford (optimal IDR-thresholded dataset)	4275 binding sites
	K562, Stanford (SPP dataset)	8406 binding sites
NFYB	GM12878, HMS (optimal IDR-thresholded dataset)	13288 binding sites
	HeLa-S3, HMS (optimal IDR-thresholded dataset)	7150 binding sites
	K562, Stanford (optimal IDR-thresholded dataset)	10042 binding sites
NRF1	GM12878, Stanford (optimal IDR-thresholded dataset)	5660 binding sites
	H1-hESC, Stanford (optimal IDR-thresholded dataset)	4438 binding sites
	HeLa-S3, Stanford (optimal IDR-thresholded dataset)	2808 binding sites
	HepG2, Stanford (optimal IDR-thresholded dataset)	1860 binding sites
	K562, Stanford (optimal IDR-thresholded dataset)	4140 binding sites
	SK-N-SH, Stanford (initial peak dataset)	3999 binding sites (top 4000 peaks)
NRSF/REST	ECC-1, HAIB, Replicate 2 Protocol: v042211.1 (initial peak dataset)	8692 binding sites
	GM12878, HAIB Protocol: PCR1x (optimal IDR-thresholded dataset)	6898 binding sites
	GM12878, HAIB, Replicate 1 Protocol: PCR2x (initial peak dataset)	5330 binding sites
	H1-hESC, HAIB Protocol: v041610.2 (optimal IDR-thresholded dataset)	13248 binding sites
	HeLa-S3, HAIB Protocol: PCR1x (optimal IDR-thresholded dataset)	10239 binding sites
	HepG2, HAIB Protocol: PCR2x (optimal IDR-thresholded dataset)	6010 binding sites
	HepG2, HAIB Protocol: v041610.1 (optimal IDR-thresholded dataset)	12786 binding sites
	HepG2, HAIB, Replicate 1 Protocol: v041610.1 (initial peak dataset)	6618 binding sites
	K562, HAIB Protocol: v041610.2 (optimal IDR-thresholded dataset)	15804 binding sites
	MCF-7, HAIB, Replicate 1 Protocol: v042211.1 (initial peak dataset)	7237 binding sites
	PANC1, HAIB Protocol: PCR2x (optimal IDR-thresholded dataset)	5498 binding sites
	PANC1, HAIB, Replicate 1 Protocol: v041610.1 (initial peak dataset)	1074 binding sites
	PANC1, HAIB, Replicate 2 Protocol: v041610.1 (initial peak dataset)	10749 binding sites
	PSFK-1, HAIB Protocol: PCR2x (optimal IDR-thresholded dataset)	11389 binding sites
	SK-N-SH, HAIB Protocol: PCR2x (optimal IDR-thresholded dataset)	18798 binding sites
	SK-N-SH, HAIB, Replicate 1 Protocol: PCR2x (initial peak dataset)	1325 binding sites
	SK-N-SH, HAIB, Replicate 2 Protocol: PCR2x (initial peak dataset)	14921 binding sites
	SK-N-SH, HAIB, Replicate 2 Protocol: v041610.1 (initial peak dataset)	12167 binding sites
PAX5	GM12878, HAIB Target: PAX5-C20 Protocol: PCR1x (optimal IDR-thresholded dataset)	8986 binding sites (top 9000 peaks)
	GM12891, HAIB Protocol: v041610.1 (optimal IDR-thresholded dataset)	3152 binding sites
PBX3	GM12878, HAIB Protocol: PCR1x (optimal IDR-thresholded dataset)	9932 binding sites
POU2F2	GM12878, HAIB Protocol: PCR1x (optimal IDR-thresholded dataset)	11942 binding sites (top 12000 peaks)
	GM12891, HAIB Protocol: PCR1x (optimal IDR-thresholded dataset)	5487 binding sites (top 5500 peaks)
POU5F1	H1-hESC, HAIB Protocol: v041610.2 (optimal IDR-thresholded dataset)	3944 binding sites
PRDM1	HeLa-S3, Stanford (initial peak dataset)	10120 binding sites
PU1/SPI1	GM12878, HAIB Protocol: PCR1x (optimal IDR-thresholded dataset)	42799 binding sites
	GM12891, HAIB Protocol: PCR1x (optimal IDR-thresholded dataset)	48677 binding sites
	HL-60, HAIB, Replicate 1 Protocol: v042211.1 (initial peak dataset)	64595 binding sites
	HL-60, HAIB, Replicate 2 Protocol: v042211.1 (initial peak dataset)	22152 binding sites
	K562, HAIB Protocol: PCR1x (optimal IDR-thresholded dataset)	28522 binding sites
RFX5	GM12878, Stanford (optimal IDR-thresholded dataset)	1000 binding sites (top 1000 peaks)
	H1-hESC, Stanford (optimal IDR-thresholded dataset)	1695 binding sites
	HeLa-S3, Stanford (optimal IDR-thresholded dataset)	1497 binding sites (top 1500 peaks)
	HepG2, Stanford (optimal IDR-thresholded dataset)	2999 binding sites (top 3000 peaks)
	K562, Stanford (optimal IDR-thresholded dataset)	1000 binding sites (top 1000 peaks)
RUNX3	GM12878, HAIB Protocol: v042211.1 (optimal IDR-thresholded dataset)	64411 binding sites (top 64500 peaks)
RXRA	HepG2, HAIB Protocol: PCR1x (optimal IDR-thresholded dataset)	17038 binding sites
SP1	GM12878, HAIB Protocol: PCR1x (optimal IDR-thresholded dataset)	18193 binding sites
	H1-hESC, HAIB Protocol: PCR1x (optimal IDR-thresholded dataset)	15048 binding sites
	K562, HAIB Protocol: PCR1x (optimal IDR-thresholded dataset)	7169 binding sites
SP2	H1-hESC, HAIB Protocol: v042211.1 (optimal IDR-thresholded dataset)	2464 binding sites
	HepG2, HAIB, Replicate 1 Protocol: v042211.1 (initial peak dataset)	1405 binding sites
	HepG2, HAIB, Replicate 2 Protocol: v042211.1 (initial peak dataset)	2404 binding sites
	K562, HAIB Protocol: v041610.2 (optimal IDR-thresholded dataset)	3117 binding sites
SP4	H1-hESC, HAIB, Replicate 2 Protocol: v042211.1 (initial peak dataset)	14199 binding sites
SRF	H1-hESC, HAIB Protocol: PCR1x (optimal IDR-thresholded dataset)	5081 binding sites
	HepG2, HAIB Protocol: v041610.1 (optimal IDR-thresholded dataset)	5306 binding sites
	K562, HAIB Protocol: v041610.1 (optimal IDR-thresholded dataset)	990 binding sites (top 1000 peaks)
STAT1	HeLa-S3, Yale Treatment: IFNg for 30 minutes (SPP dataset)	Contiguous: 9833 binding sites
		Bipartite 3<2,4>3: 9570 binding sites
	HeLa-S3, Yale Treatment: IFNg for 30 minutes (optimal IDR-thresholded dataset)	Contiguous: 16156 binding sites
	K562, Stanford Treatment: IFNg for 30 minutes (SPP dataset)	Contiguous: 1594 binding sites
		Bipartite 3<2,4>3: 1519 binding sites
	K562, Stanford Treatment: IFNg for 30 minutes (optimal IDR-thresholded dataset)	Contiguous: 2197 binding sites
		Bipartite 3<2,4>3: 2097 binding sites
	K562, Stanford Treatment: IFNg for 6 hours (optimal IDR-thresholded dataset)	Contiguous: 2333 binding sites
	K562, Yale Treatment: IFNa for 30 minutes (SPP dataset)	Contiguous: 867 binding sites
		Bipartite 3<2,4>3: 849 binding sites
STAT3	MCF10A-Er-Src, HMS Treatment: 0.01% ethanol for 4 hours (optimal IDR-thresholded dataset)	Contiguous: 44845 binding sites (after masking AP1 motif)
	MCF10A-Er-Src, HMS Treatment: 0.01% ethanol for 36 hours (optimal IDR-thresholded dataset)	Contiguous: 12325 binding sites
	MCF10A-Er-Src, HMS Treatment: 1µM afimoxifene for 12 hours (optimal IDR-thresholded dataset)	Contiguous: 22931 binding sites (top 23000 peaks)
STAT5A	K562, HAIB Protocol: v042211.1 (optimal IDR-thresholded dataset)	Contiguous: 300 binding sites (top 300 peaks)
TAL1	K562, Stanford (optimal IDR-thresholded dataset)	26127 binding sites
TCF12	GM12878, HAIB Protocol: PCR1x (optimal IDR-thresholded dataset)	20344 binding sites
	H1-hESC, HAIB Protocol: PCR1x (optimal IDR-thresholded dataset)	7808 binding sites
TCF3	GM12878, HAIB Protocol: PCR1x (optimal IDR-thresholded dataset)	15943 binding sites
TCF7	GM12878, HAIB (optimal IDR-thresholded dataset)	4496 binding sites (top 4500 peaks)
	K562, HAIB (optimal IDR-thresholded dataset)	999 binding sites (top 1000 peaks)
TCF7L2	HCT116, USC (optimal IDR-thresholded dataset)	5993 binding sites (top 6000 peaks)
	HepG2, USC (SPP dataset)	16215 binding sites
TEAD4	A549, HAIB, Replicate 2 Protocol: v042211.1 (initial peak dataset)	5646 binding sites (after masking initial noise and AP1 motif)
	HCT116, HAIB, Replicate 1 Protocol: v042211.1 (initial peak dataset)	2629 binding sites (after masking initial noise and AP1 motif)
	HCT116, HAIB, Replicate 2 Protocol: v042211.1 (initial peak dataset)	2200 binding sites (after masking initial noise and AP1 motif)
	MCF7, HAIB, Replicate 1 Protocol: v042211.1 (initial peak dataset)	3099 binding sites (after masking AP1 motif)
	MCF7, HAIB, Replicate 2 Protocol: v042211.1 (initial peak dataset)	3904 binding sites (after masking AP1 motif)
	H1-hESC, HAIB Protocol: v042211.1 (optimal IDR-thresholded dataset)	19825 binding sites
	HepG2, HAIB Protocol: v042211.1 (optimal IDR-thresholded dataset)	7993 binding sites (top 8000 peaks)
THAP1	K562, HAIB Protocol: v041610.1 (optimal IDR-thresholded dataset)	193 binding sites (after masking SP motif on top 200 peaks)
USF1	A549, HAIB Protocol: PCR1x Treatment: 0.02% ethanol for 1 hour (optimal IDR-thresholded dataset)	11908 binding sites
	A549, HAIB Protocol: v042211.1 Treatment: 0.02% ethanol for 1 hour (optimal IDR-thresholded dataset)	8001 binding sites
	A549, HAIB Protocol: PCR1x Treatment: 100nM dexamethasone for 1 hour (optimal IDR-thresholded dataset)	11963 binding sites
	GM12878, HAIB Protocol: PCR2x (optimal IDR-thresholded dataset)	9754 binding sites
	H1-hESC, HAIB Protocol: PCR1x (optimal IDR-thresholded dataset)	25946 binding sites
	HCT116, HAIB, Replicate 2 Protocol: v042211.1 (initial peak dataset)	7294 binding sites
	HepG2, HAIB Protocol: PCR1x (optimal IDR-thresholded dataset)	21770 binding sites
	K562, HAIB Protocol: v041610.1 (SPP dataset)	20685 binding sites
	SK-N-SH, HAIB Protocol: v041610.2 Treatment: 6µM all-trans-retinoic acid for 48 hours (SPP dataset)	19741 binding sites
USF2	GM12878, Stanford (optimal IDR-thresholded dataset)	9002 binding sites
	H1-hESC, Stanford (optimal IDR-thresholded dataset)	6933 binding sites
	HeLa-S3, Stanford (optimal IDR-thresholded dataset)	12279 binding sites
	HepG2, Stanford (optimal IDR-thresholded dataset)	6274 binding sites
	K562, Stanford (SPP dataset)	8702 binding sites
YY1	GM12878, USC (optimal IDR-thresholded dataset)	2075 binding sites
	GM12892, HAIB Protocol: v041610.1 (optimal IDR-thresholded dataset)	15932 binding sites
	H1-hESC, HAIB Protocol: v041610.2 (optimal IDR-thresholded dataset)	18310 binding sites
	HCT116, HAIB Protocol: v041610.1 (optimal IDR-thresholded dataset)	5998 binding sites (top 6000 peaks)
	K562, HAIB Protocol: v041610.2 (optimal IDR-thresholded dataset)	20980 binding sites (top 21000 peaks)
	K562, USC (optimal IDR-thresholded dataset)	4939 binding sites
	NT2-D1, USC (optimal IDR-thresholded dataset)	4859 binding sites
	SK-N-SH, HAIB Protocol: v041610.2 Treatment: 6µM all-trans retinoic acid for 48 hours (optimal IDR-thresholded dataset)	9996 binding sites (top 10000 peaks)
ZBTB33	GM12878, HAIB Protocol: PCR1x (optimal IDR-thresholded dataset)	1691 binding sites (top 1700 peaks)
	HCT116, HAIB Protocol: v041610.1 (optimal IDR-thresholded dataset)	492 binding sites (top 500 peaks)
	HepG2, HAIB Protocol: PCR1x (optimal IDR-thresholded dataset)	494 binding sites (top 500 peaks)
	K562, HAIB Protocol: PCR1x (optimal IDR-thresholded dataset)	1980 binding sites (top 2000 peaks)
ZEB1	GM12878, HAIB Protocol: v041610.2 (SPP dataset)	8274 binding sites
	GM12878, HAIB Protocol: v041610.2 (optimal IDR-thresholded dataset)	4836 binding sites
	HepG2, HAIB, Replicate 1 Protocol: v042211.1 (initial peak dataset)	1911 binding sites
ZKSCAN1	HeLa-S3, Stanford (optimal IDR-thresholded dataset)	4129 binding sites
	K562, Stanford (conservative IDR-thresholded dataset)	8043 binding sites
ZNF143	GM12878, Stanford (optimal IDR-thresholded dataset)	5471 binding sites (top 5500 peaks)
	H1-hESC, Stanford (optimal IDR-thresholded dataset)	8486 binding sites (top 8500 peaks)
	HeLa-S3, Stanford (optimal IDR-thresholded dataset)	7018 binding sites
ZNF263	HEK293, USC (optimal IDR-thresholded dataset)	31427 binding sites
	K562, USC (optimal IDR-thresholded dataset)	3080 binding sites
ZNF274	GM08714, USC (optimal IDR-thresholded dataset)	607 binding sites
	GM12878, USC (optimal IDR-thresholded dataset)	205 binding sites
	H1-hESC, USC (optimal IDR-thresholded dataset)	2197 binding sites
	HeLa-S3, USC (optimal IDR-thresholded dataset)	96 binding sites
	HeLa-S3, USC (SPP dataset)	513 binding sites
	HepG2, USC (optimal IDR-thresholded dataset)	229 binding sites
	HepG2, USC (initial peak dataset)	378 binding sites
	K562, USC (optimal IDR-thresholded dataset)	242 binding sites
	K562, USC, 2 (optimal IDR-thresholded dataset)	1955 binding sites
	NT2-D1, USC (optimal IDR-thresholded dataset)	723 binding sites
	NT2-D1, USC (SPP dataset)	818 binding sites

## Sheet: iPWMs
	Supplementary Table S1 - Primary binding motifs
TFs	Datasets	iPWMs showing primary motifs (A C G T)	F values	Binding site null distribution	Total mutual information & percentage accounting for Rseq
AP2A	HeLa-S3, USC (optimal IDR-thresholded dataset)	Contiguous: 18960 binding sites	1830	μ = -42.3715 bits σ = 17.2286 bits p(0,+∞) = 0.0070
		—0.326204 —1.18619 0.86297 —0.0834292 —4.61564 0.926312 0.964552 —3.22399 —13.6259 1.99835 —8.01123 —11.7515 —13.6259 1.95639 —13.6259 —3.07551 —1.53285 —0.574105 —6.55626 1.57132 —13.6259 —13.6259 1.83105 —1.17928 0.732783 —2.13626 1.0359 —4.05925 —0.520301 —13.6259 1.72347 —13.6259 —13.6259 —13.6259 1.9998 —13.6259 —2.36013 1.11305 0.632114 —3.44147 —0.00529725 0.728932 —0.98969 —0.247507
		Bipartite 3<2,4>3: 18325 binding sites	N/A	μ = -47.3701 bits σ = 17.6415 bits p(0,+∞) = 0.0036	0.00628178 bit 0.06%
		—13.5768 —1.66853 1.88164 —13.5768 —13.5768 1.99979 —13.5768 —13.5768 —13.5768 1.99979 —13.5768 —13.5768 —3.12181 —13.5768 1.95778 —13.5768 —13.5768 —13.5768 1.99979 —13.5768 —13.5768 1.78436 —0.849801 —13.5768 2 0.12862 3 0.00000 4 0.12862
AP2C	HeLa-S3, USC (optimal IDR-thresholded dataset)	Contiguous: 25427 binding sites	2020	μ = -42.4057 bits σ = 18.3483 bits p(0,+∞) = 0.0104
		—0.320121 —1.22095 0.843182 —0.0354062 —4.12496 0.88421 0.971742 —2.88375 —14.0493 1.97819 —4.06676 —14.0493 —14.0493 1.99985 —14.0493 —14.0493 —1.18852 —0.705217 —14.0493 1.55954 —14.0493 —14.0493 1.84075 —1.25954 0.612107 —1.97748 1.08679 —3.42144 —0.281821 —14.0493 1.66756 —11.3863 —5.69908 —14.0493 1.98857 —6.37922 —2.16117 1.07897 0.622905 —3.01517 —0.0166903 0.72281 —0.960769 —0.239413
		Bipartite 3<2,4>3: 24474 binding sites	N/A	μ = -48.458 bits σ = 18.539 bits p(0,+∞) = 0.0045	0.00756538 bit 0.07%
		—13.9942 —1.67497 1.88224 —13.9942 —13.9942 1.99985 —13.9942 —13.9942 —13.9942 1.99985 —13.9942 —13.9942 —2.90076 —13.9942 1.95074 —13.9942 —13.9942 —13.9942 1.99985 —13.9942 —13.9942 1.77789 —0.809973 —13.9942 2 0.12862 3 0.00000 4 0.12862
AP4/TFAP4	HepG2, HAIB (optimal IDR-thresholded dataset)	22794 binding sites	747	μ = -48.5276 bits σ = 18.2007 bits p(0,+∞) = 0.0045	0.03717366 bit 0.35%
		—3.60812 1.80923 —1.27543 —13.8916 1.61077 —5.21564 —2.50879 —0.428623 —7.60004 —0.730304 1.69645 —2.72941 —10.3473 1.99958 —13.8916 —13.8916 —13.8916 —13.8916 —13.8916 1.99983 —13.8916 —13.8916 1.99983 —13.8916 —0.396613 —6.88037 1.09808 0.125534 —2.48876 —0.129385 1.23945 —0.872293
ATF1	K562, HMS (optimal IDR-thresholded dataset)	Contiguous: 6988 binding sites (top 7000 peaks)	1280	μ = -32.7484 bits σ = 14.3969 bits p(0,+∞) = 0.0115	0.26873257 bit 2.87%
		—12.1863 —1.02079 —12.1863 1.80977 —9.0164 —1.0754 1.18269 0.32502 1.20183 —1.2687 —0.433243 —0.880449 —10.3119 1.79415 —12.1863 —0.915831 —0.0524293 0.127602 0.430458 —0.749783 —12.1863 —4.8554 —12.1863 1.98702 —7.39624 1.99739 —12.1863 —12.1863 1.48327 —0.633812 —12.1863 —0.839992 —6.57161 0.562082 —0.45006 0.832053 —1.05468 0.806323 —0.844431 0.277459
ATF2	H1-hESC, HAIB Protocol: v042211.1 (optimal IDR-thresholded dataset)	Contiguous: 998 binding sites (top 1000 peaks)	1460	μ = -24.7817 bits σ = 10.5228 bits p(0,+∞) = 0.0093	0.20438923 bit 1.87%
		1.05895 —0.907887 0.435248 —5.29481 —1.19409 —2.49556 —9.38227 1.75622 —9.38227 —9.38227 1.99621 —9.38227 1.88978 —5.29481 —3.54938 —2.49556 —2.22914 0.553879 —0.183414 0.518095 —9.38227 —1.7122 1.87256 —5.29481 —9.38227 —1.48543 —1.80988 1.74422 —0.046134 1.47026 —2.63184 —3.42034 1.95368 —5.54097 —9.38227 —3.3599
ATF3	A549, HAIB Protocol: v042211.1 Treatment: 0.02% ethanol for 1 hour (optimal IDR-thresholded dataset)	Contiguous: 6567 binding sites (after masking noise)	549	μ = -33.6881 bits σ = 14.9576 bits p(0,+∞) = 0.0122
		—0.218792 —0.0870033 0.200488 0.0693432 —0.133458 0.823824 0.111417 —2.07666 —12.0967 —12.0967 —12.0967 1.99942 —12.0967 —8.92679 1.96136 —3.28614 1.39225 —2.39454 —0.640874 —0.881789 —12.0967 —12.0967 1.69888 —0.410944 —12.0967 —0.154812 —0.506284 1.26097 —0.743017 1.76524 —12.0967 —8.92679 1.73495 —0.581837 —12.0967 —8.92679
	HCT116, HAIB, Replicate 1 Protocol: v042211.1 (initial peak dataset)	Contiguous: 1068 binding sites (after masking noise)	115	μ = -26.6074 bits σ = 11.3879 bits p(0,+∞) = 0.0097
		0.691392 —0.411006 0.483593 —2.12517 —9.47978 —9.47978 —9.47978 1.99646 —1.99061 —9.47978 1.83215 —2.46856 1.51528 —2.32665 —0.198241 —3.94581 —1.41549 1.85468 —9.47978 —9.47978 —1.47416 —3.71602 —9.47978 1.83064 —1.44453 1.78759 —2.59307 —6.81682 1.98561 —9.47978 —4.99866 —9.47978 —2.24776 0.254361 0.165874 0.555014
	HCT116, HAIB, Replicate 2 Protocol: v042211.1 (initial peak dataset)	Contiguous: 1190 binding sites (after masking noise)	70.6	μ = -26.4624 bits σ = 11.3327 bits p(0,+∞) = 0.0098
		—2.48229 —3.07572 —7.76095 1.88471 —7.76095 —5.15429 0.339473 1.43134 —0.299285 —3.67349 1.00693 0.130005 —0.686079 1.73871 —9.63542 —4.84534 1.53179 —0.524284 —2.45551 —2.14624 —9.63542 —0.877196 —9.63542 1.78577 —3.34386 1.96124 —9.63542 —9.63542 1.99561 —7.76095 —9.63542 —9.63542 —2.59467 0.292852 —0.552383 0.942953
	K562, HAIB, Replicate 2 Protocol: v041610.1 (initial peak dataset)	Contiguous: 13671 binding sites	768	μ = -36.4975 bits σ = 15.6753 bits p(0,+∞) = 0.0099
		—0.249613 —0.671461 1.17344 —1.86206 1.04147 —0.167691 0.0715745 —13.1542 —1.7642 —13.1542 —2.03633 1.7913 —13.1542 —13.1542 1.99972 —13.1542 1.96577 —13.1542 —3.42456 —13.1542 —13.1542 —0.0407144 1.22526 —0.536794 —2.46914 —2.1781 0.228574 1.27877 —1.00751 1.73346 —2.7694 —5.0474 1.98573 —4.69066 —13.1542 —13.1542
		Bipartite 3<1,2>3: 13308 binding sites	N/A	μ = -40.3807 bits σ = 15.7197 bits p(0,+∞) = 0.0051	0.01523034 bit 0.15%
		—13.1154 —13.1154 —13.1154 1.99972 —13.1154 —13.1154 1.93679 —2.54963 1.75928 —0.910492 —3.60559 —13.1154 —13.1154 —3.65389 —1.50634 1.83511 —3.1443 1.95837 —13.1154 —13.1154 1.99972 —13.1154 —13.1154 —13.1154 1 0.00000 2 0.12862
	K562, HAIB Protocol: v041610.1 (optimal IDR-thresholded dataset)	Contiguous: 15966 binding sites	453	μ = -28.9886 bits σ = 14.877 bits p(0,+∞) = 0.0257
		0.245362 0.572866 0.106589 —1.99955 —1.31969 —13.378 —0.0802001 1.40762 —13.378 —13.378 1.9866 —4.77935 1.46215 —1.409 —0.477975 —2.73808 —2.93129 —13.378 1.95171 —13.378 —5.95456 —0.660704 0.0605514 1.20668 —6.30835 1.89464 —1.89639 —13.378 1.61508 —13.378 —1.49398 —0.782844 —4.39788 0.302446 0.733193 0.0794853
BACH1	H1-hESC, Stanford (optimal IDR-thresholded dataset)	Contiguous: 11437 binding sites	32.5	μ = -31.2261 bits σ = 14.908 bits p(0,+∞) = 0.0181
		—1.40983 0.0222126 —0.77498 1.01664 —9.72691 0.358733 1.43955 —8.10676 —3.56667 1.96753 —12.8968 —7.974 —1.29894 —0.0978927 —12.8968 1.41062 —4.09486 —0.273946 1.57338 —2.85838 1.12585 0.335734 —2.36708 —1.46865 —4.29816 0.606782 1.20675 —3.08787 —6.99798 0.440553 —12.8968 1.39747 —6.07666 1.99436 —12.8968 —12.8968 1.26374 0.475439 —9.72691 —2.27387 —4.33842 0.467435 0.0681656 0.603133
	K562, Stanford (optimal IDR-thresholded dataset)	Contiguous: 3737 binding sites	567	μ = -19.6956 bits σ = 7.68682 bits p(0,+∞) = 0.0052
		1.18807 —0.683018 —0.0385058 —3.01864 —4.27263 —4.49814 —3.2486 1.92493 —6.12736 —4.85201 1.92737 —2.77739 1.92249 —4.18583 —3.59503 —3.83816 —2.82034 1.59336 —0.435498 —3.32386 —1.17055 —2.95743 —2.77739 1.7135 —1.98389 1.79 —2.65572 —2.95743 1.81959 —5.04227 —2.74599 —1.79 —4.07766 —4.365 1.86731 —2.04625 —2.95743 1.87785 —2.75638 —4.43003 1.6441 —2.71527 —1.92411 —1.12946
		Bipartite 6<1,2>6: 3412 binding sites	N/A	μ = -29.7319 bits σ = 12.3926 bits p(0,+∞) = 0.0082	0.87199929 bit 7.07%
		—0.477045 —0.681371 —0.643923 1.01168 —1.41405 —0.414897 1.19777 —0.788208 0.26848 1.14831 —1.01188 —3.62133 —2.85045 —11.1527 —11.1527 1.94812 —11.1527 —11.1527 1.96337 —3.35613 1.89003 —3.60068 —4.40228 —2.62523 —2.71115 —3.82179 —2.63569 1.85356 —3.58032 1.96856 —11.1527 —11.1527 1.96553 —11.1527 —11.1527 —3.44535 —3.79809 —1.09246 1.10655 0.383054 —0.794057 1.1445 —0.314817 —1.29732 0.919983 …
BATF	GM12878, HAIB Protocol: PCR1x (optimal IDR-thresholded dataset)	Contiguous: 32249 binding sites	1270	μ = -36.743 bits σ = 15.1126 bits p(0,+∞) = 0.0075
		—0.6352 —2.95421 —2.99073 1.63279 —3.2266 —0.575322 1.10041 0.107936 1.57967 —4.40962 —4.17176 —0.138808 —14.3921 0.43234 0.942542 —0.457127 —14.3921 —14.3921 —14.3921 1.99988 —8.256 1.99872 —14.3921 —14.3921 1.99988 —14.3921 —14.3921 —14.3921 —1.56116 —0.648041 —0.400528 1.17964 0.581125 —0.45639 —3.8546 0.770502
		Bipartite 3<1,2>3: 30803 binding sites	N/A	μ = -40.7615 bits σ = 18.0135 bits p(0,+∞) = 0.0118	0.03306257 bit 0.36%
		—14.326 —14.326 —14.326 1.99988 —14.326 —2.55406 1.76301 —1.19953 1.87939 —14.326 —14.326 —1.64158 —0.470995 —14.326 —14.326 1.71292 —0.719749 1.68401 —2.47903 —14.326 1.99988 —14.326 —14.326 —14.326 1 0.00000 2 0.12862
BHLHE32/MITF	K562, HAIB (optimal IDR-thresholded dataset)	3494 binding sites (top 3500 peaks)	257	μ = -29.7445 bits σ = 12.0175 bits p(0,+∞) = 0.0067	0.16886801 bit 1.68%
		—11.1869 1.99892 —11.1869 —11.1869 1.13076 —0.848946 —2.02791 0.0117097 —4.89539 1.24168 —1.04611 0.157911 —0.657184 —0.376636 1.37044 —6.88926 —11.1869 —11.1869 —8.01701 1.99768 —11.1869 —11.1869 1.99685 —7.34564 1.6577 —1.55092 —0.995881 —11.1869 —7.64262 1.6624 —2.27705 —0.686098 —0.748495 0.744167 —1.93664 0.5527
BHLHE40	A549, Stanford (optimal IDR-thresholded dataset)	3119 binding sites	288	μ = -28.4883 bits σ = 12.3426 bits p(0,+∞) = 0.0105
		—1.14729 1.82448 —11.0233 —7.85337 1.38848 —0.67641 —1.07541 —1.83759 —5.25953 1.86056 —11.0233 —1.55637 —9.14882 —1.46679 1.84778 —4.83347 —11.0233 —11.0233 —5.86679 1.99276 —11.0233 —11.0233 1.99879 —11.0233 0.550828 1.30042 —3.87016 —9.14882 —0.885875 1.03413 —0.0282324 —1.22293
	GM12878, Stanford (optimal IDR-thresholded dataset)	7478 binding sites (top 7500 peaks)	221	μ = -37.6014 bits σ = 16.035 bits p(0,+∞) = 0.0095
		—1.04824 —0.394929 0.915364 —0.202459 —12.2841 —12.2841 1.20224 0.763696 —12.2841 1.99949 —12.2841 —12.2841 1.92344 —12.2841 —10.4096 —2.2864 —9.11413 1.61842 —0.109647 —12.2841 —0.242964 —12.2841 1.61111 —3.33471 —12.2841 —1.5395 —0.556842 1.57299 —12.2841 —12.2841 1.80901 —1.01512
	HepG2, HAIB Protocol: v041610.1 (SPP dataset)	3845 binding sites	1680	μ = -29.9793 bits σ = 13.0677 bits p(0,+∞) = 0.0109
		—0.449694 —0.49336 0.951484 —0.684987 —3.47735 —11.3249 1.12791 0.784791 —11.3249 1.99751 —7.78061 —11.3249 1.99864 —9.45046 —11.3249 —11.3249 —3.85733 1.72871 —0.701964 —11.3249 —0.621316 —3.38046 1.70038 —8.66197 —1.55509 —2.00075 —1.23614 1.57713 —11.3249 —11.3249 1.82158 —1.11102
	HepG2, HAIB Protocol: v041610.1 (optimal IDR-thresholded dataset)	2851 binding sites	279	μ = -29.3571 bits σ = 12.355 bits p(0,+∞) = 0.0087
		—1.06779 1.81549 —10.8938 —10.8938 1.65525 —1.38403 —2.4972 —1.79665 —4.37548 1.69888 —3.68761 —0.676658 —10.8938 —0.808557 1.76997 —5.97098 —10.8938 —10.8938 —7.72388 1.99715 —10.8938 —10.8938 1.99867 —10.8938 0.902097 1.02145 —10.8938 —3.34178 —0.657395 1.01346 —0.364052 —0.815657
	HepG2, Stanford (optimal IDR-thresholded dataset)	11978 binding sites (top 12000 peaks)	318	μ = -35.0754 bits σ = 15.0286 bits p(0,+∞) = 0.0098	0.12712812 bit 1.32%
		—1.58214 1.87392 —12.9635 —12.9635 1.37047 —0.528609 —1.49946 —1.44599 —11.089 1.71119 —3.93836 —0.60055 —12.9635 0.255015 1.48846 —12.9635 —12.9635 —12.9635 —12.9635 1.99968 —12.9635 —5.89382 1.99365 —12.9635 0.42573 1.3553 —3.35678 —12.9635 —0.533481 1.05293 —0.664004 —0.730378
	K562, Stanford (optimal IDR-thresholded dataset)	9965 binding sites (top 10000 peaks)	1040	μ = -36.3194 bits σ = 16.4586 bits p(0,+∞) = 0.0137
		—1.98302 1.9054 —12.6981 —12.6981 1.46497 —0.330074 —12.6981 —1.17407 —12.6981 1.69623 —3.90479 —0.531231 —12.6981 —0.0905644 1.6135 —12.6981 —12.6981 —1.75683 —12.6981 1.88877 —12.6981 —5.87795 1.99353 —12.6981 0.555081 1.33263 —12.6981 —6.45654 —0.810017 1.07814 —0.925124 —0.338102
CEBPB	A549, Stanford (optimal IDR-thresholded dataset)	38719 binding sites	2900	μ = -36.1001 bits σ = 14.2696 bits p(0,+∞) = 0.0057
		1.19892 —1.61316 0.411237 —4.39734 —6.79172 —6.44158 —7.42388 1.99041 —6.75907 —7.83572 0.590577 1.31056 0.669531 —5.4183 0.879807 —0.873622 —1.42573 —0.0715084 —1.68754 1.24215 —11.1116 —8.82301 1.99841 —9.29835 —0.213759 1.44899 —12.7814 —1.29602 1.97529 —3.89796 —10.5684 —14.6559 1.99598 —14.6559 —6.52148 —14.6559 —3.79301 —0.229748 —1.15826 1.39334
	H1-hESC, Stanford (optimal IDR-thresholded dataset)	15457 binding sites	1420	μ = -32.0865 bits σ = 12.5523 bits p(0,+∞) = 0.0053
		0.954955 —1.06421 0.631214 —4.87871 —7.56752 —6.69225 —6.69225 1.99095 —7.36936 —8.17479 0.742935 1.21196 0.921055 —5.58758 0.561853 —0.715124 —1.43408 0.648701 —1.55829 0.784268 —6.41243 —6.61704 1.99171 —10.6683 —1.72473 1.77651 —7.79731 —1.9073 1.99095 —5.4671 —9.03361 —13.3313 1.99002 —8.40846 —5.37129 —13.3313 —3.51804 —0.066701 —0.823248 1.25842
	HeLa-S3, Stanford (optimal IDR-thresholded dataset)	60804 binding sites	4200	μ = -35.8715 bits σ = 15.6607 bits p(0,+∞) = 0.0110
		0.92745 —0.562802 0.351624 —2.7858 —3.44965 —5.33209 —4.26556 1.93793 —5.66614 —15.307 0.833969 1.13593 0.745942 —3.37293 0.603491 —0.500387 —0.641744 —0.929709 —0.753298 1.16398 —15.307 —8.92041 1.9992 —15.307 0.246912 1.14162 —6.55768 —0.745799 1.88645 —1.72441 —15.307 —15.307 1.98174 —15.307 —4.31759 —15.307 —2.43952 —0.0952637 —0.645005 1.16348
	HepG2, HAIB Protocol: v041610.1 (optimal IDR-thresholded dataset)	17974 binding sites	2210	μ = -31.2234 bits σ = 12.8868 bits p(0,+∞) = 0.0077
		1.14304 —0.733319 0.0784417 —2.90174 —13.5489 —5.70132 —13.5489 1.99287 —13.5489 —9.06778 —3.70603 1.97126 —1.45846 —9.25122 1.56943 —0.585825 —8.10044 1.99069 —5.76973 —8.19135 1.01292 —1.14137 —0.0307818 —0.863934 —0.378403 1.0083 —4.78182 0.24182 1.24624 0.695932 —10.0046 —7.25735 1.97877 —6.53767 —5.1987 —5.63601 —3.44955 0.8524 —0.704785 0.574438
	HepG2, Stanford (optimal IDR-thresholded dataset)	56368 binding sites	3620	μ = -36.82 bits σ = 14.8454 bits p(0,+∞) = 0.0066
		1.12217 —1.53196 0.503558 —4.06778 —7.02278 —6.15787 —7.40112 1.98997 —8.63801 —8.09967 0.564982 1.3302 0.547157 —5.43671 0.942188 —0.751072 —1.34976 —0.331793 —1.65875 1.31978 —9.74924 —6.18741 1.99457 —15.1977 —0.512608 1.52131 —12.0278 —1.22368 1.97809 —4.06093 —12.0278 —15.1977 1.99599 —15.1977 —6.57932 —10.9 —4.22353 —0.117843 —1.0464 1.34518
	HepG2, Stanford Treatment: forskolin for 6 hours (optimal IDR-thresholded dataset)	18331 binding sites	2320	μ = -32.6047 bits σ = 13.8073 bits p(0,+∞) = 0.0091
		0.555737 —0.538638 0.819222 —3.70127 —5.02909 —4.72448 —5.15801 1.96466 —8.93342 —7.81351 0.825274 1.15141 0.334464 —3.99544 0.980571 —0.508773 —0.772939 —0.311901 —0.666192 0.984553 —11.7028 —6.17639 1.99475 —13.5773 —0.538638 1.55087 —6.86303 —1.42382 1.95487 —3.02685 —13.5773 —13.5773 1.97126 —13.5773 —3.67289 —13.5773 —2.72891 0.168508 —0.435005 0.989318
	IMR90, Stanford (optimal IDR-thresholded dataset)	70184 binding sites	3380	μ = -38.6048 bits σ = 15.975 bits p(0,+∞) = 0.0078	0.23273297 bit 2.08%
		1.26933 —0.886819 —0.0955411 —3.14955 —15.514 —5.87311 —15.514 1.99379 —15.514 —15.514 —3.0319 1.95517 —1.00313 —15.514 1.36542 —0.113308 —15.514 1.99968 —10.3574 —15.514 1.24018 —1.21181 —0.610652 —0.859859 —0.819832 0.867741 —4.2326 0.637294 1.28088 0.624818 —6.96577 —5.64205 1.96979 —5.34612 —5.46456 —4.81265 —3.4811 0.348837 —1.06939 1.11124
	K562, HAIB Protocol: v042211.1 (optimal IDR-thresholded dataset)	22175 binding sites	1520	μ = -39.5761 bits σ = 16.0079 bits p(0,+∞) = 0.0067
		—13.8519 —3.29889 —13.8519 1.96273 —13.8519 —13.8519 —2.71681 1.94392 —1.34384 —4.589 1.44057 —0.234603 —13.8519 1.99983 —13.8519 —13.8519 1.09337 —1.0524 —0.206408 —0.951327 —0.584166 0.760433 —3.5777 0.636861 1.07248 0.920624 —13.8519 —8.08811 1.97873 —4.10425 —13.8519 —13.8519 —3.95555 0.608811 —0.756317 0.862563 0.167798 0.309751 —1.23755 0.278343
	K562, Stanford (optimal IDR-thresholded dataset)	38597 binding sites	2470	μ = -37.7342 bits σ = 15.4068 bits p(0,+∞) = 0.0072
		1.29734 —1.14112 —0.00834012 —3.40441 —11.9884 —5.30928 —14.6514 1.99072 —14.6514 —14.6514 —3.44129 1.96632 —1.56638 —14.6514 1.6735 —1.08233 —14.6514 1.99578 —6.45004 —14.6514 1.15368 —1.45767 —0.0166342 —1.24324 —0.953695 0.889211 —4.94457 0.677079 1.21376 0.734725 —7.27342 —6.66077 1.98687 —7.09932 —6.16619 —6.07266 —4.42775 0.585697 —0.901935 0.939188
CEBPD	HepG2, HAIB Protocol: v041610.1 (optimal IDR-thresholded dataset)	1697 binding sites (top 1700 peaks)	86.5	μ = -24.5589 bits σ = 11.7022 bits p(0,+∞) = 0.0179	0.81404508 bit 8.51%
		—0.16384 —0.88348 0.850586 —0.398725 0.432014 —0.559518 0.969769 —6.60204 —4.06598 —8.27189 —0.701343 1.73054 —8.27189 —6.30506 0.922196 1.06045 —0.0825138 —3.39593 1.27202 —0.88348 —0.701343 0.191635 —0.403207 0.568746 —10.1464 —6.60204 1.99437 —10.1464 —2.02569 1.74985 —1.37928 —8.27189 1.88281 —5.5025 —1.80799 —10.1464 1.66889 —10.1464 —0.29513 —10.1464
CTCF	A549, UW, Replicate 1 (initial peak dataset)	50058 binding sites	634	μ = -29.4369 bits σ = 16.0621 bits p(0,+∞) = 0.0334
		0.115284 —0.913265 0.731812 —0.463976 —0.572073 1.23018 —0.558089 —1.72709 —0.376526 1.69132 —15.0264 —15.0264 1.31324 —2.51246 —1.21015 —0.140185 —1.42951 0.730076 0.874453 —2.87215 —0.234138 0.688122 —1.07847 0.0908138 1.61924 —6.78644 —1.0287 —1.22247 —1.0294 —15.0264 1.81143 —15.0264 0.853936 —15.0264 1.09857 —4.29314 —0.395658 —4.63878 1.09009 0.0985863 —0.65768 —15.0264 1.69578 —2.98352 —0.…
	AG04449, UW (SPP dataset)	42922 binding sites	7000	μ = -19.9323 bits σ = 8.75678 bits p(0,+∞) = 0.0114
		—1.39717 1.61572 —1.69937 —2.01374 —3.20916 1.93639 —4.9999 —4.9204 1.44476 —2.43216 —0.927444 —0.819586 —2.2523 1.13503 0.57827 —3.31221 —0.714593 0.761199 —1.62699 0.456094 1.75566 —3.69191 —1.58001 —2.24336 —4.5523 —8.20466 1.97745 —5.97696 0.680538 —5.19293 1.22463 —4.92856 —1.79924 —3.19554 1.19228 0.398614 —3.47011 —5.63882 1.93895 —4.17673 —3.00003 —2.14911 1.7431 —1.72803 —0.528953 1.4819…
	GM12878, UW (optimal IDR-thresholded dataset)	40033 binding sites	6610	μ = -21.7948 bits σ = 9.09088 bits p(0,+∞) = 0.0083
		—1.45163 1.63966 —1.89007 —2.0086 —3.30691 1.94384 —5.39192 —5.17332 1.46527 —2.40991 —1.05888 —0.80964 —2.21128 1.16139 0.539858 —3.42115 —0.760709 0.737373 —1.81613 0.54451 1.77545 —3.90882 —1.74822 —2.23687 —4.97443 —8.14435 1.98261 —6.33046 0.638247 —6.13546 1.26458 —5.2317 —2.14603 —3.60711 1.20568 0.470293 —3.91533 —6.74405 1.95648 —4.53621 —2.94319 —2.21194 1.7434 —1.70952 —0.691103 1.5168…
	HCT116, UW (optimal IDR-thresholded dataset)	50237 binding sites	7460	μ = -21.5419 bits σ = 9.05647 bits p(0,+∞) = 0.0087
		0.696006 —1.17454 0.389196 —0.67305 —1.31095 0.313484 0.942253 —1.20892 —1.8906 0.880016 —1.89614 0.696999 —1.35229 —2.54819 1.43917 —0.462779 —1.70352 1.71725 —1.95416 —2.7692 —4.1958 1.94421 —6.22101 —3.57986 0.423773 1.2001 —3.86104 —1.77562 —4.80799 1.29299 —6.49372 0.587592 —6.29124 1.98274 —9.1987 —4.92176 —2.15949 —1.73033 —4.4258 1.77742 0.541617 —1.8449 0.745078 —0.761607 —3.31234 0.5644…
	HeLa-S3, UW (optimal IDR-thresholded dataset)	38312 binding sites	6190	μ = -21.9466 bits σ = 9.24146 bits p(0,+∞) = 0.0088
		—1.471 1.65125 —1.93827 —2.07627 —3.35468 1.94487 —5.48837 —5.06891 1.49373 —2.42928 —1.2597 —0.784915 —2.2445 1.16363 0.539496 —3.39372 —0.763279 0.755444 —1.86841 0.534721 1.78221 —4.20221 —1.73108 —2.28797 —4.94775 —8.16493 1.98267 —6.41344 0.66961 —6.37543 1.24156 —4.93849 —2.01777 —3.79857 1.20211 0.464963 —3.92785 —6.57637 1.95667 —4.57322 —2.99515 —2.20299 1.74693 —1.73308 —0.621213 1.5095…
	HepG2, UW (optimal IDR-thresholded dataset)	48609 binding sites	7600	μ = -20.8884 bits σ = 9.08504 bits p(0,+∞) = 0.0107
		—1.35824 0.323079 0.961526 —1.2812 —1.8863 0.926416 —1.77934 0.620597 —1.43833 —2.39574 1.44309 —0.470273 —1.73559 1.71042 —1.84137 —2.75655 —4.29902 1.94749 —6.57609 —3.61574 0.349035 1.23699 —3.67819 —1.78097 —4.73495 1.30516 —6.01156 0.561415 —6.26182 1.98399 —8.55222 —5.14119 —2.18458 —1.69775 —4.17805 1.77247 0.441011 —1.73638 0.833479 —0.83593 —3.50917 0.63374 1.10165 —2.2212 —0.614033 —1.0…
	HUVEC, UW (SPP dataset)	37294 binding sites	6350	μ = -21.0259 bits σ = 9.03768 bits p(0,+∞) = 0.0100
		0.6869 —1.20936 0.473377 —0.812989 —1.5023 0.316355 1.01714 —1.40444 —2.17598 0.974232 —2.16553 0.669982 —1.55043 —2.76326 1.52669 —0.666798 —1.80341 1.76398 —2.27136 —3.18624 —4.59291 1.95167 —5.83473 —3.78296 0.399643 1.22648 —3.26884 —2.07735 —5.1133 1.26137 —5.58407 0.63494 —5.95435 1.98011 —8.57944 —4.80145 —2.31073 —1.71643 —3.75345 1.77393 0.481711 —1.70377 0.778776 —0.783926 —3.4736 0.547…
	IMR90, UW (optimal IDR-thresholded dataset)	45833 binding sites	7360	μ = -20.5996 bits σ = 8.96756 bits p(0,+∞) = 0.0108
		0.71451 —1.24956 0.435263 —0.770512 —1.43252 0.34903 0.968329 —1.32515 —2.12864 0.922103 —2.24676 0.736062 —1.45547 —2.67493 1.48278 —0.548407 —1.67227 1.74873 —2.32914 —2.98298 —4.31834 1.9446 —6.16791 —3.53091 0.44436 1.17203 —3.4284 —1.77108 —4.99485 1.21876 —5.85211 0.699316 —5.62388 1.97583 —8.9373 —4.50584 —2.10515 —1.56892 —3.74547 1.74667 0.504879 —1.66866 0.698075 —0.634911 —3.17884 0.57…
	K562, UW (optimal IDR-thresholded dataset)	43206 binding sites	6950	μ = -21.3751 bits σ = 9.23775 bits p(0,+∞) = 0.0103
		—1.46595 0.310619 1.00586 —1.36034 —2.06066 0.998522 —2.01568 0.599227 —1.46743 —2.53534 1.47692 —0.551718 —1.76316 1.7398 —2.15149 —2.83359 —4.63293 1.95343 —6.48765 —3.72772 0.314275 1.25623 —3.51278 —1.83567 —4.96702 1.30612 —6.59976 0.570286 —6.58687 1.98373 —7.9939 —5.03984 —2.1676 —1.70714 —3.96572 1.76851 0.462854 —1.69541 0.792198 —0.783099 —3.46628 0.597727 1.12846 —2.25287 —0.690311 —0.…
	MCF-7, UW (optimal IDR-thresholded dataset)	58931 binding sites	8810	μ = -20.7142 bits σ = 8.87361 bits p(0,+∞) = 0.0098	0.92605018 bit 7.24%
		—1.29357 1.61244 —1.8943 —1.91446 —2.74788 1.92525 —5.89044 —4.79051 1.45876 —2.4732 —1.34912 —0.559479 —1.99375 1.10408 0.578297 —3.23636 —0.670893 0.701249 —1.8587 0.555958 1.75989 —4.54446 —1.65194 —1.98791 —4.58149 —9.07203 1.97666 —5.6114 0.65803 —5.80037 1.24236 —4.71142 —1.68367 —3.91257 1.10954 0.550352 —3.45302 —6.50363 1.94046 —4.07636 —2.68734 —1.86475 1.69819 —1.62089 —0.328974 1.4015…
	NB4, UW (optimal IDR-thresholded dataset)	38198 binding sites	6180	μ = -22.6664 bits σ = 9.30816 bits p(0,+∞) = 0.0074
		—1.43694 1.64201 —1.97021 —1.97555 —3.30488 1.93935 —5.27077 —4.74003 1.48357 —2.36072 —1.26954 —0.751586 —2.10669 1.14966 0.536939 —3.34884 —0.751077 0.710834 —1.85644 0.577997 1.77786 —4.14618 —1.76992 —2.17804 —4.91583 —8.50022 1.98177 —6.14051 0.642416 —6.75576 1.26472 —5.21921 —2.17326 —4.05296 1.23049 0.455667 —4.05547 —7.43016 1.96446 —5.00034 —3.23495 —2.46029 1.77428 —1.77974 —0.702823 1…
CTCFL	K562, HAIB Protocol: v041610.1 (SPP dataset)	12871 binding sites	1670	μ = -18.5651 bits σ = 8.67335 bits p(0,+∞) = 0.0162	0.82238133 bit 5.84%
		—2.21885 1.72685 —1.47055 —3.135 —3.33307 1.92187 —3.71333 —4.84 0.985669 —1.43861 —0.00140149 —0.618492 —1.84905 1.08262 0.627547 —4.07947 —0.755557 1.00969 —1.34568 0.000392137 1.70845 —2.50401 —1.52112 —2.27415 —5.3235 —6.28149 1.98098 —6.14835 —0.0372904 —4.87903 1.57249 —5.8873 —1.88006 —2.25691 1.48952 —0.492696 —4.89228 —4.94654 1.9635 —4.90566 —4.03471 —2.38451 1.84859 —2.78065 —0.941904 …
EBF1	GM12878, Stanford (optimal IDR-thresholded dataset)	Contiguous: 33378 binding sites	3240	μ = -39.8212 bits σ = 18.5724 bits p(0,+∞) = 0.0160
		—4.02568 —0.16132 —2.05206 1.48701 —14.4418 1.80548 —3.16973 —1.34665 —2.58756 1.40269 —14.4418 0.250312 —3.57476 1.71343 —5.65714 —0.697399 —1.39721 1.37976 —14.4418 0.0255525 0.633855 —2.7855 —14.4418 1.20353 —14.4418 —14.4418 1.99989 —14.4418 0.159278 —14.4418 1.3296 —1.43551 —14.4418 —3.6596 1.9709 —10.8975 0.981722 —1.28469 0.198223 —1.09771
		Bipartite 5<0,5>5: 32545 binding sites	N/A	μ = -55.9121 bits σ = 22.5389 bits p(0,+∞) = 0.0066	0.08604540 bit 0.80%
		—1.28061 —14.4053 —0.250843 1.45825 —14.4053 1.99988 —14.4053 —14.4053 —3.01676 1.61441 —14.4053 —0.296277 —14.4053 1.88135 —14.4053 —1.6642 0.0932604 0.741608 —14.4053 0.334515 0.449209 —14.4053 0.539439 0.240096 —14.4053 —14.4053 1.99988 —14.4053 —0.197211 —14.4053 1.57186 —2.69294 —3.16314 —2.36149 1.88501 —14.4053 1.4851 —0.329979 —14.4053 —1.30449 0 0.00000 1 0.12862 2 0.53970 3 1.33275 4 2.…
E2F4	HeLa-S3, USC (optimal IDR-thresholded dataset)	500 binding sites (top 500 peaks)	2630	μ = -21.4592 bits σ = 10.8721 bits p(0,+∞) = 0.0242	0.58705525 bit 5.17%
		—8.38947 0.0409811 0.063113 0.934709 —8.38947 0.341848 —1.34873 1.21724 —5.72651 1.95149 —3.34508 —8.38947 —8.38947 1.83734 —1.29144 —8.38947 —8.38947 1.98376 —8.38947 —5.21955 —4.54817 —8.38947 1.96331 —4.54817 —5.72651 1.91241 —2.55658 —4.84515 —8.38947 1.61194 —0.42947 —2.42754 —0.645759 1.04446 —0.700638 —0.57569 —0.663821 0.976122 —0.663821 —0.398895
EGR1	ECC-1, HAIB, Replicate 2 Protocol: v042211.1 (optimal IDR-thresholded dataset)	5611 binding sites	784	μ = -35.6646 bits σ = 14.8982 bits p(0,+∞) = 0.0083
		—3.16595 —1.31175 1.79441 —5.971 —0.726255 1.49697 —8.69993 —0.812085 —11.8699 —6.5123 1.98978 —5.971 —6.10609 —3.62985 1.4099 0.31781 —1.62074 —11.8699 1.87369 —6.82546 —11.8699 —11.8699 1.99907 —9.99538 —7.22599 —11.8699 1.99701 —11.8699 —1.10526 1.51902 —11.8699 —0.582331 —2.88211 —5.08413 1.9225 —4.53893 —3.16595 —2.63863 1.7578 —1.53483 —0.642035 —0.187588 1.15592 —1.98976
	GM12878, HAIB Protocol: v041610.1 (SPP dataset)	13606 binding sites	1540	μ = -22.9727 bits σ = 12.0703 bits p(0,+∞) = 0.0285
		—1.52115 —0.774174 1.55823 —3.04097 —0.462928 1.13643 —2.12795 —0.239732 —4.36268 —4.33674 1.95416 —5.23442 —4.04315 —3.66417 1.31611 0.454266 —1.38645 —5.28312 1.83323 —5.15673 —4.77372 —13.1473 1.98201 —6.32713 —7.45615 —3.88443 1.97275 —9.97739 —0.65855 1.26497 —13.1473 —0.0548291 —2.38272 —4.11481 1.85179 —2.83028 —2.39605 —2.21387 1.63642 —1.0437 —0.451285 —0.292767 1.0508 —1.39535
	GM12878, HAIB Protocol: PCR2x (optimal IDR-thresholded dataset)	16298 binding sites	1910	μ = -22.9739 bits σ = 11.5814 bits p(0,+∞) = 0.0236
		—1.5946 1.13683 —0.349098 —0.546947 —1.21265 1.67603 —2.15919 —2.74861 —3.03158 1.86952 —4.98845 —2.3828 —0.113712 —11.5332 1.26536 —0.57515 —7.793 1.92846 —2.42211 —8.92658 —9.11003 1.99906 —13.4077 —11.5332 —4.90124 1.78842 —2.90157 —1.40361 0.23746 1.38743 —2.81681 —3.9962 —4.8907 1.93468 —3.82588 —3.78627 —0.209112 —2.29158 1.0902 —0.31964 —3.11194 1.54835 —0.637115 —1.66134
	H1-hESC, HAIB Protocol: v041610.2 (optimal IDR-thresholded dataset)	8725 binding sites	1150	μ = -29.1613 bits σ = 15.4712 bits p(0,+∞) = 0.0297
		—2.31871 1.24908 —0.44634 —0.539367 —2.09038 1.81553 —2.82758 —3.26886 —2.71477 1.86555 —12.5065 —2.30231 —0.783808 —12.5065 1.27198 0.00486792 —8.66517 1.8661 —1.61494 —5.32656 —12.5065 1.92213 —9.33655 —2.26687 —12.5065 1.75511 —3.25617 —0.946299 —0.608249 1.61881 —10.632 —1.88107 —4.79911 1.89874 —12.5065 —2.0932 —0.76234 —2.19851 1.0286 0.203975 —3.66203 1.6132 —0.605229 —2.2958
	HCT116, HAIB, Replicate 1 Protocol: v042211.1 (optimal IDR-thresholded dataset)	5320 binding sites	667	μ = -38.1903 bits σ = 14.9052 bits p(0,+∞) = 0.0052
		—1.62523 1.22346 —0.901531 —0.314123 —1.4521 1.77279 —3.1171 —3.3079 —4.75232 1.96137 —9.1301 —3.92888 —0.148755 —11.7931 1.36444 —0.938453 —11.7931 1.99902 —9.91859 —11.7931 —8.62314 1.99521 —9.91859 —6.87023 —7.00298 1.90893 —11.7931 —2.08628 0.420752 1.40922 —8.62314 —9.1301 —9.1301 1.99793 —11.7931 —8.62314 —0.576518 —2.54276 1.20241 —0.225264 —3.94548 1.73909 —1.67282 —1.82584
	HCT116, HAIB, Replicate 2 Protocol: v042211.1 (optimal IDR-thresholded dataset)	4153 binding sites	478	μ = -36.8008 bits σ = 14.004 bits p(0,+∞) = 0.0043
		—1.1869 —2.17314 1.71643 —4.28289 —0.378252 1.09105 —1.82438 —0.292422 —8.26609 —6.95489 1.99247 —6.95489 —9.56155 —11.436 1.10726 0.881678 —2.60841 —11.436 1.93843 —9.56155 —7.34855 —11.436 1.99352 —6.64594 —8.26609 —11.436 1.99805 —11.436 —0.820388 1.19417 —9.56155 0.19258 —3.05087 —7.8917 1.94205 —5.00417 —3.06243 —3.37172 1.72863 —1.09505 0.0225598 —0.822842 1.01063 —1.31233
	K562, HAIB Protocol: v041610.1 (optimal IDR-thresholded dataset)	36868 binding sites	2680	μ = -30.1573 bits σ = 13.2189 bits p(0,+∞) = 0.0113	0.34983668 bit 2.85%
		—0.841699 —0.916241 1.46492 —2.72273 —0.236624 0.745249 —1.08096 0.00306829 —5.17373 —6.52094 1.98507 —8.68638 —4.6889 —4.44441 1.14292 0.771342 —1.76645 —8.68638 1.88595 —7.05385 —14.5852 —11.9223 1.99982 —14.5852 —7.87099 —5.00341 1.98677 —10.1041 —0.309427 1.03723 —11.9223 0.189465 —2.68299 —4.91576 1.88222 —3.00482 —2.67697 —2.76999 1.63642 —0.766288 —0.0435953 —0.5967 0.9653 —1.2658
	MCF7, HAIB, Replicate 1 Protocol: v042211.1 (initial peak dataset)	6227 binding sites	617	μ = -33.6261 bits σ = 13.6542 bits p(0,+∞) = 0.0069
		—2.27242 —1.09055 1.71052 —4.33122 —0.424641 1.2189 —3.74238 —0.231744 —5.77847 —6.1212 1.98402 —6.57159 —12.0201 —4.55245 1.31585 0.552567 —1.76778 —5.16622 1.87814 —9.35709 —12.0201 —12.0201 1.99939 —12.0201 —7.72237 —12.0201 1.99777 —12.0201 —0.811616 1.34823 —10.1456 —0.180457 —2.90198 —6.40534 1.9206 —3.88563 —3.38222 —3.15072 1.74575 —1.19483 —0.513085 —0.610133 1.23355 —1.77728
ELF1	A549, HAIB Protocol: v042211.1 Treatment: 0.02% ethanol for 1 hour (optimal IDR-thresholded dataset)	8606 binding sites	693	μ = -33.3788 bits σ = 13.9051 bits p(0,+∞) = 0.0082
		—0.142834 0.502195 0.26397 —1.06969 —1.70886 1.46544 —0.102693 —10.6122 1.00498 0.843643 —2.95594 —3.85853 —8.3992 —12.4867 1.99855 —12.4867 —9.8237 —8.00554 1.99788 —12.4867 1.96975 —3.60913 —12.4867 —12.4867 1.94071 —12.4867 —2.682 —7.84281 —1.07675 —3.90798 1.78875 —8.18899 —0.791584 0.0120986 —0.781179 0.872853 —0.320609 —0.703806 1.14007 —1.39325 —0.213358 —0.055257 0.877239 —1.56706
	GM12878, HAIB Protocol: v041610.1 (SPP dataset)	20463 binding sites	1910	μ = -30.7397 bits σ = 14.973 bits p(0,+∞) = 0.0200
		—0.452746 0.132168 0.909586 —1.76312 —2.96037 1.23573 0.593327 —7.05885 1.09828 0.630411 —1.75263 —6.16359 —10.5661 —13.736 1.9996 —13.736 —13.736 —13.736 1.99932 —9.4383 1.62362 —1.60981 —0.76043 —11.8615 1.64235 —13.736 —0.191538 —8.81315 —2.49539 —3.02776 1.88725 —11.073 —1.107 0.583011 —0.308186 0.298447 —0.804564 —0.658996 1.31403 —1.70129 —0.758043 —0.133783 1.23776 —2.85054 —0.593712 0.526…
	HCT116, HAIB, Replicate 2 Protocol: 042211.1 (initial peak dataset)	2948 binding sites	256	μ = -39.2748 bits σ = 13.6245 bits p(0,+∞) = 0.0020
		—1.46427 1.22571 —0.652392 —0.5981 1.26285 —1.93921 —0.0791307 —1.35519 —10.942 1.87835 —4.1563 —1.91689 —10.942 —8.27906 —10.942 1.99774 —8.27906 —10.942 —10.942 1.99774 —10.942 1.99872 —10.942 —10.942 —10.942 1.99872 —10.942 —10.942 —10.942 —7.10072 1.10635 0.877488 —5.10914 —0.333771 1.5857 —2.52277 —1.18547 0.122941 0.630832 —0.118924
	HepG2, HAIB Protocol: v041610.1 (optimal IDR-thresholded dataset)	17977 binding sites	1600	μ = -34.5281 bits σ = 14.6063 bits p(0,+∞) = 0.0090	0.21493336 bit 1.95%
		—1.58685 0.829039 0.0515057 —0.227825 —1.16229 1.00503 —0.443507 —0.303046 0.782964 —0.780752 0.171778 —0.809714 —7.52678 1.71592 —2.20725 —1.02142 —5.37422 —3.45331 —13.5491 1.95761 —13.5491 —13.5491 —3.23211 1.96091 —13.5491 1.99979 —13.5491 —13.5491 —13.5491 1.99842 —13.5491 —8.01516 —5.80543 —2.35049 0.758888 1.06593 —3.80151 —0.237253 1.50369 —2.03558 —1.01752 0.213343 0.529981 —0.14813
	K562, HAIB Protocol: v041610.2 (optimal IDR-thresholded dataset)	27743 binding sites	1560	μ = -34.5041 bits σ = 15.2038 bits p(0,+∞) = 0.0116
		—2.114 1.43433 0.0476395 —4.93742 1.20303 0.597611 —2.4846 —7.46078 —14.175 —14.175 1.99986 —14.175 —11.5121 —14.175 1.99976 —14.175 1.91643 —3.82225 —2.71919 —8.72657 1.93014 —14.175 —2.52473 —6.05436 —1.50121 —2.71919 1.80513 —14.175 —1.01332 0.0598626 —0.616171 0.855681 —0.489295 —0.504558 1.14928 —1.456 —0.375107 —0.0178144 1.00004 —2.05317 —0.302259 0.400726 0.463312 —1.02936
ELK1	GM12878, Stanford (optimal IDR-thresholded dataset)	4995 binding sites (top 5000 peaks)	466	μ = -32.635 bits σ = 13.393 bits p(0,+∞) = 0.0074
		—2.29632 1.50906 —0.0956134 —6.25371 0.131113 1.44137 —2.61914 —5.31559 —8.53225 —11.7022 1.99838 —11.7022 —11.7022 —11.7022 1.99924 —11.7022 1.8384 —2.71444 —1.88893 —11.7022 1.99895 —11.7022 —11.7022 —9.8277 —1.57848 —2.54314 1.80409 —11.7022 —1.61692 0.299118 —0.78058 0.895492 —0.810642 —0.498621 1.18777 —1.17502 —0.201829 —0.00592978 0.918887 —2.04218
	HeLa-S3, Stanford (optimal IDR-thresholded dataset)	3999 binding sites (top 4000 peaks)	844	μ = -30.811 bits σ = 13.7055 bits p(0,+∞) = 0.0123	0.24633751 bit 2.06%
		—2.22926 0.876139 0.070183 —0.152124 —1.28571 1.20177 —0.504259 —0.778226 0.938411 —0.875401 0.306561 —1.73588 —11.3815 1.79686 —2.51221 —1.52201 —4.99496 —4.63112 —11.3815 1.97321 —11.3815 —2.18925 —2.6593 1.85621 —11.3815 1.99905 —11.3815 —11.3815 —9.50707 1.99833 —9.50707 —11.3815 —11.3815 —4.86322 1.64654 —0.263684 —9.50707 —0.219362 1.5825 —2.80286 —1.684 0.779484 —0.168236 0.112145
	K562, Stanford (optimal IDR-thresholded dataset)	2960 binding sites	323	μ = -28.0233 bits σ = 13.0574 bits p(0,+∞) = 0.0159
		—3.22223 1.63356 —0.347039 —9.07341 —0.214583 1.60118 —5.04903 —3.79475 —3.52441 —10.9479 1.96669 —9.07341 —7.77796 —10.9479 1.99726 —10.9479 1.88889 —5.18412 —1.90805 —10.9479 1.91133 —10.9479 —2.12027 —7.40356 —1.7688 —3.16871 1.84511 —10.9479 —2.04601 0.11349 —1.19578 1.16184 —1.21374 —0.457699 1.20134 —0.891243 0.0301144 —0.0523057 0.81851 —2.00634 —0.646004 0.762208 0.311666 —1.24571
ELK4	HeLa-S3, USC (optimal IDR-thresholded dataset)	5911 binding sites	844	μ = -36.9998 bits σ = 13.8518 bits p(0,+∞) = 0.0038	0.18980848 bit 1.59%
		—1.77712 0.871694 0.0393436 —0.234867 —1.09243 1.09824 —0.578088 —0.475484 0.957607 —1.09243 0.405523 —1.9249 —11.945 1.62185 —2.75266 —0.372098 —2.86903 —5.15923 —11.945 1.9388 —11.945 —11.945 —11.945 1.99936 —11.945 1.99936 —11.945 —11.945 —11.945 1.99912 —11.945 —10.0705 —5.6534 —5.30592 1.58036 —0.0538054 —5.6534 —0.349543 1.60943 —2.80626 —1.60994 0.618161 —0.165374 0.315865
	HEK293, USC (initial peak dataset)	2283 binding sites	671	μ = -24.7207 bits σ = 10.6732 bits p(0,+∞) = 0.0103
		0.217243 —0.477812 0.784454 —1.34243 —1.93582 1.52909 —0.324535 —4.28209 —0.751874 1.62797 —6.27597 —1.7376 —2.77707 —10.5736 1.89421 —2.90358 —4.61172 —10.5736 1.98182 —7.40372 1.9882 —8.69918 —5.65082 —7.02933 1.97477 —8.69918 —5.92979 —4.38382 —0.502633 —3.15018 1.66585 —7.40372 —2.11012 0.363726 —1.09589 1.00802 —0.714113 —0.839503 1.28265 —1.33604 —0.174548 0.0783005 0.873952 —2.16567
ESR1	ECC-1, HAIB Protocol: v041610.2 Treatment: 100nM bisphonol A for 1 hour (optimal IDR-thresholded dataset)	Contiguous: 4258 binding sites	108	μ = -27.8019 bits σ = 12.8523 bits p(0,+∞) = 0.0153
		—0.596777 —1.40817 1.05961 —0.190664 —0.881115 —0.72522 1.18761 —0.803425 —0.754623 —0.347247 0.109657 0.623713 —1.57568 1.24473 —0.564372 —0.696404 0.727147 —0.676786 —0.54646 0.0468029 —0.861297 0.645521 0.103368 —0.304805 —0.301463 0.279948 —0.139045 0.0907053 —1.0503 0.925571 0.26086 —1.2581 —6.54918 —4.34617 —11.472 1.97761 —11.472 —11.472 1.99877 —9.59754 1.0648 0.263119 —0.716292 —3.35134 …
	ECC-1, HAIB Protocol: v041610.2 Treatment: 10nM estradiol for 1 hour (optimal IDR-thresholded dataset)	Contiguous: 12993 binding sites (top 13000 peaks)	401	μ = -33.0032 bits σ = 15.7419 bits p(0,+∞) = 0.0180
		—0.544651 —8.99335 1.05519 0.303382 —1.73301 —0.773712 1.35821 —0.862153 —1.14185 —0.0240105 —0.211288 0.764771 —2.01765 1.36064 —0.997449 —0.548543 0.731727 —1.00813 —1.05626 0.444499 —1.71104 0.795795 0.0182562 —0.0811111 —0.858928 0.608125 —0.657089 0.367084 —1.27951 0.992515 —0.198493 —0.46098 —13.0808 —10.4179 —13.0808 1.99949 —13.0808 —1.47302 1.86357 —13.0808 0.913389 0.42611 —1.12723 —1.6…
	ECC-1, HAIB Protocol: v041610.2 Treatment: 100nM genistein for 1 hour (SPP dataset)	Contiguous: 9040 binding sites	339	μ = -31.9497 bits σ = 14.333 bits p(0,+∞) = 0.0129
		0.551935 —0.362559 0.0517863 —0.476029 —0.550713 —1.37213 0.985207 —0.0728843 —0.852135 —0.542324 1.12109 —0.776947 —0.711741 —0.155766 —0.0208095 0.590165 —1.39712 1.17945 —0.597259 —0.527531 0.641384 —0.764969 —0.493891 0.19022 —1.08409 0.738289 0.0137343 —0.234662 —0.480474 0.565366 —0.573324 0.177298 —1.06928 0.987784 —0.0253486 —0.844094 —12.5576 —6.86646 —12.5576 1.99655 —12.5576 —12.5576 1…
	T47D, HAIB Protocol: v041610.2 Treatment: 100nM bisphonol A for 30 minutes (optimal IDR-thresholded dataset)	Contiguous: 3901 binding sites	371	μ = -21.0962 bits σ = 11.5641 bits p(0,+∞) = 0.0341
		1.19363 —1.86263 0.0683815 —1.36706 —0.926868 —11.3458 1.33744 —0.0815281 —2.10181 —2.2277 1.67908 —1.51552 —1.48211 —1.76898 —0.619273 1.43086 —11.3458 1.68874 —1.87342 —0.995941 1.52478 —6.86465 —2.00964 —0.210707 —1.37855 0.541319 0.141227 0.0782161 —8.17585 0.734043 —1.72923 1.02155 —0.713083 0.331798 —0.086228 0.248394 —7.25831 —2.35804 —3.03138 1.87757 —1.31098 —2.35048 1.69697 —2.66982 1.0…
		Bipartite 6<0,5>6: 3720 binding sites	N/A	μ = -30.7296 bits σ = 14.6221 bits p(0,+∞) = 0.0178	0.17206411 bit 1.49%
		1.27882 —3.15662 0.0270636 —1.18145 —0.72174 —11.2773 1.37936 —0.339914 —1.48993 —11.2773 1.69587 —1.31391 —1.43861 —1.77811 —0.131992 1.27818 —11.2773 1.89321 —5.51352 —1.93521 1.78358 —11.2773 —4.45711 —0.972366 —0.94227 —3.83158 —11.2773 1.76864 —2.13178 —11.2773 1.91434 —11.2773 1.20745 —0.133692 —1.67552 —1.10611 —2.33575 1.78448 —11.2773 —1.49429 —0.365646 1.37578 —11.2773 —0.673971 —1.4094…
	T47D, HAIB Protocol: v041610.2 Treatment: 10nM estradiol for 1 hour (optimal IDR-thresholded dataset)	Contiguous: 10489 binding sites	45.4	μ = -36.5133 bits σ = 17.541 bits p(0,+∞) = 0.0187
		0.726602 —0.00861976 —0.305538 —0.884946 1.48876 —8.68458 —0.344814 —1.31073 0.409268 —12.772 1.2488 —1.76198 0.435941 —12.772 1.4038 —10.8976 0.208754 —1.80746 0.127506 0.551531 0.0462097 1.36161 —1.33273 —12.772 1.99826 —12.772 —7.98196 —12.772 0.518123 —0.367342 0.414642 —1.12293 0.828609 —0.515929 —0.0230781 —0.889015 0.346199 0.347496 0.0515266 —1.25322 0.891333 —3.43591 —10.1091 1.03649 0.1…
		Bipartite 6<0,5>6: 10290 binding sites	N/A	μ = -45.6174 bits σ = 19.1198 bits p(0,+∞) = 0.0085
		1.20429 —12.7444 —0.068236 —0.432003 —0.304669 —12.7444 1.15327 —0.0507087 —0.656619 —12.7444 1.47221 —0.760114 —0.900623 —1.08695 0.154629 0.910633 —12.7444 1.99963 —12.7444 —12.7444 1.64833 —12.7444 —12.7444 —0.210192 —0.382927 —12.7444 —12.7444 1.69254 —12.7444 —12.7444 1.99963 —12.7444 0.918959 0.0934116 —1.1919 —0.727257 —1.09291 1.54472 —12.7444 —0.706066 —0.182569 1.16582 —12.7444 —0.19342…
	T47D, HAIB Protocol: v041610.2 Treatment: 100nM genistein for 1 hour (optimal IDR-thresholded dataset)	Contiguous: 10537 binding sites	116	μ = -34.3344 bits σ = 17.0085 bits p(0,+∞) = 0.0218
		1.30538 —6.21893 0.0138266 —0.98597 0.419155 —10.9042 1.21157 —1.53169 0.480088 —10.9042 1.3788 —8.13477 0.237893 —2.58757 0.263205 0.539683 0.00403222 1.31927 —1.00233 —8.93732 1.99498 —9.6087 —6.39204 —12.7786 0.538929 —0.517803 0.403925 —0.929611 0.797978 —0.845549 0.142906 —0.736623 0.293452 0.396457 0.132455 —1.4682 0.885637 —3.26358 —12.7786 1.03392 0.302359 —12.7786 1.46779 —12.7786 1.4225…
		Bipartite 6<0,5>6: 10375 binding sites	N/A	μ = -45.6128 bits σ = 18.9568 bits p(0,+∞) = 0.0081
		1.22038 —12.7563 —0.0724796 —0.477539 —0.336055 —12.7563 1.17209 —0.0683924 —0.731716 —12.7563 1.50961 —0.863103 —0.895838 —1.12404 0.153302 0.919201 —12.7563 1.99963 —12.7563 —12.7563 1.66865 —12.7563 —12.7563 —0.286382 —0.256183 —12.7563 —12.7563 1.66076 —12.7563 —12.7563 1.99963 —12.7563 0.910057 0.111193 —1.18468 —0.73634 —0.95282 1.5172 —12.7563 —0.688956 —0.154894 1.15795 —12.7563 —0.20145 …
ESRRA	HepG2, Stanford Treatment: forskolin for 6 hours (optimal IDR-thresholded dataset)	1177 binding sites	71.5	μ = -28.5356 bits σ = 12.3575 bits p(0,+∞) = 0.0105	0.42307071 bit 3.64%
		—1.56976 0.504078 0.88123 —1.32959 —9.61961 —2.79943 —9.61961 1.94438 —9.61961 —1.8759 1.89527 —9.61961 1.34497 —0.289442 —1.20035 —2.31279 —4.0049 1.96582 —5.32193 —9.61961 —9.61961 1.99678 —9.61961 —9.61961 —9.61961 —0.906512 —9.61961 1.79031 —9.61961 —0.897374 —1.17805 1.59207 —3.42979 —1.0309 1.37733 —0.295432 0.0115649 —0.834977 1.08631 —1.72278 —0.508476 0.454975 0.623165 —1.3924
ETS1	GM12878, HA Protocol: PCR1x (SPP dataset)	2865 binding sites	112	μ = -23.7608 bits σ = 12.4871 bits p(0,+∞) = 0.0285	0.38844745 bit 3.85%
		—3.13932 1.34973 —0.302505 —0.929803 —1.17125 1.33545 —0.709808 —1.25521 0.511879 —0.855108 0.753023 —1.5827 —10.9009 1.70916 —1.61316 —1.31904 —1.55288 —0.312465 —10.9009 1.51161 —8.2379 —0.199561 —1.30406 1.44297 —10.9009 1.98857 —10.9009 —5.1371 —10.9009 1.99515 —10.9009 —6.60319 —2.44828 —4.51429 1.2296 0.511879 —8.2379 0.649078 1.2373 —3.86012 —2.66087 1.09006 —0.295079 —0.158558
ETV1	K562, Stanford Target: eGFP-ETV1 (optimal IDR-thresholded dataset)	20005 binding sites	1210	μ = -35.4564 bits σ = 14.7395 bits p(0,+∞) = 0.0081	0.32640684 bit 3.00%
		0.317508 —0.331414 0.606221 —1.19595 0.670331 —1.02304 0.625418 —1.42072 —1.26913 1.29131 0.162761 —5.80649 1.50698 0.0376836 —3.65031 —4.28056 —13.7033 —13.7033 1.99959 —10.5334 —8.78049 —13.7033 1.99902 —13.7033 1.99244 —5.62473 —13.7033 —11.8289 1.7348 —10.5334 —1.33892 —1.86058 —0.306945 —3.52217 1.63424 —13.7033 —0.774377 —0.0836036 —0.211349 0.684937 0.0652366 —1.16522 1.0002 —0.979168 0.40…
ETV6	GM12878, HAIB (conservative IDR-thresholded dataset)	10802 binding sites	754	μ = -33.8418 bits σ = 14.7722 bits p(0,+∞) = 0.0110
		—2.15297 0.586919 —1.56119 0.951355 —1.93308 1.10848 —1.9956 0.412114 0.970561 —0.439138 —0.98433 —0.327698 —12.8144 1.3591 —2.08568 0.261197 —6.52289 —12.8144 —12.8144 1.99577 —12.8144 —7.36599 —5.96062 1.99175 —12.8144 1.78164 —12.8144 —0.833952 —9.27013 1.99483 —12.8144 —6.3826 —2.64327 —1.06249 —2.95906 1.69242 —3.78194 0.837911 0.120409 0.0734697 —1.35998 0.446618 —2.51257 1.05087 —1.13805 0…
	K562, HAIB (conservative IDR-thresholded dataset)	998 binding sites (top 1000 peaks)	201	μ = -27.7212 bits σ = 11.2172 bits p(0,+∞) = 0.0067	0.52872511 bit 4.21%
		—1.89309 0.949768 —1.31797 0.477266 —2.70514 1.24314 —2.90654 0.4224 1.17583 —0.425167 —1.2616 —0.803581 —9.38227 1.77487 —4.33787 —0.940708 —4.45944 —5.08459 —7.5078 1.96849 —9.38227 —4.73841 —6.21234 1.97876 —7.5078 1.99331 —9.38227 —7.5078 —9.38227 1.99331 —9.38227 —6.7193 —4.59219 —1.15505 —0.951816 1.57846 —5.08459 0.898116 0.356387 —0.285114 —2.28424 0.530122 —1.78981 1.03945 —0.793554 0.07…
FOS	HeLa-S3, Yale (optimal IDR-thresholded dataset)	Contiguous: 9211 binding sites	1120	μ = -26.5842 bits σ = 10.8363 bits p(0,+∞) = 0.0071
		0.907329 —0.57961 0.416935 —3.06436 —12.5846 —6.29309 —3.98598 1.97208 —6.29309 —4.5348 1.92881 —2.87787 1.93881 —3.77408 —3.65096 —6.29309 —12.5846 1.83257 —12.5846 —1.19323 —3.58935 —4.33198 —4.29463 1.93193 —1.72382 1.84691 —3.53753 —6.2448 1.96118 —4.35743 —5.01227 —5.27783 —2.9681 0.200735 —0.24898 0.91133
		Bipartite 3<1,2>3: 8614 binding sites	N/A	μ = -43.2106 bits σ = 15.7365 bits p(0,+∞) = 0.0030
		—12.488 —12.488 —12.488 1.99956 —12.488 —12.488 1.90795 —2.0221 1.96738 —12.488 —3.50027 —12.488 —12.488 —3.69468 —12.488 1.97149 —2.66199 1.94146 —12.488 —12.488 1.99956 —12.488 —12.488 —12.488 1 0.00000 2 0.12862
	HUVEC, USC (SPP dataset)	Contiguous: 39320 binding sites	2190	μ = -39.4171 bits σ = 16.4992 bits p(0,+∞) = 0.0084
		—10.0343 —4.98058 —8.59775 1.98719 —14.6781 —4.13284 1.69285 —0.49441 1.84929 —3.54135 —3.93806 —2.02625 —2.30426 0.506791 0.893738 —0.947547 —14.6781 —14.6781 —14.6781 1.9999 —14.6781 1.98819 —14.6781 —4.9485 1.94828 —4.00481 —14.6781 —3.67367 —14.6781 0.334196 —1.88839 1.30394 —0.325643 0.31238 —1.6756 0.719941
		Bipartite 3<1,2>3: 37562 binding sites	N/A	μ = -51.0669 bits σ = 18.1117 bits p(0,+∞) = 0.0024
		—14.6121 —14.6121 —14.6121 1.9999 —14.6121 —14.6121 1.85536 —1.3908 1.9999 —14.6121 —14.6121 —14.6121 —3.28665 —14.6121 —14.6121 1.96247 —2.03952 1.9094 —14.6121 —14.6121 1.9999 —14.6121 —14.6121 —14.6121 1 0.00000 2 0.12862
	K562, UChicago Target: eGFP-FOS (optimal IDR-thresholded dataset)	Contiguous: 10146 binding sites	1180	μ = -33.3448 bits σ = 12.3042 bits p(0,+∞) = 0.0034
		0.901127 —0.248101 0.251462 —3.32962 —6.4825 —8.08023 —5.59824 1.98692 —6.8912 —6.76216 1.93284 —2.61078 1.96247 —5.0923 —6.38424 —4.03875 —2.12821 —12.7241 1.91471 —12.7241 —6.53426 —5.13163 —5.83737 1.97915 —4.04813 1.97018 —5.743 —8.88279 1.99293 —6.70172 —12.7241 —6.76216 —4.18622 0.538546 —0.76083 0.927375
		Bipartite 3<1,2>3: 9779 binding sites	N/A	μ = -48.9229 bits σ = 15.8353 bits p(0,+∞) = 0.0010
		—12.671 —12.671 —12.671 1.99961 —12.671 —12.671 1.9539 —3.00148 1.99961 —12.671 —12.671 —12.671 —12.671 —12.671 —12.671 1.99961 —3.60936 1.9698 —12.671 —12.671 1.99961 —12.671 —12.671 —12.671 1 0.00000 2 0.12862
	MCF10A-Er-Src, HMS Treatment: 1µM afimoxifene for 4 hours (optimal IDR-thresholded dataset)	Contiguous: 85922 binding sites	2640	μ = -28.6195 bits σ = 13.5302 bits p(0,+∞) = 0.0172
		0.89271 —0.311524 0.131017 —2.04445 —4.69491 —15.8058 —7.06548 1.98325 —6.12693 —5.93803 1.83745 —1.33816 1.89341 —3.10344 —3.28202 —3.92893 —0.358024 1.68691 —15.8058 —15.8058 —1.95841 —6.71572 —5.64806 1.89265 —1.05409 1.79609 —4.47137 —11.0158 1.95855 —4.75711 —6.92829 —3.87768 —1.71983 0.0828758 —0.208522 0.825212
		Bipartite 3<1,2>3: 80768 binding sites	N/A	μ = -51.0072 bits σ = 19.3219 bits p(0,+∞) = 0.0041
		—15.7166 —15.7166 —15.7166 1.99995 —15.7166 —15.7166 1.87549 —1.5967 1.96143 —15.7166 —15.7166 —3.24601 —2.83477 —15.7166 —15.7166 1.9485 —1.15349 1.82796 —15.7166 —15.7166 1.99995 —15.7166 —15.7166 —15.7166 1 0.00000 2 0.12862
	MCF10A-Er-Src, HMS Treatment: 1µM afimoxifene for 12 hours (optimal IDR-thresholded dataset)	Contiguous: 91891 binding sites	2860	μ = -26.9173 bits σ = 12.2852 bits p(0,+∞) = 0.0142
		0.817074 —0.205943 0.104504 —1.75628 —4.05893 —5.98237 —4.64004 1.95755 —6.28617 —4.68133 1.79476 —1.06321 1.90506 —5.26761 —7.01702 —2.17782 —15.9027 —15.9027 1.69557 —0.394317 —4.11877 —3.54123 —3.4755 1.91325 —1.39255 1.84453 —5.54994 —7.30405 1.98807 —7.19882 —10.5452 —5.2994 —2.11989 0.141866 —0.315148 0.897451
		Bipartite 3<1,2>3: 86855 binding sites	N/A	μ = -51.8623 bits σ = 19.418 bits p(0,+∞) = 0.0038	0.00831237 bit 0.08%
		—15.8214 —15.8214 —15.8214 1.99996 —15.8214 —15.8214 1.82909 —1.1624 1.95517 —15.8214 —15.8214 —3.03167 —3.32264 —15.8214 —15.8214 1.96345 —1.66335 1.88135 —15.8214 —15.8214 1.99996 —15.8214 —15.8214 —15.8214 1 0.00000 2 0.12862
	MCF10A-Er-Src, HMS Treatment: 1µM afimoxifene for 36 hours (optimal IDR-thresholded dataset)	Contiguous: 70076 binding sites	1880	μ = -27.688 bits σ = 11.667 bits p(0,+∞) = 0.0088
		0.170485 —0.791862 0.306276 0.0845645 0.962835 —0.467409 0.233338 —2.7182 —7.76802 —8.72601 —7.8229 1.99586 —10.3552 —6.08337 1.87645 —1.67716 1.95022 —5.10695 —4.20282 —4.25848 —15.5117 1.70497 —10.1542 —0.436768 —2.85747 —6.7184 —3.18128 1.90389 —1.1772 1.81733 —5.71569 —6.11727 1.9694 —4.98198 —6.31944 —4.65505
		Bipartite 3<1,2>3: 66186 binding sites	N/A	μ = -54.1833 bits σ = 19.1696 bits p(0,+∞) = 0.0024
		—15.4293 —15.4293 —15.4293 1.99994 —15.4293 —15.4293 1.84529 —1.29826 1.99994 —15.4293 —15.4293 —15.4293 —3.3389 —15.4293 —15.4293 1.96386 —1.91385 1.90091 —15.4293 —15.4293 1.99994 —15.4293 —15.4293 —15.4293 1 0.00000 2 0.12862
	MCF10A-Er-Src, HMS Treatment: 0.01% ethanol for 36 hours (optimal IDR-thresholded dataset)	Contiguous: 67528 binding sites	2580	μ = -27.8261 bits σ = 12.6937 bits p(0,+∞) = 0.0142
		0.874221 —0.271425 0.129195 —2.03086 —4.19093 —6.30601 —4.81836 1.96239 —6.36819 —4.82077 1.83161 —1.34708 1.91844 —4.89765 —6.21433 —2.5333 —15.4583 —15.4583 1.72875 —0.544865 —4.61621 —3.71754 —3.43559 1.92246 —1.80057 1.87905 —5.85653 —5.85653 1.9867 —6.65632 —15.4583 —5.22828 —2.40828 0.184532 —0.41318 0.944196
		Bipartite 3<1,2>3: 64036 binding sites	N/A	μ = -50.5928 bits σ = 18.9653 bits p(0,+∞) = 0.0038
		—15.3817 —15.3817 —15.3817 1.99994 —15.3817 —15.3817 1.86024 —1.43763 1.97102 —15.3817 —15.3817 —3.65449 —3.15178 —15.3817 —15.3817 1.95878 —1.9459 1.90316 —15.3817 —15.3817 1.99994 —15.3817 —15.3817 —15.3817 1 0.00000 2 0.12862
FOSL1	HCT116, HAIB, Replicate 1 Protocol: v042211.1 (initial peak dataset)	Contiguous: 10464 binding sites	946	μ = -37.0997 bits σ = 13.3241 bits p(0,+∞) = 0.0027
		0.936566 —0.319191 0.206474 —2.94258 —6.12956 —6.74623 —10.1056 1.99093 —7.41105 —7.07744 1.88952 —1.83122 1.98551 —10.8941 —8.47092 —4.79323 —12.7686 —12.7686 1.84969 —1.34041 —8.47092 —5.30099 —12.7686 1.98954 —3.34583 1.96051 —8.28747 —7.41105 1.99563 —10.1056 —8.28747 —7.07744 —3.56974 0.408562 —0.566984 0.935702
	HCT116, HAIB, Replicate 2 Protocol: v042211.1 (initial peak dataset)	Contiguous: 16823 binding sites	723	μ = -39.1935 bits σ = 14.9338 bits p(0,+∞) = 0.0043
		—7.11359 —13.4534 —13.4534 1.9972 —8.19291 —8.66337 1.9496 —2.93151 1.98235 —6.8144 —5.10324 —6.59961 —1.19812 1.83334 —13.4534 —13.4534 —4.34231 —8.00498 —13.4534 1.98052 —1.80194 1.89227 —10.7905 —13.4534 1.99031 —9.61214 —6.50313 —6.14662 —2.93939 0.168114 —0.447175 1.00878 0.0163268 0.318426 —0.669148 0.153695
	K562, HAIB Protocol: v041610.1 (optimal IDR-thresholded dataset)	Contiguous: 11040 binding sites	733	μ = -27.1795 bits σ = 11.159 bits p(0,+∞) = 0.0074
		0.661376 —0.0431638 0.410867 —3.08488 —4.79603 —6.0257 —3.75577 1.95385 —7.23117 —5.53906 1.92263 —2.47265 1.92731 —4.51945 —3.96019 —3.50381 —2.43826 —12.8459 1.93142 —10.9714 —5.83465 —3.60827 —3.51571 1.93074 —3.6936 1.95695 —4.65771 —12.8459 1.95749 —3.7771 —6.50603 —4.9817 —3.7915 0.712339 —0.419355 0.623887
		Bipartite 3<1,2>3: 10280 binding sites	N/A	μ = -45.0451 bits σ = 15.7094 bits p(0,+∞) = 0.0021	0.00159840 bit 0.01%
		—12.743 —12.743 —12.743 1.99963 —12.743 —12.743 1.95184 —2.93834 1.9514 —12.743 —2.92549 —12.743 —12.743 —3.69589 —3.56393 1.94018 —12.743 1.99963 —12.743 —12.743 1.99963 —12.743 —12.743 —12.743 1 0 2 0.128625
FOSL2	A549, HAIB Protocol: v042211.1 Treatment: 0.02% ethanol for 1 hour (optimal IDR-thresholded dataset)	Contiguous: 28717 binding sites	1420	μ = -31.7188 bits σ = 14.4465 bits p(0,+∞) = 0.0141
		—4.9682 —14.2248 —5.81683 1.98187 —7.58577 —5.37202 1.87522 —1.72804 1.90079 —3.13668 —3.37644 —4.16817 —0.513605 1.72212 —14.2248 —14.2248 —2.92198 —4.85921 —5.65622 1.93114 —1.55216 1.87122 —14.2248 —11.5618 1.95419 —4.06032 —14.2248 —3.94752 —2.27316 0.138302 —0.083896 0.806364 —0.030177 0.377023 —0.626327 0.103004
		Bipartite 3<1,2>3: 26914 binding sites	N/A	μ = -49.9503 bits σ = 17.5695 bits p(0,+∞) = 0.0022	0.00218888 bit 0.02%
		—14.1313 —14.1313 —14.1313 1.99986 —14.1313 —14.1313 1.91372 —2.10855 1.96322 —14.1313 —14.1313 —3.31669 —14.1313 —14.1313 —14.1313 1.99986 —1.46986 1.8634 —14.1313 —14.1313 1.99986 —14.1313 —14.1313 —14.1313 1 0.00000 2 0.12862
	HepG2, HA Protocol: v041610.1 (optimal IDR-thresholded dataset)	Contiguous: 25160 binding sites	1060	μ = -29.3377 bits σ = 14.8562 bits p(0,+∞) = 0.0241
		0.562349 0.181151 0.280411 —2.51655 —1.9122 —14.0341 —2.34362 1.82253 —14.0341 —14.0341 1.93229 —2.44987 1.78735 —3.85954 —2.10591 —2.01875 —1.16298 —14.0341 1.82906 —14.0341 —3.82989 —1.70211 —1.45136 1.70329 —2.26987 1.88539 —3.35369 —14.0341 1.89091 —2.45867 —9.94659 —3.20883 —0.27323 0.573643 —0.472647 —0.053825
		Bipartite 3<1,2>3: 23982 binding sites	N/A	μ = -37.4401 bits σ = 15.1398 bits p(0,+∞) = 0.0067
		—2.90171 —13.9649 —13.9649 1.95077 —13.9649 —13.9649 1.99984 —13.9649 1.72179 —1.86652 —2.28262 —2.1744 —3.42217 —1.24699 —3.64483 1.76774 —13.9649 1.99984 —13.9649 —13.9649 1.95531 —13.9649 —13.9649 —3.03933 1 0.00000 2 0.12862
	MCF7, HAIB, Replicate 1 Protocol: v042211.1 (initial peak dataset)	Contiguous: 15823 binding sites	1150	μ = -34.9209 bits σ = 14.0072 bits p(0,+∞) = 0.0063
		0.0986055 —0.720364 0.414228 —0.0154428 0.892022 —0.361587 0.310139 —2.99182 —4.77633 —13.365 —6.57932 1.98279 —8.10452 —6.38396 1.9202 —2.32727 1.96516 —7.28467 —5.53427 —3.89812 —13.365 —13.365 1.8242 —1.12555 —13.365 —4.23319 —4.80663 1.9674 —2.93216 1.9507 —10.1951 —8.88392 1.99181 —6.44618 —8.72119 —6.88931
		Bipartite 3<1,2>3: 15370 binding sites	N/A	μ = -50.7427 bits σ = 16.6382 bits p(0,+∞) = 0.0011
		—13.3231 —13.3231 —13.3231 1.99975 —13.3231 —13.3231 1.92452 —2.29824 1.99975 —13.3231 —13.3231 —13.3231 —13.3231 —13.3231 —13.3231 1.99975 —3.1288 1.95795 —13.3231 —13.3231 1.99975 —13.3231 —13.3231 —13.3231 1 0.00000 2 0.12862
	MCF7, HAIB, Replicate 2 Protocol: v042211.1 (initial peak dataset)	Contiguous: 5494 binding sites	654	μ = -36.6114 bits σ = 13.8018 bits p(0,+∞) = 0.0040
		0.96809 —0.692474 0.440047 —3.895 —6.39101 —11.8395 —11.8395 1.9951 —11.8395 —5.87753 1.95451 —3.24079 1.97762 —9.965 —4.71362 —5.54791 —11.8395 1.83542 —11.8395 —1.21894 —4.88915 —6.39101 —11.8395 1.98294 —2.24266 1.90967 —5.94061 —6.1483 1.98692 —11.8395 —8.66954 —4.95275 —3.17295 0.184172 —0.332498 0.969163
		Bipartite 3<1,2>3: 5386 binding sites	N/A	μ = -44.6221 bits σ = 14.7512 bits p(0,+∞) = 0.0012
		—11.8108 —11.8108 —11.8108 1.9993 —11.8108 —11.8108 1.92877 —2.38807 1.9993 —11.8108 —11.8108 —11.8108 —3.85084 —11.8108 —11.8108 1.97417 —11.8108 1.9993 —11.8108 —11.8108 1.9993 —11.8108 —11.8108 —11.8108 1 0.00000 2 0.12862
	SK-N-SH, HAIB, Replicate 1 Protocol: v042211.1 (initial peak dataset)	Contiguous: 35966 binding sites	959	μ = -40.0877 bits σ = 16.0643 bits p(0,+∞) = 0.0063
		—4.30991 —7.39637 —14.5495 1.97945 —14.5495 —14.5495 1.85557 —1.39284 1.96169 —8.85834 —7.98981 —3.34269 —0.420785 —14.5495 1.70165 —14.5495 —10.7082 —3.62395 —4.49287 1.95372 —2.15121 1.90318 —5.14365 —7.36959 1.99704 —6.97712 —14.5495 —14.5495 —2.85094 0.25535 —0.415425 0.939455 0.0640362 0.27974 —0.94021 0.28607
	SK-N-SH, HAIB, Replicate 2 Protocol: v042211.1 (initial peak dataset)	Contiguous: 11341 binding sites	1110	μ = -33.5902 bits σ = 12.7976 bits p(0,+∞) = 0.0043
		0.929202 —0.375317 0.266073 —3.03762 —6.36635 —9.34036 —10.2217 1.99457 —11.0102 —8.79722 1.94218 —2.70022 1.97775 —6.0645 —5.23363 —5.70477 —0.568492 1.7333 —12.8847 —12.8847 —4.10879 —7.3507 —8.0946 1.97516 —1.98709 1.89987 —6.80431 —7.26997 1.98303 —8.24082 —7.43622 —4.75025 —2.6105 0.148916 —0.096029 0.841077
		Bipartite 3<1,2>3: 11121 binding sites	N/A	μ = -48.3662 bits σ = 16.0114 bits p(0,+∞) = 0.0013
		—12.8564 —12.8564 —12.8564 1.99966 —12.8564 —12.8564 1.92006 —2.2189 1.99966 —12.8564 —12.8564 —12.8564 —12.8564 —12.8564 —12.8564 1.99966 —3.31533 1.96301 —12.8564 —12.8564 1.99966 —12.8564 —12.8564 —12.8564 1 0.00000 2 0.12862
FOXA1	A549, HAIB Protocol: v041610.2 Treatment: 100nM dexamethasone for 1 hour (optimal IDR-thresholded dataset)	7677 binding sites	1040	μ = -33.7029 bits σ = 14.9668 bits p(0,+∞) = 0.0122
		0.192704 0.489915 —1.18003 0.0152291 0.945785 —2.31677 —4.0567 0.857722 1.10377 —0.974122 0.0196833 —1.61141 1.18896 —7.8408 —1.22324 0.363624 0.247532 —6.87347 1.42749 —3.13623 —2.02616 0.26139 —4.01967 1.31813 1.85183 —1.3612 —12.3219 —12.3219 1.89226 —1.81579 —12.3219 —8.48063 1.99932 —12.3219 —10.4475 —12.3219 —12.3219 1.43973 —5.06454 0.329348 1.96355 —12.3219 —12.3219 —3.34179
	ECC-1, HAIB Protocol: v041610.2 Treatment: 0.02% DMSO for 1 hour (optimal IDR-thresholded dataset)	5820 binding sites	962	μ = -25.2867 bits σ = 11.6843 bits p(0,+∞) = 0.0152
		—3.21868 —4.64027 —6.56503 1.94144 —0.12668 —5.10241 1.60404 —6.15882 —5.13686 —4.82455 —11.9226 1.97636 —11.9226 —10.0481 —1.89146 1.89849 —11.9226 —8.08128 —0.83977 1.78085 1.41332 —3.56064 0.176654 —3.05325 —3.12925 1.62186 —4.52171 —0.389417 0.510218 —0.635065 —4.76945 0.921533 —1.63603 0.338237 —1.14259 0.970907 0.913663 —2.7172 —1.96693 0.771701 —0.240321 —0.658337 0.807249 —0.379069
	HepG2, HAIB, Replicate 1 Target: FOXA1(SC-6553) Protocol: v041610.1 (initial peak dataset)	51793 binding sites	3170	μ = -41.3183 bits σ = 17.4613 bits p(0,+∞) = 0.0090
		1.46087 —3.53466 —3.9612 0.133088 1.55598 —2.12801 —0.417472 —3.60748 1.49551 —8.47568 —1.13298 —0.470979 0.851037 —15.0756 1.12742 —6.45721 0.176225 —0.137068 —3.66567 0.91211 1.88509 —1.70804 —15.0756 —15.0756 1.95985 —3.19053 —15.0756 —13.2011 1.9999 —15.0756 —15.0756 —13.2011 —0.11494 1.08845 —3.84137 —0.184013 1.99756 —10.5945 —15.0756 —7.38676 1.13043 —1.37014 —0.630339 —0.36258
	HepG2, HAIB, Replicate 2 Target: FOXA1(SC-6553) Protocol: v041610.1 (initial peak dataset)	39248 binding sites	3320	μ = -37.5351 bits σ = 15.8493 bits p(0,+∞) = 0.0089
		—0.1455 —0.111111 —0.667897 0.623383 —4.64803 —7.49557 —6.6849 1.97992 0.0131171 —6.15847 1.5737 —14.6755 —14.6755 —8.24363 —14.6755 1.99873 —14.6755 —14.6755 —2.27433 1.92336 —14.6755 —10.8342 —0.887475 1.79023 1.36352 —5.50973 0.227571 —2.09593 —4.35844 1.54022 —7.54964 0.0529196 0.329136 —0.823893 —6.04734 1.1134 —1.95132 0.142221 —1.16492 1.13203 0.739767 —2.79347 —2.24825 0.982016
	HepG2, HAIB, Replicate 1 Target: FOXA1(SC-101058) Protocol: v041610.1 (initial peak dataset)	42600 binding sites	2140	μ = -34.6082 bits σ = 14.8875 bits p(0,+∞) = 0.0100
		—0.424221 —0.840388 —1.53381 1.23313 —8.55212 —9.02994 —7.10487 1.99567 —0.361446 —3.69853 1.21609 —0.284033 —7.87484 —8.71333 —14.7937 1.99754 —12.1307 —14.7937 —3.44001 1.96623 —14.7937 —10.3126 —1.78697 1.89113 1.01307 —2.6411 —0.304798 0.0169169 —6.88082 1.27716 —11.6238 0.648407 —0.364407 —0.433887 —7.93988 1.3096 —3.58852 —0.445276 —2.29893 1.57486 0.335618 —3.94534 —3.26444 1.36119
	HepG2, HAIB, Replicate 2 Target: FOXA1(SC-101058) Protocol: v041610.1 (initial peak dataset)	43210 binding sites	3380	μ = -37.8884 bits σ = 16.5387 bits p(0,+∞) = 0.0110
		1.00413 —2.03156 —2.16354 0.610071 1.11068 —1.08194 0.215115 —2.27094 1.14991 —5.55761 —0.636303 0.15869 0.181832 —7.18243 1.50904 —6.32906 —1.26207 0.291625 —2.87525 1.15225 1.79617 —0.924616 —14.8142 —14.8142 1.90718 —2.00559 —14.8142 —14.8142 1.99003 —14.8142 —5.19277 —14.8142 —11.2699 1.61198 —2.98833 —0.292063 1.98312 —6.15719 —14.8142 —4.95055 0.683335 —0.664389 0.0154249 —0.410604
	T47D, HAIB, Replicate 1 Protocol: v041610.2 Treatment: 0.02% DMSO for 1 hour (initial peak dataset)	36941 binding sites	4780	μ = -37.6146 bits σ = 16.5838 bits p(0,+∞) = 0.0117
		0.97275 —2.39139 —2.75059 0.763896 1.15677 —1.16414 0.0388929 —1.75289 1.09953 —5.46311 —1.05496 0.43617 0.0283632 —14.5881 1.56263 —5.26391 —1.983 —0.0966752 —4.80073 1.47291 1.81463 —1.05269 —14.5881 —14.5881 1.92586 —2.32335 —11.4182 —14.5881 1.9981 —14.5881 —7.63778 —14.5881 —14.5881 1.43597 —5.63875 0.349452 1.97246 —5.63099 —7.01571 —4.39374 0.587499 —0.783858 —0.255797 0.109511
	T47D, HAIB, Replicate 2 Protocol: v041610.2 Treatment: 0.02% DMSO for 1 hour (initial peak dataset)	61544 binding sites	5620	μ = -41.2869 bits σ = 19.0841 bits p(0,+∞) = 0.0153	0.27275864 bit 2.70%
		—3.24462 —15.3244 —3.29435 1.92313 —0.318887 —2.60598 1.60119 —15.3244 —15.3244 —2.5142 —15.3244 1.93539 —15.3244 —15.3244 —1.25356 1.84014 —15.3244 —15.3244 —0.503545 1.72005 1.11086 —1.58371 0.215155 —1.53236 —15.3244 1.63892 —15.3244 —0.175393 0.368204 —0.544394 —4.72608 0.989643 —1.69831 0.279603 —0.685192 0.892175 0.65173 —1.81125 —1.53019 0.846132 —0.380291 —0.477724 0.530974 0.0957302
FOXA2	HepG2, HAIB Protocol: v041610.1 (optimal IDR-thresholded dataset)	40913 binding sites	3500	μ = -34.5803 bits σ = 15.2183 bits p(0,+∞) = 0.0115	0.34387406 bit 3.05%
		—3.4996 —6.76004 —6.25026 1.95943 0.0737335 —6.40899 1.55366 —14.7354 —14.7354 —6.77541 —14.7354 1.99662 —10.8941 —14.7354 —1.8475 1.89585 —12.0724 —14.7354 —0.730405 1.7642 1.36132 —5.08496 0.364303 —3.1338 —3.26594 1.57417 —4.93075 —0.1755 0.46593 —0.79452 —5.14358 1.00994 —1.66602 0.23761 —0.934953 0.987419 0.84338 —2.88432 —2.05396 0.871328 —0.197165 —0.744277 0.567069 0.0691698
FOXP2	SK-N-MC, HAIB Protocol: PCR2x (optimal IDR-thresholded dataset)	1197 binding sites (top 1200 peaks)	56.6	μ = -24.9462 bits σ = 11.7392 bits p(0,+∞) = 0.0109	0.34044650 bit 3.52%
		—1.56526 0.365036 0.215675 0.272518 —2.19815 0.901427 —0.710169 0.376194 —9.64386 —9.64386 —9.64386 1.99684 —6.98089 —2.63263 1.9353 —9.64386 —9.64386 —0.553747 —7.76939 1.72592 —9.64386 —5.5564 —1.30549 1.83508 —9.64386 —5.34618 —0.337798 1.66808 0.996084 —0.0570198 —0.885636 —1.00603 —7.76939 1.53169 —9.64386 0.134765 0.125978 —0.596736 —0.438474 0.589361
GABPA	A549, HAIB Protocol: v042211.1 Treatment: 0.02% ethanol for 1 hour (optimal IDR-thresholded dataset)	7489 binding sites (top 7500 peaks)	675	μ = -31.2378 bits σ = 13.4254 bits p(0,+∞) = 0.0100
		—2.28476 0.853538 —0.0985114 0.0745829 —1.46095 1.22439 —0.867793 —0.412344 0.96032 —0.750411 —0.0253512 —1.06963 —5.36731 1.6809 —4.11125 —0.492434 —5.64713 —3.11375 —12.2862 1.94992 —12.2862 —12.2862 —4.79699 1.98653 —12.2862 1.99757 —12.2862 —7.4961 —6.83771 1.96873 —12.2862 —3.71758 —3.52795 —2.956 1.11875 0.688899 —10.4117 —0.136108 1.46324 —1.59414 —2.28476 0.665294 —0.181683 0.407532
	GM12878, HAIB Protocol: PCR2x (optimal IDR-thresholded dataset)	6552 binding sites	484	μ = -32.8056 bits σ = 15.029 bits p(0,+∞) = 0.0145
		—3.40808 1.34481 0.44663 —8.92349 0.0344692 1.41053 —1.66053 —12.0934 —12.0934 —12.0934 1.99942 —12.0934 —12.0934 —12.0934 1.99942 —12.0934 1.85844 —1.42483 —12.0934 —12.0934 1.69812 —12.0934 —0.551192 —3.8034 —2.42867 —3.14408 1.88705 —9.43045 —1.89252 0.493657 —0.438334 0.663347 —1.27032 —0.391389 1.33542 —1.74358 —0.42409 —0.0414158 1.11822 —3.16762 —0.619881 0.736503 0.353924 —1.30688
	H1-hESC, HAIB Protocol: PCR1x (SPP dataset)	4101 binding sites	568	μ = -30.4174 bits σ = 14.9506 bits p(0,+∞) = 0.0209
		—1.53776 0.263239 0.885452 —0.721175 —2.95433 0.982582 0.302534 —0.599004 —1.62181 1.26243 —0.199693 —1.30802 0.530879 —0.751629 0.745692 —1.82104 —9.54338 1.88531 —2.5818 —2.87999 —11.4179 —0.215933 —11.4179 1.6493 —11.4179 —0.689082 —0.787586 1.48471 —11.4179 1.99908 —11.4179 —11.4179 —11.4179 1.99167 —11.4179 —5.58496 —2.46851 —11.4179 1.33891 0.365009 —9.54338 —0.0393773 1.59495 —8.24793 —2.9…
	HeLa-S3, HAIB Protocol: PCR1x (optimal IDR-thresholded dataset)	6751 binding sites	650	μ = -28.9754 bits σ = 12.7234 bits p(0,+∞) = 0.0114
		—2.01979 0.953714 —0.0737309 —0.208416 —1.31346 1.18174 —0.551132 —0.630918 0.897948 —0.654933 0.266714 —1.74891 —12.1366 1.75481 —2.81238 —1.05375 —3.31745 —2.38001 —8.0491 1.88866 —12.1366 —2.60064 —5.89498 1.93252 —12.1366 1.99944 —12.1366 —12.1366 —9.4736 1.99858 —10.2621 —10.2621 —5.38614 —3.84655 1.30685 0.517699 —6.60259 —0.0434767 1.50861 —2.52985 —2.1965 0.697578 —0.201522 0.366848 —1.36…
	HepG2, HAIB Protocol: PCR2x (SPP dataset)	7152 binding sites	863	μ = -25.6245 bits σ = 12.662 bits p(0,+∞) = 0.0215
		—0.0181602 —0.125806 0.892829 —2.06876 —3.10864 1.41455 0.280321 —8.37847 0.142444 1.45952 —2.8777 —6.77131 —9.55681 —12.2198 1.9928 —5.83319 —8.13231 —12.2198 1.99826 —12.2198 1.81557 —3.08108 —1.47298 —10.3453 1.8222 —7.4297 —1.25327 —4.73059 —1.94249 —3.17994 1.85891 —9.55681 —1.49327 0.38902 —0.32761 0.620676 —1.06601 —0.494834 1.32273 —1.68742 —0.481259 —0.110923 1.15431 —2.93206 —0.462245 0…
	HL-60, HAIB, Replicate 1 Protocol: v042211.1 (initial peak dataset)	4295 binding sites	251	μ = -37.6721 bits σ = 14.6417 bits p(0,+∞) = 0.0050	0.32598526 bit 2.57%
		—3.1109 1.06136 —0.290757 —0.0313884 —1.18566 1.33163 —1.19793 —0.722105 1.15176 —0.861521 —0.237549 —1.40278 —11.4845 1.86032 —11.4845 —1.44603 —5.52256 —4.35864 —9.61002 1.97336 —11.4845 —7.94017 —11.4845 1.99777 —9.61002 1.9971 —11.4845 —7.64319 —11.4845 1.99912 —11.4845 —11.4845 —11.4845 —2.46675 0.908814 0.955949 —6.03603 0.404636 1.18225 —1.35735 —2.98863 0.708114 —1.30334 0.874804 —2.00673…
	HL-60, HAIB, Replicate 2 Protocol: v042211.1 (initial peak dataset)	3930 binding sites	295	μ = -38.6542 bits σ = 14.3901 bits p(0,+∞) = 0.0036
		—2.79803 0.960489 —0.0612573 —0.0735569 —1.29981 1.31502 —0.874317 —0.839767 1.15225 —1.00957 0.0133268 —1.88953 —11.3565 1.87772 —3.86727 —1.97347 —6.43362 —4.23061 —11.3565 1.97572 —11.3565 —11.3565 —11.3565 1.99904 —11.3565 1.99904 —11.3565 —11.3565 —11.3565 1.99904 —11.3565 —11.3565 —11.3565 —2.75778 1.23997 0.573669 —6.43362 0.181898 1.38129 —2.01438 —3.95557 0.67456 —0.694971 0.782566 —1.86…
	K562, HAIB Protocol: v041610.1 (optimal IDR-thresholded dataset)	8967 binding sites (top 9000 peaks)	933	μ = -29.4296 bits σ = 14.8271 bits p(0,+∞) = 0.0236
		—2.30315 1.01897 —0.074678 —0.285108 —1.19517 1.21849 —0.594281 —0.802919 0.743465 —0.498465 0.261626 —1.25687 —12.5459 1.79991 —2.99454 —1.3522 —2.6947 —2.21389 —12.5459 1.85963 —12.5459 —2.24405 —2.01098 1.82374 —12.5459 1.99893 —9.00161 —12.5459 —12.5459 1.97147 —12.5459 —3.69314 —3.06817 —3.68484 1.17128 0.632476 —12.5459 0.0523553 1.49923 —2.88593 —1.98783 0.845806 —0.304046 0.188991
GATA1	K562, USC (optimal IDR-thresholded dataset)	4056 binding sites	706	μ = -26.7502 bits σ = 10.9877 bits p(0,+∞) = 0.0075
		—2.43712 0.69026 —0.296256 0.470857 —2.83336 1.45052 —0.644001 —1.0433 —4.24882 —1.55907 —5.78724 1.84336 —3.08755 —3.26752 —6.47911 1.91297 1.91937 —2.63487 —11.4019 —4.19575 —9.52748 —8.23202 —11.4019 1.99764 —11.4019 1.99479 —6.35755 —11.4019 0.0634499 —7.85763 —2.87447 1.49205 —1.60159 0.449152 0.806186 —0.848957
	PBDEFetal, USC (initial peak dataset)	3456 binding sites	1020	μ = -28.448 bits σ = 11.6903 bits p(0,+∞) = 0.0075	0.14638602 bit 1.40%
		—0.144423 0.534311 0.319841 —1.3325 1.58002 —5.14881 —8.00125 —0.0343997 —5.81363 —11.1712 1.99263 —11.1712 1.9989 —11.1712 —11.1712 —11.1712 —0.524019 —7.32987 —5.55647 1.71166 1.97873 —11.1712 —11.1712 —4.15995 1.89014 —6.3811 —2.7632 —2.91851 —0.159251 —1.26679 1.3236 —2.43986 0.735087 —0.417682 0.50757 —2.61276
	PBDE, USC (SPP dataset)	25281 binding sites	2370	μ = -38.6438 bits σ = 18.7698 bits p(0,+∞) = 0.0198
		—2.01549 —0.442496 —1.17556 1.36393 —2.92658 0.407722 —1.10661 1.05468 —3.09577 0.915689 —2.09614 0.817573 —14.041 —1.66494 —10.871 1.8812 —14.041 —0.824077 —14.041 1.78023 0.975065 —0.725306 —14.041 0.515112 —14.041 —4.93681 —14.041 1.98805 —14.041 1.566 —14.041 0.0549443 —1.10612 —14.041 —14.041 1.82175
GATA2	K562, HAIB Protocol: PCR1x (optimal IDR-thresholded dataset)	19237 binding sites	1780	μ = -30.4956 bits σ = 12.2752 bits p(0,+∞) = 0.0065	0.09590819 bit 0.93%
		—0.16191 0.428481 0.380443 —1.12567 1.5814 —4.84488 —6.69655 —0.0549079 —13.6469 —13.6469 1.9998 —13.6469 1.99883 —10.4769 —8.85678 —13.6469 —13.6469 —8.28931 —2.529 1.93476 1.85343 —4.69752 —4.03031 —1.80412 1.79715 —5.75002 —1.31342 —3.27363 —0.221512 —0.649503 1.16014 —1.89044 0.727162 —0.403139 0.366319 —1.7416
	K562, UChicago Target: eGFP-GATA2 (optimal IDR-thresholded dataset)	11469 binding sites	505	μ = -38.5234 bits σ = 15.6768 bits p(0,+∞) = 0.0070
		1.7056 —10.2379 —7.97803 —0.448025 —9.35655 —12.9009 1.99917 —12.9009 1.99954 —12.9009 —11.0264 —12.9009 —0.459047 —12.9009 —1.59044 1.55572 1.98653 —10.2379 —4.80811 —12.9009 1.94062 —12.9009 —2.63916 —12.9009 0.298141 —1.86309 1.22764 —2.70652 0.908198 —0.67576 0.540478 —4.5625 0.993793 —0.885568 —0.244814 —0.68301
	K562, USC (optimal IDR-thresholded dataset)	10629 binding sites	706	μ = -32.5377 bits σ = 12.6684 bits p(0,+∞) = 0.0051
		—0.367434 0.548826 0.517697 —1.60072 1.55763 —4.75591 —6.27284 0.00832107 —12.7912 —10.9167 1.99951 —12.7912 1.99964 —12.7912 —12.7912 —12.7912 —12.7912 —12.7912 —1.7681 1.88969 1.87645 —5.17891 —2.54839 —2.95248 1.81422 —7.43361 —1.25023 —4.1437 —0.535053 —0.669306 1.32201 —2.47111 0.628929 —0.3808 0.575296 —2.35827
	SH-SY5Y, USC (SPP dataset)	28798 binding sites	1600	μ = -38.8765 bits σ = 16.7743 bits p(0,+∞) = 0.0102
		—14.2289 0.136064 —0.589717 1.16115 —2.31063 0.925461 —0.810884 0.410227 —4.34063 —0.658578 —14.2289 1.72983 —2.65727 —0.635984 —4.9107 1.66199 1.48347 —0.890736 —8.87132 —0.594852 —14.2289 —14.2289 —14.2289 1.99987 —14.2289 1.99987 —14.2289 —14.2289 —0.34384 —14.2289 —14.2289 1.68336 —2.70221 0.464237 0.635237 —0.130754
GATA3	SH-SY5Y, USC (optimal IDR-thresholded dataset)	2999 binding sites (top 3000 peaks)	1650	μ = -30.1036 bits σ = 12.9036 bits p(0,+∞) = 0.0098	0.08927268 bit 0.84%
		1.60398 —10.9667 —10.9667 —0.0631155 —9.09228 —10.9667 1.99826 —10.9667 1.99874 —10.9667 —10.9667 —10.9667 —0.253933 —9.09228 —10.9667 1.65858 1.97448 —6.87928 —5.70622 —4.6269 1.90638 —10.9667 —2.21744 —4.88637 0.438927 —0.531076 0.772894 —2.04888 1.24869 —1.31629 —0.226684 —1.4517
GR/NR3C1	A549, HAIB Protocol: PCR1x Treatment: 50nM dexamethasone for 1 hour (optimal IDR-thresholded dataset)	23301 binding sites	746	μ = -34.895 bits σ = 17.0637 bits p(0,+∞) = 0.0204	0.44066597 bit 4.29%
		0.538727 —2.3657 0.306768 0.158461 —1.00081 —2.02611 1.30993 —0.36734 0.0160987 0.100282 —0.0291729 —0.0945629 1.27557 —0.702395 —2.25873 —0.404879 —13.9233 1.94687 —13.9233 —2.7934 1.08141 —2.0495 —2.36315 0.533775 —2.57405 0.208824 0.107196 0.677108 —0.62665 —0.00635954 —0.717789 0.806063 —1.02177 0.887294 —0.423689 —0.132877 —1.7087 —3.02775 —13.9233 1.83638 —13.9233 —0.943486 1.61522 —1.26489…
	A549, HAIB Protocol: PCR1x Treatment: 500pM dexamethasone for 1 hour (optimal IDR-thresholded dataset)	1008 binding sites	0.867	μ = -23.7301 bits σ = 12.8217 bits p(0,+∞) = 0.0321
		1.01948 —1.04641 0.258623 —1.80415 1.25295 —9.39661 0.685096 —9.39661 —0.439508 —9.39661 1.6521 —3.15502 1.11745 —1.26218 0.19023 —1.90743 1.65029 —4.24011 —0.320685 —9.39661 0.154778 1.33443 —1.48372 —9.39661 1.86294 —9.39661 —3.01003 —2.11429 0.00355831 —0.378873 0.871348 —1.34676 1.10157 —1.34676 —0.313574 —0.620725 0.926445 —0.237579 0.305563 —6.73364 0.865094 —9.39661 —1.10659 0.771227 —0.98…
	A549, HAIB Protocol: PCR1x Treatment: 5nM dexamethasone for 1 hour (optimal IDR-thresholded dataset)	10271 binding sites	80.5	μ = -31.5479 bits σ = 15.9537 bits p(0,+∞) = 0.0240
		1.08039 —12.7417 0.652849 —1.67858 —0.0702806 —12.7417 1.60539 —7.95167 1.04408 —0.97315 0.07063 —1.40431 1.86085 —12.7417 —1.44655 —12.7417 —0.45837 1.51748 —1.2914 —12.7417 1.91458 —12.7417 —9.57182 —2.13349 0.0934472 —0.306164 0.737148 —1.13026 0.961975 —0.936138 —0.260369 —0.527125 0.744878 0.0441813 0.103938 —2.19904 0.747557 —2.80168 —2.20421 0.970887 —1.20728 —10.8673 1.83417 —12.7417 —0.1…
	A549, HAIB Protocol: PCR1x Treatment: 100nM dexamethasone for 1 hour (optimal IDR-thresholded dataset)	8480 binding sites (top 8500 peaks)	25	μ = -32.2864 bits σ = 15.786 bits p(0,+∞) = 0.0204
		0.251352 —0.395387 0.692108 —1.20742 0.704685 —12.4654 1.1337 —2.51363 —1.7119 —12.4654 1.88506 —12.4654 0.76237 —1.03164 0.600412 —1.74801 1.61528 —10.5909 —0.0973447 —12.4654 —3.24059 1.56329 —0.0922594 —12.4654 1.59628 —12.4654 —0.70011 —1.47411 —0.99864 —0.654423 1.31087 —1.38613 0.327597 —0.648013 0.684086 —1.00136 0.253065 0.200754 0.64981 —3.48526 0.324341 —1.476 —1.10583 0.94342 —8.62409 …
	ECC-1, HAIB Protocol: v041610.2 Treatment: 100nM dexamethasone for 1 hour (optimal IDR-thresholded dataset)	5995 binding sites (top 6000 peaks)	12.8	μ = -32.8264 bits σ = 15.7732 bits p(0,+∞) = 0.0187
		0.389589 —0.383632 0.421547 —0.778158 0.861444 —11.9653 0.818445 —1.25708 —0.563891 —11.9653 1.73206 —11.9653 0.965619 —1.50758 0.51742 —1.92684 1.49869 —7.66762 0.224006 —11.9653 —0.705756 1.33672 —0.21781 —11.9653 1.79441 —11.9653 —7.66762 —0.929359 —0.224539 —1.04967 1.23983 —1.74493 0.663674 —0.806483 0.453515 —1.07783 0.735353 0.143548 0.293164 —7.87784 0.773 —4.13452 —1.59208 0.927176 —11.9…
GTF3C2	HeLa-S3, HMS (optimal IDR-thresholded dataset)	2544 binding sites	146	μ = -23.6781 bits σ = 8.55234 bits p(0,+∞) = 0.0028	2.88505794 bits 16.87%
		—2.78515 1.74298 —3.4228 —1.2791 1.55144 —1.22513 —1.13779 —2.4396 —1.31811 —1.49201 1.5035 —1.30126 —1.39945 —2.14091 1.69411 —2.67977 1.66868 —4.5398 —0.571854 —3.28392 —3.07857 —4.16993 1.89083 —3.11737 —1.80382 —4.12971 —4.16993 1.84741 —4.48804 —4.05249 —3.375 1.92464 —3.65995 1.71565 —3.04079 —0.964197 0.51256 —3.47223 1.24897 —3.26202 1.94597 —6.08577 —3.74853 —4.16993 —0.56849 —4.83077 1.…
	K562, HMS (optimal IDR-thresholded dataset)	1836 binding sites	137	μ = -19.9759 bits σ = 8.48721 bits p(0,+∞) = 0.0093
		—1.75327 0.02989 1.31816 —2.42897 —1.53751 1.50665 —1.82929 —0.91767 —1.47511 —1.64136 0.127914 1.153 —1.43214 —5.10324 1.79949 —3.10661 —2.95292 —2.15296 1.84125 —4.06992 0.057291 —1.22724 —1.03494 1.02931 —1.49266 1.39415 —3.19007 —0.146437 —3.96819 —2.00708 —2.33098 1.80129 —3.91989 1.45836 —2.12532 —0.0686855 —2.97743 —1.48386 1.79588 —4.64503 1.83862 —2.64749 —2.49819 —3.58261 1.65252 —2.084…
HNF4A	HepG2, HAIB Protocol: v041610.1 (optimal IDR-thresholded dataset)	Contiguous: 20772 binding sites	1110	μ = -17.2714 bits σ = 8.18138 bits p(0,+∞) = 0.0174	0.65765823 bit 5.75%
		0.294602 —0.325274 0.549294 —0.966775 0.899776 —2.95374 0.585657 —0.988105 —1.08025 —2.87419 1.60785 —1.54622 —0.343838 —1.25485 0.412822 0.547395 —0.708487 0.40088 —0.175966 0.24155 —3.15428 1.80745 —3.61677 —1.71013 1.90584 —3.42855 —2.8947 —5.31604 1.57745 —3.15676 —0.297356 —3.48341 1.779 —8.7132 —0.891157 —5.25113 —5.34962 —4.90481 1.95273 —3.82145 —1.75349 —3.23567 0.124885 1.3257 —2.13753 …
	HepG2, Stanford Treatment: forskolin for 6 hours (optimal IDR-thresholded dataset)	Contiguous: 11129 binding sites	391	μ = -17.9808 bits σ = 8.32291 bits p(0,+∞) = 0.0154
		—0.636379 0.592846 —0.0122994 —0.223635 —1.1988 —1.46747 —1.61052 1.52343 —1.75702 —4.80761 1.84808 —3.88496 0.23766 —0.879825 1.07632 —2.5709 1.34167 0.173836 —3.08762 —2.18887 —4.3723 1.96861 —5.38986 —6.21842 —5.1874 —0.702328 —7.59694 1.74514 —3.88496 —0.00499825 —3.06576 1.49355 —5.32608 —2.30704 —2.79362 1.85927 —1.90642 —3.6135 1.83055 —3.40694 0.0837683 0.0182226 0.46235 —0.864642 0.40751…
HNF4G	HepG2, HAIB Protocol: v041610.1 (optimal IDR-thresholded dataset)	Contiguous: 20373 binding sites	864	μ = -18.1301 bits σ = 8.92914 bits p(0,+∞) = 0.0212	0.67148832 bit 5.87%
		0.311439 —0.306374 0.532352 —0.989067 0.87066 —2.93439 0.596504 —0.920456 —1.05109 —2.9129 1.60571 —1.55272 —0.398191 —1.29612 0.563348 0.439339 —0.698781 0.315314 —0.0564957 0.236013 —3.31635 1.81537 —3.36221 —1.82336 1.89078 —2.87501 —2.90864 —5.5153 1.61452 —3.60249 —0.340393 —3.93358 1.79886 —11.0667 —1.0232 —5.1712 —4.9714 —5.32164 1.95486 —3.92066 —2.42679 —3.82524 0.592941 1.16018 —2.24799…
IRF1	K562, Stanford Treatment: IFNa for 30 minutes (optimal IDR-thresholded dataset)	1296 binding sites	180	μ = -25.5031 bits σ = 11.5337 bits p(0,+∞) = 0.0135	0.80159880 bit 5.91%
		—1.40802 0.655049 —1.36162 0.726597 1.21786 —1.84534 —0.166392 —1 —2.9725 1.16733 0.537543 —2.55203 —4.30977 —2.63238 —9.75823 1.91935 —5.91692 —2.50084 —3.92534 1.90162 —9.75823 —1.5833 —6.5883 1.86794 —4.96815 1.793 —5.46055 —1.07289 1.16733 —2.03258 —0.661072 —0.19662 —2.80791 0.940768 —0.00612427 —0.0934826 —4.14352 —2.57832 —4.22425 1.89447 —9.75823 —2.68855 —7.88376 1.93918 —4.06706 —1.1107…
	K562, Stanford Treatment: IFNa for 6 hours (optimal IDR-thresholded dataset)	8331 binding sites	262	μ = -34.2477 bits σ = 16.501 bits p(0,+∞) = 0.0190
		0.120741 —2.2787 1.36762 —2.99482 1.4659 —12.4398 0.297346 —6.99137 1.73184 —10.5654 —0.56293 —12.4398 1.64992 —12.4398 —0.24723 —5.7627 —0.0974784 —0.183721 1.0796 —3.82145 0.0878904 —0.491099 —0.986732 0.782712 —1.78549 —7.517 1.88891 —12.4398 1.48582 —3.18323 0.122014 —12.4398 1.75951 —2.37959 —1.25434 —8.89551 1.6666 —12.4398 —0.278804 —12.4398 —1.96039 0.382673 1.26043 —4.54299 —0.360902 0.1…
	K562, Stanford Treatment: IFNg for 30 minutes (optimal IDR-thresholded dataset)	10296 binding sites	139	μ = -42.1594 bits σ = 19.5115 bits p(0,+∞) = 0.0154
		0.259142 —12.7453 1.48664 —12.7453 0.974812 —12.7453 1.02414 —12.7453 1.25201 —12.7453 0.693668 —12.7453 0.963937 —10.0823 1.03402 —12.7453 —0.259844 —0.00638786 1.11671 —12.7453 0.945435 —0.292412 —12.7453 0.329946 —0.91725 —12.7453 1.79154 —6.98149 0.854155 —3.03847 1.02469 —4.81649 1.27094 —4.02302 0.60029 —6.8464 1.10711 —12.7453 0.876912 —6.8464 —0.13277 —0.127863 1.01113 —2.67424 0.369085 —…
IRF3	GM12878, Stanford (initial peak dataset)	13068 binding sites	95.5	μ = -12.2776 bits σ = 7.4467 bits p(0,+∞) = 0.0496	0.43744554 bit 5.72%
		—0.491455 0.17547 —2.02415 0.935876 —2.09972 —2.28096 —2.07719 1.7327 —3.28016 0.0441834 —0.713085 1.17344 —2.19962 0.812345 —2.59094 0.895151 —2.29823 1.85686 —4.23633 —3.047 0.65694 —9.24782 —7.32535 1.27198 —3.1648 —0.291255 0.514314 0.715919 —0.971585 —0.0744596 —2.02595 1.19809 —1.10387 —0.463182 —0.348566 1.01687 —1.64842 0.547316 —0.632851 0.654698 —0.872879 0.912142 —3.78915 0.5843 —0.646…
IRF4	GM12878, HAIB Protocol: PCR1x (optimal IDR-thresholded dataset)	17740 binding sites	331	μ = -28.5574 bits σ = 15.6005 bits p(0,+∞) = 0.0336
		1.06002 —1.28812 —0.170113 —0.697967 1.05721 —1.37994 —0.0588751 —0.7996 1.0445 —2.78097 0.138405 —0.533585 0.353248 —0.758304 0.885104 —1.81533 1.10517 —1.67163 —0.0257188 —0.856764 0.217179 —13.53 1.50438 —13.53 0.568772 —2.68164 1.23906 —13.53 1.79055 —1.90993 —1.86778 —13.53 1.79253 —13.53 —1.26292 —3.07502 —0.273644 0.425014 0.846374 —4.97158 0.421133 —3.25582 —2.30218 1.23465 —0.755007 —4.0…
	GM12878, HAIB, Replicate 2 Protocol: PCR1x (initial peak dataset)	25345 binding sites	87	μ = -41.6865 bits σ = 19.4724 bits p(0,+∞) = 0.0161	0.62383524 bit 5.38%
		1.17841 —1.61182 —0.532416 —0.478132 1.24082 —6.66669 0.260751 —1.22265 0.850496 —1.00051 0.590548 —2.38835 1.23667 —2.34375 —0.431638 —0.504696 0.725543 —3.94177 1.0684 —2.44177 1.20245 —2.99591 0.653558 —14.0446 1.55671 —1.58562 —0.634038 —3.637 1.79854 —14.0446 —1.0534 —4.67321 0.839215 0.183069 0.104781 —14.0446 1.38403 —14.0446 —14.0446 0.474748 0.0523952 —2.76173 1.49327 —14.0446 1.52858 —3…
JUN	H1-hESC, Stanford (SPP dataset)	Contiguous: 1491 binding sites	361	μ = -26.529 bits σ = 12.2141 bits p(0,+∞) = 0.0149
		—0.0963341 —2.42862 1.52297 —9.96 1.07594 —1.01847 0.478441 —9.96 —1.96943 —9.96 —2.14622 1.813 —9.96 —9.96 1.99746 —9.96 1.98581 —9.96 —9.96 —4.91561 —3.57342 0.941617 0.902891 —3.04114 —0.979865 —2.5143 0.363051 1.0199 —1.95438 1.1157 —2.40798 0.467309 1.30737 0.574947 —9.96 —5.03717
		Bipartite 3<1,2>3: 1371 binding sites	N/A	μ = -30.4239 bits σ = 12.2835 bits p(0,+∞) = 0.0066
		—9.83921 —9.83921 —3.36347 1.9621 —9.83921 —9.83921 1.99724 —9.83921 1.81707 —1.71854 —2.58182 —9.83921 —9.83921 —2.04263 —2.68608 1.84656 —2.71336 1.94147 —9.83921 —9.83921 1.99724 —9.83921 —9.83921 —9.83921 1 0.00000 2 0.12862
	HeLa-S3, Stanford (optimal IDR-thresholded dataset)	Contiguous: 21853 binding sites	1090	μ = -30.5441 bits σ = 12.8797 bits p(0,+∞) = 0.0089
		0.192138 —0.894448 0.414452 —0.0195719 1.03216 —0.648644 0.2479 —2.95145 —5.85541 —13.8308 —6.52396 1.98969 —6.0342 —4.30526 1.88027 —1.98594 1.9117 —3.95477 —3.68315 —3.39789 —13.8308 1.73966 —13.8308 —0.599408 —2.74974 —5.3564 —3.48982 1.90212 —1.44034 1.83207 —4.91291 —4.73363 1.9991 —13.8308 —8.90795 —13.8308
		Bipartite 3<1,2>3: 21066 binding sites	N/A	μ = -48.3212 bits σ = 17.2473 bits p(0,+∞) = 0.0025
		—13.7779 —13.7779 —13.7779 1.99982 —13.7779 —13.7779 1.87754 —1.62105 1.9723 —13.7779 —13.7779 —3.72485 —13.7779 —13.7779 —13.7779 1.99982 —2.24082 1.92144 —13.7779 —13.7779 1.99982 —13.7779 —13.7779 —13.7779 1 0.00000 2 0.12862
	HepG2, Stanford (optimal IDR-thresholded dataset)	Contiguous: 12660 binding sites	278	μ = -38.1 bits σ = 16.7788 bits p(0,+∞) = 0.0116
		1.53113 —1.61938 —0.352571 —10.3804 —5.14653 —13.0434 —11.1689 1.98941 —13.0434 —13.0434 1.98204 —4.35804 1.93848 —13.0434 —9.49905 —2.59939 —6.36624 —0.0464838 0.282077 0.850533 —7.78284 —2.67304 1.47469 0.0826362 —1.42086 0.225124 —13.0434 1.29692 0.762207 1.20364 —13.0434 —13.0434 1.6407 —6.75181 —13.0434 —0.197683
		Bipartite 3<1,2>3: 12170 binding sites	N/A	μ = -46.1079 bits σ = 16.3522 bits p(0,+∞) = 0.0024
		—12.9864 —12.9864 —12.9864 1.99969 —12.9864 —12.9864 1.92175 —2.24862 1.99969 —12.9864 —12.9864 —12.9864 —12.9864 —12.9864 —3.01921 1.95454 —1.70973 1.88501 —12.9864 —12.9864 1.99969 —12.9864 —12.9864 —12.9864 1 0.12862 2 0.00000
	HUVEC, Stanford (optimal IDR-thresholded dataset)	Contiguous: 29441 binding sites	1260	μ = -33.9144 bits σ = 15.5234 bits p(0,+∞) = 0.0145
		—3.11204 —14.2607 —3.82783 1.93118 —3.79482 —14.2607 1.78267 —1.03778 1.86992 —4.10296 —5.03592 —1.96582 —0.539518 —14.2607 1.72757 —14.2607 —2.8145 —3.3 —3.30968 1.86997 —1.58572 1.84945 —3.98965 —14.2607 1.99987 —14.2607 —14.2607 —14.2607 —2.53578 0.203546 —0.534399 0.989414 0.0932273 0.178133 —0.803556 0.297119
		Bipartite 3<1,2>3: 28453 binding sites	N/A	μ = -46.2915 bits σ = 17.5717 bits p(0,+∞) = 0.0042	0.00737693 bit 0.07%
		—14.2115 —14.2115 —14.2115 1.99987 —14.2115 —14.2115 1.89499 —1.834 1.96767 —14.2115 —14.2115 —3.50096 —2.95665 —14.2115 —14.2115 1.95266 —1.30641 1.84614 —14.2115 —14.2115 1.99987 —14.2115 —14.2115 —14.2115 1 0.00000 2 0.12862
	K562, Yale (optimal IDR-thresholded dataset)	Contiguous: 9830 binding sites	539	μ = -23.0844 bits σ = 10.8187 bits p(0,+∞) = 0.0164
		0.743743 —0.192373 0.461684 —3.78465 —3.83401 —4.9169 —3.62408 1.93171 —9.50853 —2.12035 1.88003 —3.51942 1.82195 —2.10008 —2.44523 —4.41323 —12.6785 1.89067 —12.6785 —1.78086 —2.76208 —3.25009 —2.09005 1.81229 —2.6547 1.92554 —12.6785 —4.5857 1.83879 —2.37049 —4.9169 —2.3524 —2.2908 0.113456 0.194157 0.649988
		Bipartite 3<1,2>3: 9359 binding sites	N/A	μ = -39.6986 bits σ = 15.3109 bits p(0,+∞) = 0.0048
		—12.6076 —12.6076 —3.33229 1.96338 —12.6076 —12.6076 1.96465 —3.38283 1.92234 —2.26076 —12.6076 —12.6076 —12.6076 —3.38283 —2.67542 1.90566 —3.63514 1.97032 —12.6076 —12.6076 1.9996 —12.6076 —12.6076 —12.6076 1 0.00000 2 0.12862
	K562, Yale Treatment: IFNa for 6 hours (optimal IDR-thresholded dataset)	Contiguous: 5212 binding sites	435	μ = -26.7978 bits σ = 12.9197 bits p(0,+∞) = 0.0190
		—0.14098 —0.616496 0.696881 —0.2886 0.777204 0.026995 0.116477 —2.45743 —2.51319 —11.7635 —2.93588 1.88468 —11.7635 —3.36688 1.91228 —2.86162 1.90816 —5.16358 —4.66546 —2.48814 —11.7635 —11.7635 1.90285 —1.95024 —3.71364 —3.21531 —1.64671 1.80554 —2.56463 1.87898 —2.72366 —11.7635 1.95943 —3.94971 —11.7635 —4.48117
		Bipartite 3<1,2>3: 4951 binding sites	N/A	μ = -40.3846 bits σ = 14.4701 bits p(0,+∞) = 0.0026
		—11.6894 —11.6894 —11.6894 1.99924 —11.6894 —11.6894 1.92111 —2.2444 1.97188 —11.6894 —11.6894 —3.72941 —3.3994 —11.6894 —11.6894 1.96474 —2.53713 1.9358 —11.6894 —11.6894 1.99924 —11.6894 —11.6894 —11.6894 1 0.00000 2 0.12862
	K562, Stanford Treatment: IFNa for 30 minutes (optimal IDR-thresholded dataset)	Contiguous: 8819 binding sites	293	μ = -31.3151 bits σ = 14.9468 bits p(0,+∞) = 0.0181
		—2.87627 —4.347 —0.823368 1.69994 —1.71807 —12.5219 1.82151 —2.63776 1.69853 —1.70948 —2.25397 —2.06969 —1.7267 —12.5219 1.88629 —12.5219 —12.5219 —12.5219 —0.966859 1.80214 —3.09916 1.8649 —2.05874 —12.5219 1.8692 —12.5219 —12.5219 —1.53253 —10.6475 0.402081 —0.079416 0.791475 —0.378651 0.713438 —0.641962 —0.074586
		Bipartite 3<1,2>3: 8469 binding sites	N/A	μ = -33.6763 bits σ = 14.067 bits p(0,+∞) = 0.0083
		—12.4635 —12.4635 —1.64255 1.87918 —12.4635 —12.4635 1.96995 —3.61908 1.88213 —2.28569 —12.4635 —3.21323 —2.50787 —3.42369 —1.87263 1.78961 —12.4635 1.99955 —12.4635 —12.4635 1.94452 —2.73844 —12.4635 —12.4635 1 0.00000 2 0.12862
	K562, Yale Treatment: IFNg for 6 hours (optimal IDR-thresholded dataset)	Contiguous: 6587 binding sites	496	μ = -27.5243 bits σ = 12.5899 bits p(0,+∞) = 0.0144
		0.0387707 —0.664562 0.539973 —0.172952 0.921441 —0.102627 —0.00625292 —2.48946 —2.08848 —9.43814 —4.11052 1.88933 —3.69312 —12.1011 1.87746 —2.01585 1.95042 —12.1011 —4.79428 —3.35179 —1.54555 —12.1011 1.87029 —12.1011 —3.09081 —2.81956 —2.42691 1.82948 —2.58081 1.87841 —2.92867 —5.38685 1.9849 —12.1011 —10.2266 —4.6554
		Bipartite 3<1,2>3: 6404 binding sites	N/A	μ = -40.7738 bits σ = 14.9282 bits p(0,+∞) = 0.0032
		—12.0605 —12.0605 —12.0605 1.99941 —12.0605 —12.0605 1.90324 —1.95413 1.97464 —12.0605 —12.0605 —3.87229 —3.45191 —12.0605 —12.0605 1.96614 —2.52974 1.93562 —12.0605 —12.0605 1.99941 —12.0605 —12.0605 —12.0605 1 0.00000 2 0.12862
	K562, Yale Treatment: IFNg for 30 minutes (optimal IDR-thresholded dataset)	Contiguous: 8575 binding sites	640	μ = -23.5861 bits σ = 11.2426 bits p(0,+∞) = 0.0180
		—0.0368796 —0.665146 0.619363 —0.221426 0.821699 0.069524 0.0245964 —2.59729 —1.99933 —9.8185 —3.96445 1.88128 —4.34704 —12.4815 1.88893 —2.02101 1.8902 —5.24944 —4.00708 —2.2937 —12.4815 —12.4815 1.87726 —1.62063 —4.0399 —2.71604 —1.78943 1.80613 —2.23235 1.85418 —2.80257 —5.17464 1.95514 —4.95008 —7.55863 —3.57157
		Bipartite 3<1,2>3: 8050 binding sites	N/A	μ = -41.8434 bits σ = 15.4242 bits p(0,+∞) = 0.0033
		—12.3903 —12.3903 —12.3903 1.99953 —12.3903 —12.3903 1.92185 —2.25293 1.95143 —12.3903 —12.3903 —2.92887 —3.42553 —12.3903 —12.3903 1.96562 —1.88421 1.8984 —12.3903 —12.3903 1.99953 —12.3903 —12.3903 —12.3903 1 0.00000 2 0.12862
JUNB	K562, UChicago Target: eGFP-JUNB (optimal IDR-thresholded dataset)	Contiguous: 12268 binding sites	697	μ = -34.4217 bits σ = 15.6127 bits p(0,+∞) = 0.0137
		—3.66187 —12.998 —2.64817 1.91106 —12.998 —11.1235 1.88647 —1.72907 1.87523 —3.70415 —3.87993 —2.42467 —1.52447 —12.998 1.86855 —12.998 —4.08013 —12.998 —1.86979 1.87446 —2.44758 1.87818 —2.83687 —12.998 1.96192 —3.27292 —12.998 —12.998 —3.08561 0.391942 —0.331853 0.82785 —0.106029 0.557026 —0.680307 —0.0363722
		Bipartite 3<1,2>3: 11673 binding sites	N/A	μ = -41.987 bits σ = 15.595 bits p(0,+∞) = 0.0035	0.00654666 bit 0.06%
		—12.9263 —12.9263 —12.9263 1.99968 —12.9263 —12.9263 1.89845 —1.88304 1.92706 —3.76055 —12.9263 —3.02593 —3.49794 —12.9263 —12.9263 1.96743 —2.5102 1.93497 —12.9263 —12.9263 1.99968 —12.9263 —12.9263 —12.9263 1 0.00000 2 0.12862
JUND	A549, HAIB, Replicate 1 Protocol: v041610.2 Treatment: 0.02% ethanol for 1 hour (initial peak dataset)	Contiguous: 12309 binding sites	343	μ = -40.7138 bits σ = 16.3213 bits p(0,+∞) = 0.0063
		0.0634424 —0.555473 0.61293 —0.42515 0.552213 0.291183 0.221739 —2.80192 —1.80744 —11.1283 —1.29848 1.72544 —13.0028 —13.0028 1.99969 —13.0028 1.99899 —13.0028 —9.45849 —10.3399 —0.856989 —13.0028 1.78541 —13.0028 —3.3961 —1.55109 —0.543127 1.52456 —1.41114 1.85729 —13.0028 —13.0028 1.89079 —1.78143 —13.0028 —13.0028
		Bipartite 3<1,2>3: 11810 binding sites	N/A	μ = -42.0867 bits σ = 15.8883 bits p(0,+∞) = 0.0040
		—12.9431 —12.9431 —1.61016 1.87644 —12.9431 —12.9431 1.99968 —12.9431 1.8881 —2.24645 —3.52036 —12.9431 —12.9431 —1.11089 —2.87569 1.76558 —12.9431 1.99968 —12.9431 —12.9431 1.99968 —12.9431 —12.9431 —12.9431 1 0.00000 2 0.12862
	GM12878, Yale (SPP dataset)	Contiguous: 1714 binding sites	214	μ = -26.0107 bits σ = 11.2983 bits p(0,+∞) = 0.0107
		0.918549 —5.51686 —0.981634 0.658135 1.61558 —2.29653 —2.417 —0.885365 —10.1607 —10.1607 —8.28624 1.99695 —10.1607 —8.28624 1.90122 —1.95941 1.99779 —10.1607 —10.1607 —10.1607 —1.09912 0.888 0.704246 —4.32782 —1.66486 —6.61639 —10.1607 1.8758 —0.144369 1.37375 —1.30792 —3.37499 1.76447 —4.71225 —3.09104 —1.17298
		Bipartite 3<1,2>3: 1666 binding sites	N/A	μ = -29.228 bits σ = 12.8966 bits p(0,+∞) = 0.0117
		—2.9399 —10.1198 —10.1198 1.9502 —10.1198 —10.1198 1.7683 —0.765926 1.94841 —10.1198 —10.1198 —2.88779 —10.1198 —10.1198 —10.1198 1.99773 —1.37946 1.8521 —10.1198 —10.1198 1.92128 —10.1198 —10.1198 —2.27223 1 0.00000 2 0.12862
	GM12878, Yale (optimal IDR-thresholded dataset)	Contiguous: 2472 binding sites	180	μ = -30.2124 bits σ = 12.8907 bits p(0,+∞) = 0.0095
		0.74133 —6.60079 —0.849572 0.816071 1.6637 —1.77038 —8.02529 —0.909626 —10.6883 —10.6883 —10.6883 1.99847 —10.6883 —8.81378 1.8982 —1.90362 1.99847 —10.6883 —10.6883 —10.6883 —1.13175 1.00102 0.516931 —3.19907 —1.54274 —10.6883 —10.6883 1.86913 0.0719144 1.3121 —1.57018 —2.98089 1.81582 —10.6883 —3.26478 —1.42537
	H1-hESC, Stanford (optimal IDR-thresholded dataset)	Contiguous: 9527 binding sites (after masking noise)	1260	μ = -28.2939 bits σ = 15.0154 bits p(0,+∞) = 0.0298
		0.506839 0.222284 0.30156 —2.4789 —0.819116 —12.6333 —1.16926 1.57907 —12.6333 —3.383 1.92199 —3.13412 1.49284 —1.80173 —0.155287 —12.6333 —1.27227 1.84199 —12.6333 —12.6333 —1.28402 —0.708115 —2.26588 1.4692 —2.62067 1.93978 —12.6333 —12.6333 1.70198 —1.82085 —12.6333 —1.11186 —2.22568 0.224877 0.636364 0.087445
	HCT116, HAIB, Replicate 1 Protocol: v042211.1 (initial peak dataset)	Contiguous: 10001 binding sites	585	μ = -36.9865 bits σ = 14.3643 bits p(0,+∞) = 0.0050
		—5.60529 —12.7033 —12.7033 1.99225 —7.01216 —6.185 1.99196 —12.7033 1.94314 —5.05228 —3.01508 —12.7033 —1.2083 1.80205 —3.76964 —7.34577 —3.45303 —12.7033 —10.0404 1.96606 —1.83219 1.8856 —5.57748 —8.61586 1.98045 —6.56719 —6.93956 —4.85575 —12.7033 0.191175 —0.383373 1.06413 —0.0442973 0.282219 —0.566015 0.186621
	HCT116, HAIB, Replicate 2 Protocol: v042211.1 (initial peak dataset)	Contiguous: 12245 binding sites	2540	μ = -41.4418 bits σ = 15.3543 bits p(0,+∞) = 0.0035
		0.282911 —0.561798 0.186011 —0.0472331 1.0603 —0.483296 0.107718 —3.04353 —5.34424 —12.9953 —6.91492 1.98786 —12.9953 —12.9953 1.90675 —2.00212 1.98322 —12.9953 —11.1208 —4.46782 —1.12557 —12.9953 1.82413 —12.9953 —7.16241 —4.32878 —5.46391 1.97089 —2.86473 1.94249 —5.98407 —8.51417 1.99969 —12.9953 —12.9953 —12.9953
	HeLa-S3, Stanford (optimal IDR-thresholded dataset)	Contiguous: 31539 binding sites	1120	μ = -37.3988 bits σ = 17.945 bits p(0,+∞) = 0.0186
		—14.36 —7.72098 —3.95808 1.97478 —14.36 —3.15484 1.8197 —1.48434 1.87561 —3.89957 —14.36 —1.92583 —14.36 —3.82767 1.73066 —0.711854 —14.36 —2.95293 —4.04601 1.92982 —2.35031 1.90434 —14.36 —4.05206 1.94106 —4.76819 —14.36 —3.0211 —14.36 0.291682 —0.697838 1.1105 —0.0365235 0.455676 —0.881802 0.151461
		Bipartite 3<1,2>3: 30109 binding sites	N/A	μ = -47.7201 bits σ = 17.4859 bits p(0,+∞) = 0.0032
		—14.2931 —14.2931 —14.2931 1.99987 —14.2931 —14.2931 1.88674 —1.7287 1.97484 —14.2931 —14.2931 —3.8602 —3.29051 —14.2931 —14.2931 1.96255 —2.33853 1.92675 —14.2931 —14.2931 1.99987 —14.2931 —14.2931 —14.2931 1 0.00000 2 0.12862
	HepG2, HAIB Protocol: PCR1x (optimal IDR-thresholded dataset)	Contiguous: 21555 binding sites	637	μ = -37.5934 bits σ = 17.6005 bits p(0,+∞) = 0.0163
		0.244846 0.151049 0.418722 —1.44365 —13.811 —13.811 —0.568444 1.73346 —13.811 —1.22078 1.76947 —2.6321 1.38495 —0.222766 —1.28065 —3.06418 —13.811 1.84727 —13.811 —1.31687 —2.32665 —0.486277 —13.811 1.62594 —7.51942 1.99788 —13.811 —13.811 1.67161 —13.811 —13.811 —0.297122 —3.30483 0.265703 0.658902 0.160181
	HepG2, Stanford (optimal IDR-thresholded dataset)	Contiguous: 32152 binding sites	456	μ = -38.4243 bits σ = 16.2525 bits p(0,+∞) = 0.0090
		0.538673 —2.37715 —0.826704 0.840662 —14.3878 —10.3003 0.514755 1.36189 0.658123 —6.98691 1.21856 —3.52696 1.18778 0.4614 —1.53585 —14.3878 0.19221 —4.4955 1.49207 —14.3878 —5.54335 —5.4541 —6.13513 1.97868 —4.43991 1.98232 —8.69663 —14.3878 1.99988 —14.3878 —14.3878 —14.3878 —5.31901 —0.0508448 —2.17804 1.47945
		Bipartite 3<1,2>3: 31193 binding sites	N/A	μ = -49.2333 bits σ = 17.6762 bits p(0,+∞) = 0.0027	0.00307588 bit 0.03%
		—14.3441 —14.3441 —14.3441 1.99988 —14.3441 —14.3441 1.94218 —2.67242 1.96168 —3.25775 —14.3441 —14.3441 —14.3441 —14.3441 —3.73586 1.97257 —2.18224 1.91815 —14.3441 —14.3441 1.99988 —14.3441 —14.3441 —14.3441 1 0.00000 2 0.12862
	K562, Stanford (optimal IDR-thresholded dataset)	Contiguous: 39976 binding sites	842	μ = -40.0352 bits σ = 17.8878 bits p(0,+∞) = 0.0126
		—14.702 —14.702 —14.702 1.99991 —14.702 —0.87508 1.61308 —1.33809 1.23639 —0.168602 —1.29 —1.53484 —14.702 1.89285 —14.702 —1.80547 —14.702 —1.06616 —5.48363 1.8073 —7.88181 1.99839 —14.702 —14.702 1.4633 —0.748917 —14.702 —0.627321 —3.19635 0.173293 0.405266 0.524859 —0.518073 0.662906 —0.306748 —0.136355
	K562, UChicago Target: eGFP-JUND (optimal IDR-thresholded dataset)	Contiguous: 26606 binding sites	445	μ = -39.4636 bits σ = 16.7549 bits p(0,+∞) = 0.0093
		—14.1147 —14.1147 —14.1147 1.99986 —14.1147 —1.30282 1.63551 —1.03679 1.37304 —0.386354 —1.88474 —1.4198 —14.1147 1.87564 —14.1147 —1.59938 —11.4517 —3.77074 —9.07027 1.97243 —8.75711 1.99894 —14.1147 —11.4517 1.60082 —1.70926 —14.1147 —0.597856 —3.89751 0.0142699 0.395008 0.685073 —0.453072 0.677363 —0.52552 —0.0359852
		Bipartite 3<1,2>3: 26012 binding sites	N/A	μ = -42.6786 bits σ = 15.8022 bits p(0,+∞) = 0.0035
		—14.0821 —14.0821 —14.0821 1.99985 —14.0821 —14.0821 1.99985 —14.0821 1.69375 —3.09839 —2.44864 —1.10511 —1.61152 —14.0821 —14.0821 1.87672 —14.0821 1.99985 —14.0821 —14.0821 1.87853 —3.50121 —14.0821 —2.09305 1 0.00000 2 0.12862
	MCF7, HAIB, Replicate 2 Protocol: v042211.1 (initial peak dataset)	Contiguous: 5344 binding sites (after masking noise)	490	μ = -28.8687 bits σ = 13.1922 bits p(0,+∞) = 0.0143
		0.881906 —0.138516 0.0639894 —2.3057 —11.7996 —9.92508 —5.04912 1.98818 —3.07731 —3.83955 1.7663 —1.29077 1.88472 —11.7996 —3.41441 —2.23795 —0.640732 —11.7996 1.74714 —11.7996 —11.7996 —1.78321 —2.26882 1.80759 —1.75016 1.84652 —3.29308 —8.25523 1.96598 —4.72988 —11.7996 —4.20709 —3.06823 0.328335 —0.431227 0.912617
KLF1	K562, Stanford (optimal IDR-thresholded dataset)	8583 binding sites	488	μ = -36.687 bits σ = 16.8821 bits p(0,+∞) = 0.0149	0.40064650 bit 3.36%
		—0.742043 —0.258505 1.0555 —1.03797 —0.427187 0.164875 0.945334 —2.25921 0.473023 —2.11831 0.812722 —0.67935 —2.11831 —10.6083 1.91172 —7.43841 —12.4828 —12.4828 1.99956 —12.4828 —7.43841 0.165475 1.52197 —12.4828 —0.0930871 0.782172 —12.4828 0.42427 —12.4828 —12.4828 1.98197 —4.36214 —0.621333 —3.589 1.41311 —0.729731 —1.17087 —12.4828 1.82769 —7.55998 —1.8237 —12.4828 1.8237 —2.50029 —0.877483 …
MAFF	HepG2, Stanford (optimal IDR-thresholded dataset)	Bipartite 6<1,2>6: 30843 binding sites	N/A	μ = -16.4563 bits σ = 10.3849 bits p(0,+∞) = 0.0565	0.46487765 bit 4.13%
		—0.735259 —3.467 —3.07931 1.67371 —2.53409 —1.92882 1.73221 —2.046 —0.4812 1.56195 —5.37849 —1.70433 —0.550475 —2.12459 —14.3278 1.62651 —0.849611 —2.69924 1.35109 —0.43469 1.69027 —2.76257 —2.67037 —1.09486 —1.14322 —2.7613 —2.79987 1.70309 —0.430902 1.3565 —2.59157 —0.91196 1.64869 —14.3278 —2.06858 —0.676072 —1.68255 —4.84469 1.5622 —0.513685 —2.05841 1.71396 —1.72336 —2.50407 1.65048 —2.99636…
	K562, Stanford (optimal IDR-thresholded dataset)	Bipartite 6<1,2>6: 20817 binding sites	N/A	μ = -17.3421 bits σ = 9.97116 bits p(0,+∞) = 0.0410
		—0.475559 —1.99986 —1.43326 1.41154 —1.62085 —1.16928 1.50766 —1.37172 0.0437808 1.42708 —2.56371 —3.17482 —1.25202 —3.90119 —13.7607 1.81264 —1.88894 —3.30574 1.65091 —1.03429 1.79765 —3.56637 —3.89705 —1.42803 —1.47811 —3.99972 —3.59623 1.80552 —1.06702 1.69198 —3.48034 —2.30899 1.84023 —13.7607 —4.60844 —1.40363 —3.17482 —1.94868 1.39118 0.0100472 —1.29626 1.46161 —1.09575 —1.43251 1.34588 —1.…
MAFK	H1-hESC, Stanford (optimal IDR-thresholded dataset)	Bipartite 6<1,2>6: 9191 binding sites	N/A	μ = -18.2989 bits σ = 9.52025 bits p(0,+∞) = 0.0273
		—0.811814 —1.70015 —1.27869 1.43816 —1.98564 —1.21174 1.63874 —2.31356 —0.343607 1.58305 —2.9552 —3.53439 —1.81471 —2.61814 —12.5815 1.82865 —2.21702 —3.38266 1.72139 —1.3553 1.83006 —3.23944 —3.29997 —2.08067 —2.07537 —3.18705 —3.27545 1.82741 —1.41933 1.72727 —3.34391 —2.21119 1.83798 —12.5815 —2.66912 —1.90585 —3.65571 —3.03013 1.5864 —0.33171 —2.08067 1.61762 —1.09585 —2.14307 1.41057 —1.3601…
	HeLa-S3, Stanford (optimal IDR-thresholded dataset)	Bipartite 6<1,2>6: 11586 binding sites	N/A	μ = -16.6549 bits σ = 9.46533 bits p(0,+∞) = 0.0392
		—0.668864 —2.05882 —1.68609 1.49554 —2.3962 —1.2664 1.62452 —1.68769 —0.366443 1.57791 —3.3539 —2.83025 —1.14141 —2.82672 —12.9155 1.76769 —1.82033 —3.12815 1.60403 —0.831251 1.75151 —2.49379 —2.97544 —1.60963 —1.79419 —2.73104 —2.77127 1.77149 —0.952249 1.64138 —3.01917 —2.0609 1.78354 —12.9155 —3.02727 —1.20427 —2.67273 —3.1238 1.55776 —0.351118 —1.69896 1.61333 —1.2724 —2.19812 1.46574 —1.5870…
	HepG2, Stanford (optimal IDR-thresholded dataset)	Bipartite 6<1,2>6: 50710 binding sites	N/A	μ = -16.3381 bits σ = 10.7039 bits p(0,+∞) = 0.0635	0.42769220 bit 3.93%
		—0.69723 —3.67969 —3.2492 1.67804 —2.30287 —1.96679 1.69546 —1.72454 —0.435715 1.54826 —5.83972 —1.65087 —0.393848 —2.0777 —15.0451 1.58586 —0.706299 —2.8525 1.26226 —0.234751 1.66166 —2.96085 —2.53508 —0.902068 —1.00268 —2.68581 —2.92325 1.68417 —0.239043 1.27086 —2.77725 —0.752329 1.61438 —15.0451 —2.13903 —0.492056 —1.62116 —5.31548 1.54468 —0.449479 —1.68742 1.67963 —1.81814 —2.30511 1.66582 …
	IMR90, Stanford (optimal IDR-thresholded dataset)	Bipartite 6<1,2>6: 32697 binding sites	N/A	μ = -16.4719 bits σ = 10.2356 bits p(0,+∞) = 0.0538
		—0.618878 —2.66008 —2.41922 1.58663 —2.20879 —1.66085 1.64513 —1.55854 —0.302346 1.55437 —4.47589 —2.27302 —0.736855 —2.65674 —14.412 1.6965 —1.3895 —2.76413 1.46296 —0.485652 1.71442 —2.92102 —3.01776 —1.11193 —1.29467 —2.96582 —2.97273 1.73847 —0.490355 1.47926 —2.85187 —1.46837 1.72705 —14.412 —2.74271 —0.889336 —2.31105 —3.87191 1.56943 —0.3919 —1.50948 1.62656 —1.49051 —2.28673 1.56788 —2.36…
	K562, Stanford (optimal IDR-thresholded dataset)	Bipartite 6<1,2>6: 16215 binding sites	N/A	μ = -17.7332 bits σ = 9.77988 bits p(0,+∞) = 0.0349
		—0.63361 —1.68682 —1.21104 1.38543 —1.7864 —1.16882 1.54014 —1.48708 —0.0918646 1.45301 —2.05846 —3.58283 —1.48808 —3.7121 —13.4003 1.83461 —2.27903 —3.54081 1.70364 —1.15054 1.81351 —3.56587 —3.84896 —1.59581 —1.65062 —3.68438 —3.48397 1.8131 —1.26389 1.73615 —3.53255 —2.59648 1.85875 —13.4003 —4.29618 —1.63617 —3.43312 —1.95688 1.42347 —0.0481644 —1.44385 1.48553 —1.01206 —1.5734 1.31567 —1.204…
MAFG	K562, Stanford Target: eGFP-MAFG (conservative IDR-thresholded dataset)	Bipartite 6<1,2>6: 31928 binding sites	N/A	μ = -21.6495 bits σ = 12.0992 bits p(0,+∞) = 0.0368	0.48770556 bit 4.42%
		—0.28091 —1.88227 —1.01672 1.26978 —1.24098 —0.741876 1.34306 —1.17829 0.220248 1.30136 —1.93451 —3.20216 —1.40934 —14.3777 —14.3777 1.85728 —2.84324 —3.73536 1.74579 —1.21222 1.76994 —3.05072 —4.42594 —1.24398 —1.35933 —4.71296 —3.40545 1.79807 —1.39121 1.77576 —3.77687 —3.04176 1.88171 —14.3777 —14.3777 —1.66841 —3.38265 —1.6621 1.25426 0.266055 —1.05489 1.26963 —0.647981 —1.09139 1.19028 —0.87…
MAX	GM12878, Stanford (SPP dataset)	2080 binding sites	1250	μ = -25.8571 bits σ = 10.9886 bits p(0,+∞) = 0.0093
		—0.656488 1.02863 —0.18092 —1.18288 —8.56502 1.99679 —10.4395 —8.56502 1.85772 —4.82478 —2.95031 —2.26456 —10.4395 1.54766 —5.39509 0.0692994 —10.4395 —2.49502 1.91394 —4.30335 —8.56502 —4.00764 —10.4395 1.97511 —7.77652 —10.4395 1.95238 —3.03861 0.429594 0.105801 —0.0691616 —0.687384
	H1-hESC, USC (optimal IDR-thresholded dataset)	11108 binding sites	643	μ = -34.0179 bits σ = 13.8578 bits p(0,+∞) = 0.0070
		—3.88992 1.97517 —12.8547 —12.8547 1.635 —2.73796 —1.99391 —1.02145 —4.91027 1.95293 —3.40421 —12.8547 0.347946 0.110745 0.719658 —12.8547 —12.8547 —12.8547 —12.8547 1.99966 —12.8547 —12.8547 1.99966 —12.8547 —2.20518 0.578282 1.07437 —2.44429 —1.02673 0.923989 —1.31251 0.273417
	HUVEC, Stanford (optimal IDR-thresholded dataset)	9102 binding sites	376	μ = -35.3858 bits σ = 15.1645 bits p(0,+∞) = 0.0098
		—0.0827419 —0.339163 0.886261 —1.26465 —2.8839 1.15059 0.299476 —1.27535 —3.02638 1.95467 —12.5675 —12.5675 1.5891 —12.5675 —0.471754 —1.89182 —7.64465 1.58868 —12.5675 —0.0197027 —12.5675 —1.99921 1.90646 —12.5675 —12.5675 —12.5675 —1.7465 1.88791 —12.5675 —12.5675 1.99958 —12.5675
	K562, Yale (SPP dataset)	2908 binding sites	1840	μ = -29.9093 bits σ = 12.3664 bits p(0,+∞) = 0.0078
		—1.36583 1.23701 —0.256113 —1.2671 —10.9223 1.9987 —10.9223 —10.9223 1.8075 —5.23118 —1.69753 —2.62008 —10.9223 1.78581 —10.9223 —0.865699 —10.9223 —3.49887 1.96406 —7.08103 —10.9223 —2.80167 —10.9223 1.94616 —10.9223 —8.25937 1.99622 —7.75241 0.300659 0.185098 —0.00272896 —0.663771
	NB4, Stanford (SPP dataset)	17578 binding sites	621	μ = -35.9494 bits σ = 15.0054 bits p(0,+∞) = 0.0083	0.09341719 bit 0.99%
		0.0761182 —0.591274 0.852717 —1.07149 —1.63578 1.27268 0.0519412 —2.15136 —2.96378 1.95282 —13.5168 —13.5168 1.50564 —1.58566 —1.30701 —1.2419 —6.5979 1.18906 —13.5168 0.773324 —13.5168 —0.450958 1.70838 —13.5168 —13.5168 —13.5168 —13.5168 1.99978 —13.5168 —6.16215 1.99477 —13.5168
MEF2A	GM12878, HAIB Protocol: PCR1x (optimal IDR-thresholded dataset)	7416 binding sites (top 7500 peaks)	869	μ = -21.992 bits σ = 11.9827 bits p(0,+∞) = 0.0332
		0.0136446 —1.30362 0.0569087 0.626996 —0.55052 1.06199 —1.49205 —0.195788 —3.04724 0.567879 —12.272 1.26043 1.41077 —1.28644 —1.46818 —0.813469 1.49982 —3.78689 —0.812103 —0.918348 1.89042 —12.272 —2.17973 —3.81946 1.91641 —6.31011 —4.29668 —2.63603 1.80841 —12.272 —2.2557 —1.80071 —0.690375 —1.59874 —1.8616 1.47205 1.79053 —9.10212 —0.895017 —12.272 0.557874 —2.5745 1.14875 —2.81603 1.0254 0.314…
	K562, HAIB Protocol: v041610.1 (optimal IDR-thresholded dataset)	5596 binding sites	739	μ = -21.8857 bits σ = 11.7643 bits p(0,+∞) = 0.0312	0.60216681 bit 6.03%
		—0.799229 —0.952354 0.636095 0.436553 —1.15318 1.4459 —1.83855 —0.874705 —4.85476 0.753847 —11.866 1.18765 1.45081 —1.48409 —1.37849 —0.934515 1.27585 —3.53956 —0.38436 —0.463157 1.78068 —11.866 —1.11473 —3.30757 1.7219 —8.02469 —1.29014 —1.79856 1.78756 —7.56831 —1.84965 —1.92201 —1.24302 —1.34668 —1.50734 1.50156 1.84893 —11.866 —1.33624 —11.866 —0.127477 —2.29424 1.47103 —3.21853 0.719206 0.59…
MEF2C	GM12878, HAIB Protocol: v041610.1 (optimal IDR-thresholded dataset)	6925 binding sites	474	μ = -23.8254 bits σ = 12.8421 bits p(0,+∞) = 0.0318	0.51325398 bit 4.92%
		—0.024043 —1.3083 0.200601 0.548622 —0.619472 1.14505 —1.61516 —0.303538 —3.33721 0.647649 —12.1733 1.22241 1.42955 —1.38454 —1.20868 —1.02967 1.44371 —12.1733 —0.338921 —1.03478 1.87531 —9.00334 —1.76564 —4.86644 1.89381 —12.1733 —3.02098 —2.64774 1.80411 —4.56101 —2.04613 —2.1681 —0.773271 —1.5749 —1.4789 1.4434 1.77641 —12.1733 —0.803482 —12.1733 0.56166 —2.3643 1.18955 —4.37668 1.02616 0.3067…
MYC	HeLa-S3, Yale (SPP dataset)	2493 binding sites (top 2500 peaks)	419	μ = -29.0552 bits σ = 13.0437 bits p(0,+∞) = 0.0130
		—10.7004 1.99674 —10.7004 —7.53052 1.94664 —2.81984 —10.7004 —10.7004 —5.08573 1.47147 —0.780088 —0.706559 —0.78805 —10.7004 1.77284 —10.7004 —1.15934 —0.0342165 —10.7004 1.36329 —10.7004 —10.7004 1.89474 —1.84765 —3.78158 0.0146635 1.54303 —10.7004 —1.37027 1.00965 —0.0971232 —0.594096
	K562, Yale (SPP dataset)	2489 binding sites (top 2500 peaks)	415	μ = -26.9301 bits σ = 12.5133 bits p(0,+∞) = 0.0157
		—10.6981 1.99848 —10.6981 —10.6981 1.77177 —2.48381 —1.39206 —5.4376 —10.6981 1.55168 —1.10132 —0.738608 —1.23665 —10.6981 1.83674 —10.6981 —0.968506 —0.0201134 —10.6981 1.32181 —10.6981 —10.6981 1.94415 —2.75366 —6.40045 —0.906421 1.78527 —7.5282 —1.55262 0.986476 —0.046178 —0.5005
	K562, Yale Treatment: IFNg for 6 hours (optimal IDR-thresholded dataset)	2495 binding sites (top 2500 peaks)	436	μ = -27.3585 bits σ = 11.7559 bits p(0,+∞) = 0.0100
		—7.53167 1.99385 —6.86029 —10.7016 1.71933 —8.03863 —0.540464 —6.22047 —10.7016 1.6967 —1.17608 —1.67646 —0.411961 —10.7016 1.69813 —10.7016 —0.817426 —1.37143 —4.86871 1.58948 —10.7016 —8.82713 1.9979 —10.7016 —10.7016 —2.13301 1.78984 —1.68386 —1.54257 0.95468 —0.0401148 —0.427412
	MCF10A-Er-Src, HMS Treatment: 0.01% ethanol for 36 hours (optimal IDR-thresholded dataset)	16147 binding sites (top 16200 peaks)	534	μ = -35.0799 bits σ = 15.8311 bits p(0,+∞) = 0.0133	0.12046093 bit 1.34%
		—13.3943 1.99977 —13.3943 —13.3943 1.59468 —7.94582 —8.34989 —0.0406318 —13.3943 1.9333 —2.47269 —13.3943 1.0324 —0.0249139 —0.0421027 —13.3943 —3.62005 —1.39112 —13.3943 1.8225 —13.3943 —13.3943 1.76783 —0.751405 —5.20611 0.55612 0.951745 —0.81599 —0.666151 0.855694 —1.39112 0.237007
	NB4, Stanford (optimal IDR-thresholded dataset)	2999 binding sites (top 3000 peaks)	56.7	μ = -28.5392 bits σ = 12.047 bits p(0,+∞) = 0.0089
		0.0855953 —0.50084 0.853832 —1.24166 —10.9667 1.41651 0.251413 —2.85997 —2.11396 1.91252 —10.9667 —9.09228 1.41723 —6.66907 —0.288733 —1.00337 —10.9667 1.99633 —9.09228 —7.42243 0.244939 —1.31629 1.26157 —6.17667 —5.70622 —7.79682 —10.9667 1.99054 —10.9667 —4.32771 1.98083 —10.9667
MXI1	HeLa-S3, Stanford (optimal IDR-thresholded dataset)	600 binding sites (top 600 peaks)	992	μ = -21.7181 bits σ = 9.97435 bits p(0,+∞) = 0.0147	0.22370095 bit 2.22%
		—0.300863 0.13357 0.654997 —0.980999 —2.40948 1.63857 —0.57247 —5.9881 —8.65107 1.9719 —4.00721 —8.65107 1.67199 —8.65107 —0.943706 —1.83089 —6.7766 1.72506 —2.46124 —1.01928 —3.60667 —1.41904 1.80118 —4.35338 —8.65107 —8.65107 —1.05861 1.80939 —8.65107 —8.65107 1.99369 —8.65107
NFE2	K562, Yale (optimal IDR-thresholded dataset)	Contiguous: 2582 binding sites	424	μ = -24.2289 bits σ = 9.12512 bits p(0,+∞) = 0.0040
		—0.177655 0.0614579 —0.392336 0.387498 —1.33384 —1.61913 —2.35438 1.62288 —4.15107 —2.42456 1.8979 —5.13628 —2.14242 1.85102 —4.27525 —3.15853 —1.73325 —1.66087 —3.65295 1.72297 —1.93187 —2.2984 1.67204 —1.53263 1.69979 —2.79098 —2.70114 —1.14922 —2.79098 —0.50821 1.61634 —3.57108 —6.26986 —4.72862 —5.30253 1.97146 —4.5094 1.97431 —5.96091 —6.90968 1.97146 —3.83212 —8.87652 —8.08802 —6.26986 0.41…
		Bipartite: 2317 binding sites	N/A	μ = -22.4446 bits σ = 9.74332 bits p(0,+∞) = 0.0106
		—0.612429 —0.567502 —0.320764 0.901407 —0.785983 —0.760476 1.28298 —1.34465 0.484315 0.915981 —0.563821 —4.83118 —3.99503 —5.33442 —4.57258 1.95155 —6.11382 —2.81578 1.91507 —3.84452 1.92231 —3.84452 —10.5949 —2.8693 —2.81578 —4.76206 —4.2551 1.91309 —3.26403 1.89314 —2.55969 —6.75365 1.9669 —10.5949 —5.2374 —4.03525 —5.95109 —0.371348 0.915981 0.401997 —1.47687 1.22882 —0.492097 —0.777431 0.8304…
	K562, HAIB (conservative IDR-thresholded dataset)	Contiguous: 22884 binding sites	2520	μ = -20.4265 bits σ = 9.30094 bits p(0,+∞) = 0.0140
		—0.800398 —1.53214 —1.49827 1.44668 —3.02614 —1.37347 1.70877 —2.17007 —1.48268 1.75283 —3.04475 —2.73174 —0.939028 —1.42467 —5.19337 1.62214 —1.43691 —1.51474 1.46012 —0.918389 1.54276 —2.47609 —3.00372 —0.355093 —1.81657 —0.313138 1.44409 —2.39561 —4.87214 —5.27889 —4.7792 1.96474 —3.63871 1.96687 —6.61496 —13.8973 1.95748 —3.70293 —6.79925 —5.05283 —4.44127 0.294269 —1.43827 1.23783 —0.63778 0…
		Bipartite: 20440 binding sites	N/A	μ = -28.878 bits σ = 13.9621 bits p(0,+∞) = 0.0193
		—0.253777 —0.728089 —0.208061 0.758394 —0.593367 —0.511009 1.09343 —0.996053 0.416528 0.991347 —0.688882 —4.14252 —2.17037 —13.7344 —13.7344 1.9174 —6.40344 —4.6025 1.90328 —2.27852 1.78375 —3.05869 —3.91684 —1.43334 —1.35182 —4.87327 —3.03305 1.78727 —2.25004 1.92195 —13.7344 —13.7344 1.93041 —13.7344 —13.7344 —2.41187 —4.59566 —0.568037 0.927477 0.466618 —0.937033 0.992908 —0.466253 —0.389552 0…
	K562, HAIB (optimal IDR-thresholded dataset)	Bipartite: 23333 binding sites	N/A	μ = -28.8754 bits σ = 14.0296 bits p(0,+∞) = 0.0198	0.65131211 bit 6.09%
		—0.262528 —0.729576 —0.184578 0.751146 —0.567984 —0.520033 1.08317 —0.97384 0.394059 1.00289 —0.69034 —4.01292 —2.15341 —13.9253 —13.9253 1.91641 —6.37328 —4.62534 1.901 —2.23487 1.76675 —3.07486 —3.44586 —1.37176 —1.40346 —4.64376 —2.88388 1.78502 —2.30646 1.92503 —13.9253 —13.9253 1.92542 —13.9253 —13.9253 —2.31382 —4.30387 —0.561036 0.921799 0.461341 —0.897228 0.979124 —0.444727 —0.401949 0.62…
NFE2L1	K562, Stanford Target: eGFP-NFE2L1 (optimal IDR-thresholded dataset)	Bipartite: 5812 binding sites	N/A	μ = -33.4233 bits σ = 14.5236 bits p(0,+∞) = 0.0107	1.09711590 bit 9.32%
		—0.271495 —0.868259 —0.459292 0.922469 —0.695996 —0.676832 1.11024 —0.743389 0.70168 0.865873 —1.11244 —3.51263 —2.97126 —11.9206 —11.9206 1.95268 —4.00771 —11.9206 1.89087 —2.13324 1.87012 —11.9206 —11.9206 —1.54448 —1.45198 —11.9206 —11.9206 1.86113 —2.45367 1.93203 —11.9206 —11.9206 1.95217 —11.9206 —11.9206 —2.95578 —3.66794 —0.995047 0.853294 0.688809 —0.664196 1.04921 —0.552277 —0.697605 0.…
RELA/NFKB	GM10847, Stanford Treatment: 25ng/ml TNFa for 6 hours (optimal IDR-thresholded dataset)	4999 binding sites (top 5000 peaks)	385	μ = -34.1557 bits σ = 14.3594 bits p(0,+∞) = 0.0087
		—11.7028 —11.7028 1.99895 —9.82828 —2.85831 —2.69994 1.65311 —0.831615 0.272023 —1.63173 1.15387 —2.03801 0.632175 0.0790194 0.040261 —1.4568 —11.7028 —0.242806 —11.7028 1.65677 —11.7028 —11.7028 —11.7028 1.99924 —7.61529 0.000432549 —2.55047 1.49708 —11.7028 1.71277 —11.7028 —0.47333 —4.52284 1.78889 —6.25429 —1.0389 —0.186558 1.17549 —2.47794 —0.552368
	GM12878, Stanford Treatment: 25ng/ml TNFa for 6 hours (optimal IDR-thresholded dataset)	11193 binding sites (top 11200 peaks)	869	μ = -35.4018 bits σ = 17.1745 bits p(0,+∞) = 0.0196
		—12.8657 —12.8657 1.77397 —0.787694 —12.8657 —5.25348 1.71112 —0.516729 —12.8657 —5.46485 1.62902 —0.178431 0.474998 —2.93746 0.998808 —1.0569 0.272698 0.460837 —0.560907 —0.439905 —1.28532 —12.8657 —12.8657 1.84355 —12.8657 —2.80189 —2.39983 1.87438 —12.8657 —0.172609 —3.64737 1.60041 —12.8657 1.63534 —6.9038 —0.177264 —1.50763 1.37593 —4.77298 0.0226929
	GM12891, Stanford Treatment: 25ng/ml TNFa for 6 hours (optimal IDR-thresholded dataset)	14992 binding sites (top 15000 peaks)	693	μ = -38.9356 bits σ = 18.3026 bits p(0,+∞) = 0.0167
		—13.2872 —11.4128 1.59673 —0.0371798 —13.2872 —4.1282 1.8711 —1.81505 —13.2872 —13.2872 1.6828 —0.342092 0.516462 —11.4128 1.19698 —1.85626 0.18152 0.48326 —0.252261 —0.671066 —1.38197 —1.47733 —13.2872 1.70339 —13.2872 —2.05941 —2.16764 1.82253 —10.1173 0.139863 —2.58131 1.4488 —13.2872 1.75104 —3.71043 —0.844029 —13.2872 1.65435 —9.19977 —0.234494
	GM12892, Stanford Treatment: 25ng/ml TNFa for 6 hours (optimal IDR-thresholded dataset)	5498 binding sites (top 5500 peaks)	258	μ = -32.3004 bits σ = 14.6085 bits p(0,+∞) = 0.0135
		—0.262615 0.0807052 0.221418 —0.0863243 —0.346827 —2.57139 1.08893 —0.124697 —11.8405 —11.8405 1.99931 —11.8405 —0.860614 —11.8405 1.78561 —11.8405 1.47854 —11.8405 0.277019 —11.8405 1.9404 —2.65481 —11.8405 —9.17755 1.53538 —11.8405 0.137122 —11.8405 —1.16485 —0.0818762 0.156075 0.579005 —1.9162 1.02593 —1.17903 0.328887 —0.885593 1.54764 —1.22489 —3.23195 —1.4848 1.86378 —11.8405 —9.17755
	GM15510, Stanford Treatment: 25ng/ml TNFa for 6 hours (optimal IDR-thresholded dataset)	2998 binding sites (top 3000 peaks)	962	μ = -33.149 bits σ = 14.0789 bits p(0,+∞) = 0.0093
		—1.70339 —1.67855 1.46862 —0.710844 —10.9663 —10.9663 1.99874 —10.9663 —10.9663 —1.30627 1.61391 —0.909628 0.31663 —1.24574 1.04064 —1.86911 0.394764 0.410764 —0.175374 —1.09436 —2.30924 —0.0526282 —10.9663 1.50159 —10.9663 —10.9663 —10.9663 1.99874 —8.3033 —0.0347894 —1.84128 1.45396 —10.9663 1.86893 —4.72468 —1.70339 —10.9663 1.8343 —10.9663 —1.21416
	GM18505, Stanford Treatment: 25ng/ml TNFa for 6 hours (optimal IDR-thresholded dataset)	4494 binding sites (top 4500 peaks)	554	μ = -31.6939 bits σ = 14.7303 bits p(0,+∞) = 0.0157
		0.611242 —3.24753 0.19098 0.29191 —11.5498 —8.00546 1.91659 —2.19004 —2.7827 —11.5498 1.8214 —1.64942 —8.88682 —11.5498 1.80717 —1.00966 0.829864 —2.80047 0.907168 —2.30582 0.39992 0.446806 —0.612411 —0.594862 —1.41921 —11.5498 —11.5498 1.85762 —11.5498 —11.5498 —2.09926 1.9125 —11.5498 0.249362 —3.16464 1.43196 —5.52742 1.68039 —4.06061 —0.490215
	GM18526, Stanford Treatment: 25ng/ml TNFa for 6 hours (optimal IDR-thresholded dataset)	3070 binding sites	233	μ = -33.0978 bits σ = 15.2456 bits p(0,+∞) = 0.0150
		—0.680422 —11.0005 1.75407 —11.0005 —1.33099 —4.11376 1.81511 —5.38576 1.40565 —11.0005 0.430505 —11.0005 1.80762 —2.01273 —2.01273 —9.126 1.92403 —11.0005 —2.30582 —11.0005 —0.592848 —0.60137 0.559704 0.26534 —1.50129 0.886624 —2.22459 0.661753 —0.760872 1.59409 —1.93887 —2.96521 —1.67629 1.88134 —11.0005 —11.0005 —0.133449 1.62547 —11.0005 —11.0005
	GM18951, Stanford Treatment: 25ng/ml TNFa for 6 hours (optimal IDR-thresholded dataset)	6997 binding sites (top 7000 peaks)	1110	μ = -35.5458 bits σ = 15.8019 bits p(0,+∞) = 0.0122
		—1.28455 —2.4768 1.30547 —0.0933294 —12.1882 —12.1882 1.85494 —1.39079 —2.864 —1.52432 1.48347 —0.478088 0.525138 —1.60228 0.890141 —1.406 0.22642 0.49035 —0.35068 —0.643373 —12.1882 —0.913022 —12.1882 1.79396 —12.1882 —12.1882 —3.0091 1.95401 —12.1882 0.303927 —2.78801 1.38937 —12.1882 1.99946 —12.1882 —12.1882 —3.08401 1.71228 —12.1882 —0.726868
	GM19099, Stanford Treatment: 25ng/ml TNFa for 6 hours (optimal IDR-thresholded dataset)	7774 binding sites	559	μ = -34.3311 bits σ = 16.0072 bits p(0,+∞) = 0.0160	0.15767382 bit 1.44%
		—2.06896 —3.97809 1.50581 —0.221635 —12.34 —5.32881 1.87335 —1.68809 —9.67707 —3.57295 1.6743 —0.469286 0.669968 —2.37281 0.938172 —1.74167 0.158731 0.597767 —0.461091 —0.636853 —12.34 —12.34 —12.34 1.99951 —12.34 —2.02904 —2.20604 1.82264 —12.34 0.297419 —2.92852 1.39985 —12.34 1.84945 —12.34 —1.33933 —1.89882 1.58041 —12.34 —0.433771
	GM19193, Stanford Treatment: 25ng/ml TNFa for 6 hours (optimal IDR-thresholded dataset)	5276 binding sites	481	μ = -30.7819 bits σ = 14.8179 bits p(0,+∞) = 0.0189
		—1.54787 —2.89539 1.36118 —0.0687029 —11.7811 —11.7811 1.89616 —1.85677 —3.93351 —2.87119 1.66922 —0.698272 0.680649 —2.2297 0.945912 —1.96357 0.279947 0.526019 —0.455594 —0.700047 —11.7811 —2.97911 —11.7811 1.95288 —11.7811 —2.30873 —2.12585 1.83496 —11.7811 0.486773 —3.74583 1.33499 —3.80572 1.83374 —11.7811 —1.46405 —9.11812 1.78794 —11.7811 —0.879465
NFYA	GM12878, HMS (optimal IDR-thresholded dataset)	1835 binding sites	291	μ = -27.6812 bits σ = 10.9236 bits p(0,+∞) = 0.0056
		—1.60194 0.898176 —0.198714 —0.101192 0.975259 —1.40617 0.654677 —3.65905 0.0820028 —1.96894 1.20644 —1.41452 —10.259 1.98926 —5.6151 —7.59599 —6.71464 1.994 —8.38449 —10.259 1.97416 —10.259 —10.259 —3.91911 1.91211 —3.21821 —3.10583 —6.71464 —6.71464 —3.96741 —3.50853 1.93938 —1.60194 1.15379 0.451559 —3.74063 1.26248 —2.18036 0.460714 —10.259 —0.847449 —0.489122 1.35744 —2.58889 0.980042 —0.107…
	HeLa-S3, HMS (optimal IDR-thresholded dataset)	5929 binding sites (after masking SP motif)	1080	μ = -20.0281 bits σ = 10.5938 bits p(0,+∞) = 0.0293
		0.735627 —0.807446 0.63335 —2.24256 0.0119886 —2.34757 1.22699 —1.14118 —10.0749 1.99741 —7.65166 —11.9493 —2.81064 1.94683 —11.9493 —10.0749 1.82966 —1.4432 —4.48173 —4.96825 1.47391 —1.35595 —0.268249 —11.9493 —1.60838 —1.72574 —0.425289 1.39176 —1.01984 1.02621 0.441097 —3.16471 1.18139 —1.46452 0.357765 —3.51889 —0.620853 0.0613041 1.08242 —2.41342 0.646461 0.298884 —0.293065 —1.36845
	K562, Stanford (optimal IDR-thresholded dataset)	4275 binding sites	697	μ = -25.2752 bits σ = 9.83664 bits p(0,+∞) = 0.0051
		—1.89092 0.674843 0.285315 —0.129953 0.721403 —1.4393 0.916257 —3.41346 0.333215 —2.26587 1.14757 —1.66451 —9.60329 1.99371 —6.99663 —7.18008 —7.3903 1.99133 —6.21723 —8.30783 1.97255 —7.18008 —9.60329 —3.92573 1.92219 —3.34333 —3.28958 —6.99663 —4.95943 —3.37098 —4.69203 1.93776 —1.84174 1.30381 0.23233 —3.71621 1.37419 —2.13568 0.212676 —5.64487 —1.18812 —0.656782 1.47419 —2.76466 0.811011 0.38…
	K562, Stanford (SPP dataset)	8406 binding sites	926	μ = -29.3643 bits σ = 10.7489 bits p(0,+∞) = 0.0031	1.37852601 bits 9.78%
		0.150484 —0.662272 1.09554 —3.05259 1.10483 —2.99674 0.55164 —1.95723 —7.0952 1.99267 —7.0952 —7.66268 —5.50244 1.988 —6.91878 —8.90844 1.98124 —7.66268 —12.4528 —4.44713 1.95546 —4.38846 —3.86404 —7.8089 —6.21117 —3.87407 —7.19223 1.96745 —2.37461 1.56251 —0.332626 —4.09081 1.62503 —2.6654 —0.448653 —5.35472 —1.69703 —1.16832 1.65672 —3.42762 0.368154 1.02243 —0.979219 —2.55642 1.04555 —2.51661 …
NFYB	GM12878, HMS (optimal IDR-thresholded dataset)	13288 binding sites	1910	μ = -27.4321 bits σ = 11.6973 bits p(0,+∞) = 0.0095	0.64359111 bit 5.40%
		—0.452387 0.480308 —1.79975 0.665802 —1.85522 —0.6012 0.478751 0.740207 —2.62302 1.38787 —0.517398 —0.938794 —4.30263 —0.123864 —2.03394 1.47869 —2.99296 0.161518 1.27811 —1.59832 1.88649 —3.50649 —2.64729 —4.19533 —7.42204 —2.09384 —2.60706 1.84612 —3.40182 —13.1132 —13.1132 1.96522 —11.2387 —5.98736 1.96165 —3.50156 —9.94327 —6.22649 1.9946 —13.1132 —1.67944 0.903696 —2.15828 0.671265 —3.04218 …
	HeLa-S3, HMS (optimal IDR-thresholded dataset)	7150 binding sites	1080	μ = -24.449 bits σ = 10.1799 bits p(0,+∞) = 0.0082
		—0.448569 0.633094 —1.70269 0.493945 —1.641 —0.440882 0.153041 0.87179 —2.39335 1.32668 —0.472996 —0.785611 —4.75176 0.126682 —1.98615 1.38838 —2.85962 0.312255 1.15653 —1.35647 1.92047 —3.88101 —3.47006 —4.16952 —6.68539 —2.66798 —2.98176 1.88967 —3.19423 —12.2194 —12.2194 1.95958 —7.73824 —7.06287 1.96909 —3.80011 —7.73824 —5.74364 1.98813 —6.86182 —1.3878 1.03738 —2.15553 0.422305 —2.75789 0.8…
	K562, Stanford (optimal IDR-thresholded dataset)	10042 binding sites	1320	μ = -28.6759 bits σ = 10.3624 bits p(0,+∞) = 0.0028
		0.386334 —1.1039 1.07851 —3.11739 0.925999 —2.76525 0.739018 —1.81972 —8.86793 1.99603 —7.66483 —8.2281 —5.6112 1.98808 —6.57309 —9.5393 1.9801 —8.62176 —8.86793 —4.33564 1.94978 —4.74923 —3.40317 —7.7864 —6.27738 —4.06177 —6.94546 1.97031 —2.14603 1.48314 —0.14357 —3.78343 1.58106 —2.55821 —0.292518 —5.5561 —1.46705 —0.91983 1.58393 —3.16813 0.579014 0.786419 —0.835399 —2.18208 0.809876 —2.20573…
NRF1	GM12878, Stanford (optimal IDR-thresholded dataset)	5660 binding sites	537	μ = -21.6899 bits σ = 11.0027 bits p(0,+∞) = 0.0243	0.43129663 bit 3.19%
		—1.69793 0.363461 0.530799 —0.0596849 —1.21616 —1.41376 1.65301 —4.37195 —1.03403 1.54366 —0.933291 —3.80379 —1.55633 —2.91757 1.77742 —3.34452 —4.31 1.672 —0.486676 —4.37195 0.503025 0.772471 —0.610342 —2.19414 —3.32397 —1.02986 —0.525753 1.44081 —11.8824 —11.8824 1.99933 —11.8824 —8.04109 1.91753 —2.26095 —6.83799 —6.83799 —3.92239 1.93576 —3.34452 —8.33807 1.94902 —8.04109 —2.93305 1.04013 —2.…
	H1-hESC, Stanford (optimal IDR-thresholded dataset)	4438 binding sites	592	μ = -23.6609 bits σ = 11.3049 bits p(0,+∞) = 0.0182
		—1.57219 0.28461 0.0562271 0.490083 —1.49691 —2.24399 1.76688 —5.05597 —1.03618 1.63879 —1.55681 —4.13083 —1.77071 —3.38365 1.82305 —3.80606 —4.17709 1.78886 —1.25132 —3.88065 0.280337 0.914257 —0.519781 —2.3069 —3.80606 —2.76463 —3.41104 1.88205 —11.5317 —7.98739 1.99785 —11.5317 —6.88785 1.96127 —3.58724 —6.27118 —9.65724 —2.88425 1.92888 —4.20079 —7.6904 1.91413 —11.5317 —2.1545 0.968388 —1.10…
	HeLa-S3, Stanford (optimal IDR-thresholded dataset)	2808 binding sites	560	μ = -26.255 bits σ = 10.8809 bits p(0,+∞) = 0.0079
		—1.64068 1.0162 0.379774 —1.50049 —1.93037 0.390776 —1.03323 0.95292 —1.53577 —6.22805 1.85509 —5.51435 —3.12819 1.90966 —2.9913 —10.8719 —5.61138 —3.71878 1.94954 —4.68208 —8.99744 1.99814 —10.8719 —10.8719 1.97691 —4.84954 —5.7154 —7.0306 —1.92257 —0.635493 0.841624 0.376615 —3.61452 —2.14059 1.86358 —4.31221 —3.63988 1.86527 —6.08183 —1.9461 —3.95304 —2.13156 1.71454 —1.24073 —5.61138 1.83048 …
	HepG2, Stanford (optimal IDR-thresholded dataset)	1860 binding sites	393	μ = -33.0878 bits σ = 12.1346 bits p(0,+∞) = 0.0032
		—1.76144 1.04554 0.38303 —1.5838 —2.02579 0.134824 —1.33691 1.17465 —2.15778 —6.43715 1.91086 —10.2785 —3.84661 1.96661 —8.40398 —5.98077 —5.35562 —8.40398 1.98707 —7.61549 —10.2785 1.99796 —10.2785 —10.2785 1.9933 —7.10853 —7.10853 —10.2785 —2.1169 —0.647274 0.751986 0.529709 —4.82999 —3.04643 1.93131 —5.23406 —4.74447 1.9026 —5.63459 —2.31845 —5.35562 —2.15778 1.78168 —1.68974 —5.48837 1.8164 —…
	K562, Stanford (optimal IDR-thresholded dataset)	4140 binding sites	701	μ = -23.5659 bits σ = 10.6222 bits p(0,+∞) = 0.0133
		—1.64414 1.02751 0.302506 —1.2975 —1.99201 0.317114 —1.067 1.01722 —2.16237 —4.79246 1.90254 —11.4315 —5.46957 1.97696 —4.8718 —7.5902 —4.91317 —6.17097 1.95378 —3.68779 —11.4315 1.99909 —11.4315 —11.4315 1.87471 —2.75554 —2.63817 —5.46957 —1.79548 —0.492164 0.926329 0.1363 —3.06955 —1.39304 1.78135 —4.03062 —3.76143 1.75395 —2.12544 —1.63114 —3.0813 —1.28387 1.57757 —1.04384 —3.51861 1.69752 —1.…
	SK-N-SH, Stanford (initial peak dataset)	3999 binding sites (top 4000 peaks)	255	μ = -31.9045 bits σ = 12.9293 bits p(0,+∞) = 0.0068
		—7.29408 1.39455 0.229943 —2.39381 —2.96229 0.849978 —2.34171 0.903377 —3.93584 —2.71502 1.91666 —7.54024 —3.85016 1.97101 —7.08386 —9.50707 —5.69038 —2.92896 1.9277 —4.52771 —11.3815 1.99905 —11.3815 —11.3815 1.24257 0.412196 —1.7947 —6.22504 —2.46367 —0.475906 0.106799 1.01533 —6.02399 —1.10426 1.80059 —4.86322 —8.21162 1.93299 —11.3815 —2.504 —6.90042 —1.33943 1.70873 —1.61612 —8.21162 1.86218…
NRSF/REST	ECC-1, HAIB, Replicate 2 Protocol: v042211.1 (initial peak dataset)	8692 binding sites	99.8	μ = -24.0387 bits σ = 9.73215 bits p(0,+∞) = 0.0068
		0.203688 —1.15764 0.457726 0.0371002 —0.480144 —2.87469 1.41596 —1.06586 —1.88293 —0.420301 1.29972 —0.945939 0.682369 0.51783 —3.10655 —0.240186 —0.667722 —1.29257 1.18852 —0.551303 —5.98268 1.9401 —4.83094 —3.17084 —5.48978 —6.80985 —6.31118 1.98388 —2.67499 —1.25724 1.73886 —3.52851 —3.00715 —3.41797 —1.90513 1.81327 —8.01988 1.93473 —4.49538 —2.96508 —6.16116 1.96649 —12.501 —3.69903 1.45255 …
	GM12878, HAIB Protocol: PCR1x (optimal IDR-thresholded dataset)	6898 binding sites	152	μ = -16.2804 bits σ = 7.53817 bits p(0,+∞) = 0.0154
		—1.33606 0.220659 —0.253367 0.677013 —1.39641 1.28371 —0.694091 —0.819821 1.12215 —0.704955 —0.342801 —1.25001 —1.18773 —0.672605 1.42744 —2.04049 —0.980481 0.876027 0.252596 —1.10266 1.3079 —1.04804 —0.32908 —2.03706 —1.7771 1.46911 —0.702231 —1.62492 —1.72365 1.44781 —0.63446 —1.62492 0.387201 0.233519 —0.655381 —0.183328 —0.651435 —0.56725 —0.587212 1.01575 —3.01534 —3.22609 1.90593 —5.56771 —…
	GM12878, HAIB, Replicate 1 Protocol: PCR2x (initial peak dataset)	5330 binding sites	20.3	μ = -18.1084 bits σ = 7.75401 bits p(0,+∞) = 0.0098
		—1.30025 0.121478 —0.640319 0.897935 —1.29758 1.32506 —1.11307 —0.679642 1.32506 —1.08755 —0.77641 —1.18751 —1.18751 —0.780122 1.4368 —1.88738 —0.959982 0.88686 0.088274 —0.804484 1.51461 —1.32173 —0.949495 —2.15975 —1.54666 1.52855 —1.28698 —1.46672 —1.45184 1.45626 —0.774558 —1.71406 0.642589 —0.00637149 —0.939084 —0.119371 —0.529959 —0.821594 —1.09215 1.1836 —2.63002 —4.7261 1.89841 —3.80519 —…
	H1-hESC, HAIB Protocol: v041610.2 (optimal IDR-thresholded dataset)	13248 binding sites	113	μ = -20.1878 bits σ = 9.09986 bits p(0,+∞) = 0.0133	3.63165697 bits 28.61%
		0.127711 —0.804785 0.422002 —0.00758671 —0.444478 —1.9383 1.3208 —0.983545 —1.68626 0.0683088 1.02051 —0.709128 0.329378 0.516667 —2.5006 0.183614 —0.963025 —1.06139 1.26589 —0.730647 —5.80203 1.93068 —4.81883 —2.90143 —4.21504 —4.93393 —6.22214 1.96332 —2.81308 —0.710553 1.60945 —2.35982 —2.7798 —2.47858 —1.65575 1.74723 —11.2344 1.93274 —4.42352 —2.8917 —5.87683 1.95256 —8.06446 —3.20849 1.3281…
	HeLa-S3, HAIB Protocol: PCR1x (optimal IDR-thresholded dataset)	10239 binding sites	137	μ = -19.7662 bits σ = 9.76815 bits p(0,+∞) = 0.0215
		0.176328 —0.918798 0.349055 0.0932018 —0.403067 —2.01529 1.26026 —0.735956 —1.45744 —0.0534486 1.02191 —0.641521 0.42614 0.421941 —2.47241 0.183788 —0.762474 —1.10622 1.15918 —0.489814 —5.31378 1.90531 —3.8928 —2.6344 —4.32927 —5.33637 —7.04609 1.96988 —2.85715 —0.770141 1.59561 —1.98375 —2.73209 —2.10698 —1.75164 1.7311 —9.56732 1.85605 —2.84091 —2.06866 —4.85664 1.90561 —12.7372 —2.19712 1.2729…
	HepG2, HAIB Protocol: PCR2x (optimal IDR-thresholded dataset)	6010 binding sites	174	μ = -14.5144 bits σ = 7.73722 bits p(0,+∞) = 0.0303
		—0.359882 —0.292509 0.578871 —0.136676 —1.05129 —1.58125 1.49406 —1.45222 —2.32806 0.141685 1.22969 —1.50845 0.204666 0.882517 —2.02103 —0.402377 —1.28855 —0.771895 1.33121 —1.03546 —6.8124 1.91485 —2.72494 —3.87615 —2.92178 —1.62794 —2.26673 1.73798 —3.25581 —0.742695 1.7101 —5.32987 —2.87879 —0.718806 —0.673712 1.39427 —6.70838 1.85854 —1.91951 —3.34077 —6.61135 1.86961 —2.35727 —2.84392 0.8897…
	HepG2, HAIB Protocol: v041610.1 (optimal IDR-thresholded dataset)	12786 binding sites	149	μ = -29.1186 bits σ = 15.0107 bits p(0,+∞) = 0.0262
		—1.16549 —0.420802 0.962256 —0.220354 —2.04946 —0.26087 0.944546 —0.00174961 —0.935796 1.07343 0.167303 —2.0035 1.05269 —9.88773 0.532427 —1.06578 —2.43225 —13.0577 1.93131 —13.0577 —0.310369 0.377105 0.756495 —2.28644 0.757029 —1.84759 0.907259 —2.67864 —1.93806 0.579688 1.12233 —3.89862 —0.786677 1.14903 —0.24581 —1.47849 0.217841 —0.354687 0.48421 —0.608935 —0.363368 —1.49366 1.13759 —0.58437 …
	HepG2, HAIB, Replicate 1 Protocol: v041610.1 (initial peak dataset)	6618 binding sites	302	μ = -17.3611 bits σ = 7.88951 bits p(0,+∞) = 0.0139
		—1.0447 0.0404996 —0.540073 0.846507 —1.05553 1.16917 —0.751236 —0.566936 1.16917 —0.960878 —0.556643 —0.845189 —1.02683 —0.676896 1.34587 —1.55232 —0.726508 0.788651 0.0888335 —0.727951 1.34278 —1.25119 —0.546424 —1.48247 —1.58856 1.40203 —0.707881 —1.28053 —1.04111 1.32723 —0.663029 —1.42517 0.510744 0.232999 —1.03395 —0.135011 —0.402383 —1.03039 —0.860933 1.13902 —2.59283 —7.06348 1.92449 —5.0…
	K562, HAIB Protocol: v041610.2 (optimal IDR-thresholded dataset)	15804 binding sites	38.8	μ = -26.0623 bits σ = 14.3932 bits p(0,+∞) = 0.0351
		—0.446252 0.790107 0.0405418 —0.977182 0.936538 —1.12302 0.0309259 —0.725255 —0.673679 —0.892062 1.34884 —1.80187 —0.260299 0.310989 0.547173 —1.11114 1.00508 —1.21834 0.262205 —1.46006 —0.992354 0.760889 0.450301 —1.19726 —0.847367 0.92524 0.159064 —1.22344 0.281857 0.427137 —0.671933 —0.301099 —0.114842 —1.94072 0.0811407 0.813769 —2.01256 —13.3633 1.9075 —13.3633 —1.70585 —13.3633 1.88455 —10.…
	MCF-7, HAIB, Replicate 1 Protocol: v042211.1 (initial peak dataset)	7237 binding sites	94.4	μ = -23.5041 bits σ = 9.8216 bits p(0,+∞) = 0.0084
		0.153626 —1.03326 0.449908 0.0457943 —0.501679 —2.62026 1.40656 —1.06126 —1.82072 —0.300787 1.25617 —0.955461 0.61305 0.529924 —2.95527 —0.156993 —0.732489 —1.22675 1.21178 —0.613082 —5.89696 1.9244 —4.13003 —2.9491 —5.67712 —4.62456 —9.06689 1.97718 —2.67012 —1.07968 1.71602 —3.57979 —2.94296 —2.57682 —1.71488 1.76422 —10.3623 1.93382 —4.64435 —2.8596 —6.04699 1.95966 —9.57385 —3.42624 1.32013 —…
	PANC1, HAIB Protocol: PCR2x (optimal IDR-thresholded dataset)	5498 binding sites	157	μ = -19.7769 bits σ = 9.73271 bits p(0,+∞) = 0.0211
		—0.140799 —0.717472 0.612326 —0.0664152 —0.872089 —1.88875 1.48643 —1.39378 —2.01874 0.0199245 1.21448 —1.25963 0.283929 0.83272 —2.04016 —0.401204 —1.12313 —0.727859 1.26948 —0.928874 —6.68401 1.89006 —2.59655 —3.09121 —3.24184 —2.41775 —2.86801 1.83555 —3.38793 —0.824868 1.72407 —4.82929 —2.95482 —1.31597 —0.678334 1.50761 —11.8405 1.87784 —2.00604 —3.74776 —9.17755 1.96425 —9.96605 —3.41006 1.…
	PANC1, HAIB, Replicate 1 Protocol: v041610.1 (initial peak dataset)	1074 binding sites	188	μ = -18.31 bits σ = 7.3765 bits p(0,+∞) = 0.0065
		—0.960367 —1.81778 1.49776 —1.42355 —1.89539 —0.10486 1.20883 —1.04628 —0.0483596 0.961648 —2.25582 —0.200132 —1.1259 —0.949979 1.3395 —1.03526 —3.14799 1.83465 —2.7736 —2.56898 —2.84881 —2.02024 —2.63401 1.78576 —2.96952 —0.703209 1.64893 —3.10126 —1.93582 —1.74413 —1.1027 1.56992 —3.87313 1.78109 —1.83679 —2.25582 —3.01211 1.78886 —2.66767 —1.95646 0.810982 —0.970831 0.228118 —0.840386 —0.44072…
	PANC1, HAIB, Replicate 2 Protocol: v041610.1 (initial peak dataset)	10749 binding sites	246	μ = -17.5786 bits σ = 9.961 bits p(0,+∞) = 0.0388
		—1.12042 —0.079789 1.12495 —1.27809 —2.34145 0.786153 0.735475 —1.27679 —0.503289 1.14669 —1.68604 —0.378733 —1.72987 0.422015 0.802247 —0.702865 —10.1444 1.97091 —8.71989 —3.71724 —1.83893 —0.0214258 —2.58698 1.36077 —3.30287 0.0683304 1.35972 —1.81985 —2.99839 0.563105 —0.782792 0.860459 —12.8074 1.84614 —2.22396 —2.3969 —4.68669 1.8091 —2.52697 —1.82175 0.126028 0.841714 —1.12978 —0.601664 —0.…
	PSFK-1, HAIB Protocol: PCR2x (optimal IDR-thresholded dataset)	11389 binding sites	123	μ = -21.5107 bits σ = 10.5311 bits p(0,+∞) = 0.0205
		0.0961969 —0.846946 0.436173 0.0307601 —0.595098 —2.12397 1.35822 —0.877332 —1.77118 0.0247972 1.08946 —0.833343 0.444759 0.635198 —2.56772 —0.125692 —0.800328 —1.09703 1.0935 —0.279516 —6.92884 1.91891 —3.93367 —2.79142 —5.1116 —4.10614 —6.75463 1.96467 —2.99041 —0.772371 1.63253 —2.41402 —2.93125 —1.74888 —1.34211 1.66739 —12.8908 1.88448 —2.56472 —2.85597 —6.45893 1.95959 —12.8908 —3.34452 1.2…
	SK-N-SH, HAIB Protocol: PCR2x (optimal IDR-thresholded dataset)	18798 binding sites	192	μ = -33.5282 bits σ = 16.9 bits p(0,+∞) = 0.0236
		—0.288488 —0.534797 0.992904 —0.998619 —0.612914 —0.098722 1.07314 —1.6993 —0.053107 —0.036642 0.652715 —1.03275 —0.292994 —0.98519 1.00029 —0.560821 —1.42178 —0.443478 1.17154 —0.647114 —1.85714 1.29425 0.26765 —3.89303 1.11526 —13.6136 —0.486263 0.162702 —13.6136 —13.6136 1.9998 —13.6136 —0.545509 0.192017 1.01767 —2.76103 0.706183 —1.33095 0.723017 —1.64357 —0.586863 0.120692 1.16334 —7.18171 …
	SK-N-SH, HAIB, Replicate 1 Protocol: PCR2x (initial peak dataset)	1325 binding sites	131	μ = -28.809 bits σ = 9.53307 bits p(0,+∞) = 0.0013
		—1.07698 —1.00544 —0.144421 1.08311 —3.45023 —0.707044 —1.43988 1.54736 —3.45023 1.83609 —3.11295 —2.19762 1.87452 —3.31435 —2.87122 —3.45023 —3.27175 —3.23038 1.90964 —5.14622 —1.9935 1.43934 —0.527202 —1.56286 1.93145 —4.52955 —4.43253 —3.45023 —3.89123 1.93372 —3.76771 —4.86725 —3.54849 1.86858 —4.17537 —2.3009 1.14337 —0.856389 —0.920743 —0.502367 —0.840739 0.203802 —1.21139 0.89028 —2.43546 …
	SK-N-SH, HAIB, Replicate 2 Protocol: PCR2x (initial peak dataset)	14921 binding sites	327	μ = -31.5604 bits σ = 15.9889 bits p(0,+∞) = 0.0242
		—0.675908 —0.721087 0.934416 —0.22448 —1.13711 —0.573385 0.972158 —0.134293 —1.93406 1.32885 0.216927 —3.97432 1.41866 —13.2804 —1.24937 —0.143233 —11.4059 —13.2804 1.99926 —9.73606 —0.540393 0.250144 0.962666 —2.52466 0.868807 —1.52397 0.607693 —1.72788 —0.908698 0.367486 1.03465 —2.96335 —0.49609 0.899395 0.155763 —1.68373 0.510066 —0.28963 0.109202 —0.559071 —0.15524 —1.43974 0.981588 —0.39907…
	SK-N-SH, HAIB, Replicate 2 Protocol: v041610.1 (initial peak dataset)	12167 binding sites	264	μ = -24.3351 bits σ = 13.9066 bits p(0,+∞) = 0.0401
		—1.16976 —0.452506 0.907823 —0.0769986 —1.73598 —0.26876 0.829938 0.126523 —1.1719 1.28604 —0.089053 —2.49857 1.18872 —12.9861 0.241286 —0.894754 —3.58591 —4.49022 1.95269 —10.3231 —0.533924 0.52843 0.732846 —2.2894 0.978111 —2.43053 0.734557 —2.47202 —2.0986 0.832603 0.948932 —4.19275 —1.04222 1.19949 —0.381603 —1.15279 0.265946 —0.270475 0.337116 —0.5047 —0.462272 —1.43101 0.969177 —0.0815072 —…
PAX5	GM12878, HAIB Target: PAX5-C20 Protocol: PCR1x (optimal IDR-thresholded dataset)	8986 binding sites (top 9000 peaks)	55.5	μ = -15.6339 bits σ = 8.97346 bits p(0,+∞) = 0.0407	1.74563676 bits 18.32%
		0.208894 —1.58056 0.393227 0.258037 0.323115 —1.28161 1.16737 —3.45887 0.065344 —0.449744 0.633153 —0.578038 —6.52661 —0.0542102 1.02762 —0.0193079 —1.79549 1.55067 —2.52893 —0.716752 1.48062 —1.88276 —0.52442 —2.04549 —0.431448 —0.132977 1.06829 —2.00627 —2.23497 0.826193 —0.609036 0.441772 —0.326288 0.629423 0.643875 —3.43785 1.2049 —4.24672 0.663463 —4.11853 0.881252 —2.59333 0.363096 —0.50333…
	GM12891, HAIB Protocol: v041610.1 (optimal IDR-thresholded dataset)	3152 binding sites	13.8	μ = -16.1603 bits σ = 8.76829 bits p(0,+∞) = 0.0327
		0.186142 —1.3225 0.344342 0.252133 0.374284 —1.60453 1.18745 —3.38741 0.0689728 —0.40577 0.581605 —0.519154 —4.36133 —0.163225 0.993469 0.0914647 —2.28915 1.5777 —2.43979 —0.679811 1.42872 —1.34556 —0.567126 —2.07364 —0.372238 —0.0528575 0.973114 —1.74461 —3.06309 0.909296 —0.659445 0.451218 —0.578006 0.731238 0.654299 —3.40668 1.1234 —4.02724 0.729033 —3.31281 1.00354 —1.96254 0.026505 —0.477811…
PBX3	GM12878, HAIB Protocol: PCR1x (optimal IDR-thresholded dataset)	9932 binding sites	262	μ = -26.1821 bits σ = 13.2708 bits p(0,+∞) = 0.0243	0.51735866 bit 5.37%
		—0.58188 0.105602 0.654049 —0.552619 —0.544971 —4.7965 —0.597615 1.388 —2.81325 —1.36785 1.79289 —7.77051 1.57742 —10.0304 —1.33964 —0.692051 —2.17666 —0.318031 1.03099 —0.100651 —0.906119 —4.05551 —0.814397 1.50436 —10.0304 —12.6933 1.99918 —10.8189 1.09874 —12.6933 0.544814 —1.32647 —12.6933 1.68899 —0.586234 —3.19949 1.39818 —10.8189 —0.993625 —0.216005 —2.16619 —1.51115 1.61658 —1.4768 —0.483…
POU2F2	GM12878, HAIB Protocol: PCR1x (optimal IDR-thresholded dataset)	11942 binding sites (top 12000 peaks)	536	μ = -32.3883 bits σ = 14.929 bits p(0,+∞) = 0.0150	0.42398872 bit 4.68%
		—0.493335 0.664839 —0.113993 —0.359012 0.862185 0.299556 —2.10455 —0.477105 —12.9592 —0.400497 —12.9592 1.69673 —6.52731 0.25976 —5.72714 1.47119 —7.69863 —5.06232 —12.9592 1.98719 —4.60895 0.202552 1.48091 —5.91841 —12.9592 1.99968 —12.9592 —12.9592 1.15119 —0.247561 —12.9592 —0.0952931 —11.0847 —1.53237 —0.14571 1.45911
	GM12891, HAIB Protocol: PCR1x (optimal IDR-thresholded dataset)	5487 binding sites (top 5500 peaks)	1780	μ = -32.9492 bits σ = 14.5121 bits p(0,+∞) = 0.0116
		0.73373 —0.751271 0.0845846 —0.55319 —0.136755 —0.00434266 —0.252196 0.325078 1.60164 —0.530238 —1.89365 —8.6677 —0.680492 —9.96316 —0.542433 1.42618 —11.8376 —11.8376 1.99931 —11.8376 —11.8376 1.62739 —0.140226 —9.17466 1.99721 —11.8376 —11.8376 —7.3565 1.5408 —11.8376 0.00301872 —3.52323 1.81861 —5.23772 —1.16904 —11.8376
POU5F1	H1-hESC, HAIB Protocol: v041610.2 (optimal IDR-thresholded dataset)	3944 binding sites	1810	μ = -18.9762 bits σ = 8.50824 bits p(0,+∞) = 0.0129	1.02269909 bit 7.70%
		1.13586 —0.909337 —1.19709 —0.264644 —1.52711 —1.36017 —2.28565 1.61206 —0.77068 —0.0315955 —2.06161 1.13386 —0.406655 —2.39676 —3.76912 1.57573 —0.275221 —1.25175 1.4406 —4.72254 —0.610314 1.72914 —7.52028 —5.46273 1.94576 —3.78919 —5.59781 —4.23573 —1.92765 —3.2548 —3.43281 1.82304 0.910954 —1.07502 0.107894 —0.821451 1.43844 —3.78919 —3.9607 0.203682 —1.95007 1.11103 —0.00641108 —0.775677 1.81…
PRDM1	HeLa-S3, Stanford (initial peak dataset)	10120 binding sites	1180	μ = -18.3335 bits σ = 9.89884 bits p(0,+∞) = 0.0320	0.49256825 bit 4.24%
		0.869381 —1.78498 —0.404954 0.172599 0.689844 —2.02139 0.876851 —1.71968 1.44376 —1.8846 —0.413281 —1.958 1.63907 —1.83698 —1.2936 —2.34426 1.76265 —6.04325 —1.1743 —2.75701 0.0480043 —2.92003 1.34152 —1.74049 0.273672 —3.60925 —0.2444 0.898725 —0.417082 —4.3468 1.672 —6.08135 1.9456 —4.3468 —3.57488 —6.12047 1.83378 —3.13856 —1.66805 —7.27193 1.89913 —12.7204 —4.38202 —2.1751 —0.806126 —2.10476 …
PU1/SPI1	GM12878, HAIB Protocol: PCR1x (optimal IDR-thresholded dataset)	42799 binding sites	5170	μ = -31.4316 bits σ = 12.5622 bits p(0,+∞) = 0.0062
		0.815 —0.914382 0.278654 —1.00889 1.29147 —1.94381 —0.40233 —0.900977 1.38121 —2.22088 —0.532983 —1.03104 1.23147 —3.19387 —0.601497 —0.178777 —0.153213 —1.18837 1.3434 —3.00777 1.31994 —1.58555 0.145671 —3.96886 —1.08665 —10.0104 1.81368 —6.30457 —5.4883 —10.713 1.99163 —12.926 1.99721 —10.5027 —14.8004 —7.18817 1.96963 —9.5399 —9.5399 —3.63489 —1.63035 —0.159072 1.4585 —4.92033 —1.52377 —2.0825…
	GM12891, HAIB Protocol: PCR1x (optimal IDR-thresholded dataset)	48677 binding sites	5860	μ = -31.0476 bits σ = 12.8788 bits p(0,+∞) = 0.0080
		0.772725 —0.89016 0.300804 —0.943422 1.25304 —1.84211 —0.361836 —0.838159 1.3362 —2.12067 —0.43335 —0.98693 1.20268 —3.01609 —0.528976 —0.181898 —0.117337 —1.14756 1.3201 —2.9459 1.32649 —1.64869 0.137328 —3.77277 —1.05279 —10.505 1.80767 —5.9317 —5.37444 —10.505 1.99097 —14.9861 1.99669 —11.1448 —11.1448 —6.93623 1.96683 —9.4521 —10.8986 —3.49239 —1.55132 —0.160011 1.44752 —4.78518 —1.47618 —2.1…
	HL-60, HAIB, Replicate 1 Protocol: v042211.1 (initial peak dataset)	64595 binding sites	6130	μ = -44.1062 bits σ = 16.281 bits p(0,+∞) = 0.0034	0.85701148 bit 5.95%
		—1.08015 0.422836 —0.408472 0.518985 —1.72702 1.30708 —0.431901 —1.05247 1.56451 —2.2418 —1.75931 —0.901489 —7.70541 1.64177 —0.824957 —1.68908 —5.97709 —12.2243 —15.3942 1.99415 —10.7504 —15.3942 —13.5198 1.99972 —15.3942 1.99983 —15.3942 —11.5529 —15.3942 1.88543 —13.5198 —1.71231 —5.43086 0.122558 —2.59314 1.44485 —3.7073 1.42788 —1.4607 —0.201703 —0.246889 —0.764219 —4.73514 1.33964 —1.6199 —…
	HL-60, HAIB, Replicate 2 Protocol: v042211.1 (initial peak dataset)	22152 binding sites	3050	μ = -43.5055 bits σ = 15.9508 bits p(0,+∞) = 0.0032
		—1.09751 0.430654 —0.310133 0.462572 —3.2323 1.56301 —0.377226 —2.56749 1.74506 —3.09244 —2.38907 —1.55854 —8.49283 1.70839 —0.871493 —2.45467 —6.59299 —10.6805 —13.8504 1.99592 —10.6805 —13.8504 —13.8504 1.99963 —13.8504 1.99937 —13.8504 —9.5527 —13.8504 1.90286 —13.8504 —1.94312 —5.93749 0.132225 —2.15414 1.41292 —4.0117 1.51852 —1.6301 —0.415624 —0.228826 —1.07869 —5.25171 1.40419 —1.57863 —0.…
	K562, HAIB Protocol: PCR1x (optimal IDR-thresholded dataset)	28522 binding sites	4010	μ = -35.8398 bits σ = 13.5464 bits p(0,+∞) = 0.0041
		0.553535 —0.530703 0.315491 —0.747923 0.821927 —1.05747 0.440312 —1.34134 1.39646 —2.37958 —0.364171 —1.32858 1.44185 —2.65735 —0.326646 —1.61174 1.28291 —3.58714 —0.5208 —0.346829 —0.524579 —1.10629 1.47556 —4.07756 1.41509 —1.6254 —0.0174785 —5.57714 —2.54447 —11.552 1.93643 —11.0451 —8.60027 —14.215 1.99865 —10.1275 1.99789 —8.1346 —9.4249 —10.6707 1.99531 —11.0451 —8.60027 —6.6836 —2.766 —0.9…
RFX5	GM12878, Stanford (optimal IDR-thresholded dataset)	1000 binding sites (top 1000 peaks)	10	μ = -15.2617 bits σ = 7.65924 bits p(0,+∞) = 0.0232
		—0.0195549 —0.435808 0.623747 —0.459347 —0.338024 0.667873 —0.345315 —0.274013 —0.475255 —0.14754 1.01964 —1.53757 —1.44068 —0.766763 —0.0312663 1.04216 —1.21022 1.28344 —0.491341 —1.26448 1.03376 —0.459347 —0.532359 —0.921624 —1.69632 0.124627 0.523244 0.211663 —2.43484 1.11037 —0.747316 0.0763312 0.0763312 —1.77289 0.0207023 0.707168 —2.90941 —6.72218 1.90545 —3.24901 —5.84083 —0.932564 —1.8747…
	H1-hESC, Stanford (optimal IDR-thresholded dataset)	1695 binding sites	20.6	μ = -17.4192 bits σ = 7.96456 bits p(0,+∞) = 0.0144	2.54374328 bits 20.74%
		—0.212445 0.428672 —0.0844144 —0.244296 —0.256424 —0.173595 0.776933 —0.838598 —0.96558 —0.383663 —0.106198 0.839046 —0.688648 1.08316 —0.437876 —0.945806 0.814134 —0.224307 —0.388104 —0.694136 —1.39535 0.342845 0.405766 0.0331748 —2.34808 1.21637 —0.856948 —0.113533 0.00973627 —2.21589 —0.158344 0.909492 —4.18273 —4.52995 1.95195 —5.10027 —5.22183 —1.11952 —1.77107 1.68546 —1.90466 —0.738809 —2.…
	HeLa-S3, Stanford (optimal IDR-thresholded dataset)	1497 binding sites (top 1500 peaks)	16.5	μ = -14.2473 bits σ = 6.87109 bits p(0,+∞) = 0.0191
		—0.933281 —0.218153 —0.488028 0.925744 —1.35722 0.702803 —0.918663 0.535055 —0.911408 —0.0257176 —0.600193 0.865785 —0.571324 0.540356 0.273812 —0.600193 —2.18661 1.65306 —1.72579 —1.60384 —0.169747 1.12057 —2.7084 —0.359073 —1.72579 0.0542675 —2.83994 1.33094 1.07016 —3.82965 0.857315 —6.12448 —1.63936 —4.27462 1.8247 —3.62594 —0.477277 1.2345 —3.18006 —0.296311 1.3537 —1.84512 —0.26824 —1.5922 …
	HepG2, Stanford (optimal IDR-thresholded dataset)	2999 binding sites (top 3000 peaks)	6.01	μ = -24.3342 bits σ = 12.5251 bits p(0,+∞) = 0.0260
		—0.426618 —0.274712 0.842084 —0.655755 —0.175855 0.333034 0.273846 —0.63471 —0.314798 —0.0874183 0.873901 —1.25078 —1.06638 —0.380845 0.487724 0.433244 —0.531076 0.847436 —0.0471381 —0.892159 0.621187 —0.197735 0.244939 —1.31151 —1.65462 0.0207546 0.879136 —0.274712 —1.85561 1.17057 —0.463252 —0.424037 0.110737 —2.50322 0.222049 0.655763 —10.9667 —9.09228 1.99826 —10.9667 —3.41472 —0.762583 —0.19…
	K562, Stanford (optimal IDR-thresholded dataset)	1000 binding sites (top 1000 peaks)	2.31	μ = -15.8204 bits σ = 7.55553 bits p(0,+∞) = 0.0181
		—0.31637 0.226491 —0.0669821 0.09261 —1.81276 0.312399 —0.574577 0.844872 —1.79269 0.979351 —1.52096 0.470239 —1.25072 —0.14754 —0.600513 1.00824 —1.05872 0.678696 0.362485 —0.672048 —3.48629 1.81514 —3.14356 —1.87471 —0.709191 1.47775 —6.21522 —0.776585 —4.12462 0.649651 —2.07833 1.0916 1.07804 —1.77289 0.642297 —5.08747 —1.6595 —3.93669 1.83624 —4.59507 —0.826728 1.27396 —1.96168 —0.405009 1.30…
RUNX3	GM12878, HAIB Protocol: v042211.1 (optimal IDR-thresholded dataset)	64411 binding sites (top 64500 peaks)	2710	μ = -35.4785 bits σ = 16.2645 bits p(0,+∞) = 0.0146	0.21023241 bit 2.16%
		—0.569231 —0.134174 0.0146959 0.490057 —1.07717 0.84805 —1.37207 0.421744 —1.66266 —15.3901 —4.53968 1.86435 —15.3901 —2.63447 1.86577 —2.36435 —1.24475 —2.03721 —1.97284 1.62271 —15.3901 —15.3901 1.99994 —15.3901 —15.3901 —15.3901 1.99163 —5.44224 —15.3901 —0.326238 —1.02082 1.43799 —2.3451 —0.110187 —1.42883 1.32492 0.0322363 —1.84086 —0.374898 0.946353
RXRA	HepG2, HAIB Protocol: PCR1x (optimal IDR-thresholded dataset)	17038 binding sites	258	μ = -32.4335 bits σ = 14.7447 bits p(0,+∞) = 0.0139	0.87006715 bit 8.53%
		0.19102 —0.341457 0.392007 —0.402366 0.62218 —2.15831 0.647911 —0.578774 —0.227247 —1.46205 1.21742 —1.12941 —0.0590577 —1.04733 0.889704 —0.508201 —0.423557 0.20607 0.422395 —0.395223 —0.466428 0.997606 —0.641839 —0.647663 1.25536 —0.738533 —0.600689 —1.49986 1.02032 —1.34732 0.635757 —5.35109 1.66762 —13.4718 —0.281781 —13.4718 —2.36432 —13.4718 1.928 —13.4718 —1.42794 —3.92037 1.32338 0.083268…
SP1	GM12878, HAIB Protocol: PCR1x (optimal IDR-thresholded dataset)	18193 binding sites	1460	μ = -32.9869 bits σ = 16.1796 bits p(0,+∞) = 0.0207	0.39859903 bit 3.78%
		0.317386 —0.674904 0.449828 —0.393371 —0.0630838 —1.75861 1.27025 —1.57828 —0.417736 —2.56567 1.38508 —1.08836 0.329299 —10.3964 1.37019 —2.66676 —1.28531 —9.08524 1.79067 —2.96801 —13.5664 —4.35448 1.98208 —13.5664 0.433717 1.09502 —10.3964 —0.965607 —0.0361681 —13.5664 1.27786 —0.738036 —13.5664 —13.5664 1.98745 —4.87172 —0.0528492 —7.60444 1.3508 —1.05899 —0.415619 —3.78775 1.66779 —11.6919 0.…
	H1-hESC, HAIB Protocol: PCR1x (optimal IDR-thresholded dataset)	15048 binding sites	1850	μ = -31.336 bits σ = 15.1673 bits p(0,+∞) = 0.0194
		—1.46884 0.00597843 0.649264 0.0919497 —3.34863 1.59046 —2.393 —0.515422 —2.45893 1.60654 —13.2926 —0.372567 —3.36039 1.92549 —13.2926 —3.27256 —1.0675 1.43791 —7.05102 —0.311815 —0.83771 —13.2926 0.84979 0.711699 —13.2926 1.99917 —9.74829 —10.6296 —5.47883 1.82724 —8.50253 —1.23158 —4.49063 1.52695 —10.1227 0.100915 —1.41469 1.52895 —4.71392 —0.513232 —1.9272 1.40369 —2.40108 —0.149492 0.0253215…
	K562, HAIB Protocol: PCR1x (optimal IDR-thresholded dataset)	7169 binding sites	1320	μ = -28.2737 bits σ = 13.8336 bits p(0,+∞) = 0.0205
		—0.33306 —0.0833263 0.803499 —0.954266 —1.52189 —0.634014 1.24759 —0.66175 —3.68533 1.63799 —1.81275 —0.931067 —2.5443 1.63333 —4.99118 —0.526954 —1.95212 1.88911 —12.2232 —4.77749 —1.80429 1.72672 —12.2232 —1.31156 —0.876868 —9.56023 1.35561 —0.161264 —12.2232 1.99544 —12.2232 —6.45943 —6.60849 1.93381 —10.3487 —2.57754 —5.36937 1.66412 —4.1589 —0.41544 —0.58612 1.47359 —3.77061 —1.05098 —1.9552…
SP2	H1-hESC, HAIB Protocol: v042211.1 (optimal IDR-thresholded dataset)	2464 binding sites	312	μ = -26.8669 bits σ = 12.4698 bits p(0,+∞) = 0.0156
		—0.0102712 —0.212244 0.734799 —1.06703 —1.64375 —0.482682 1.30357 —1.01884 —3.42619 1.16439 —0.648781 0.0360937 —3.32896 1.69535 —3.42619 —0.81991 —4.25173 1.97842 —10.6836 —8.02062 —2.99475 1.86612 —5.42305 —2.29844 —1.11183 —10.6836 1.59671 —0.9722 —10.6836 1.99671 —10.6836 —7.51366 —10.6836 1.95689 —6.59612 —3.26011 —10.6836 1.46648 —3.67235 0.20795 —1.26643 1.47492 —3.01351 —0.55989 —2.1354 1…
	HepG2, HAIB, Replicate 1 Protocol: v042211.1 (initial peak dataset)	1405 binding sites	625	μ = -28.0753 bits σ = 12.1578 bits p(0,+∞) = 0.0105
		—2.83373 —0.0357929 1.25888 —1.03842 —3.73833 1.35655 —0.763336 —0.37529 —3.35615 1.70971 —2.98776 —0.996932 —5.57679 1.9901 —9.87447 —9.87447 —3.68465 1.92791 —9.87447 —3.16023 —1.82462 —9.87447 1.72838 —1.32629 —9.87447 1.99731 —9.87447 —9.87447 —6.03317 1.97975 —8 —4.95164 —5.57679 1.46296 —3.44263 0.171288 —1.66015 1.66904 —3.58292 —1.26591 —2.83373 1.22071 —0.624173 —0.190892 —1.53611 0.6448…
	HepG2, HAIB, Replicate 2 Protocol: v042211.1 (initial peak dataset)	2404 binding sites	983	μ = -26.4963 bits σ = 11.9476 bits p(0,+∞) = 0.0133	0.30090734 bit 2.21%
		—2.48651 —0.430909 1.37743 —1.06122 —3.29344 1.37188 —0.983315 —0.31901 —3.89763 1.77287 —5.38753 —1.03151 —6.0042 1.99241 —10.6481 —8.77359 —3.46815 1.93964 —10.6481 —3.82788 —1.73817 —7.47813 1.73592 —1.46898 —8.77359 1.99482 —7.10374 —8.77359 —7.10374 1.9791 —7.98509 —4.51192 —4.51192 1.5363 —3.46815 —0.0546676 —1.48903 1.61355 —3.20235 —1.08137 —2.14159 1.15648 —0.755769 —0.0747272 —1.61555 0…
	K562, HAIB Protocol: v041610.2 (optimal IDR-thresholded dataset)	3117 binding sites	496	μ = -22.0025 bits σ = 11.7991 bits p(0,+∞) = 0.0311
		—0.240189 —1.07839 1.30957 —2.32772 —0.754411 —2.84744 1.50666 —1.23501 0.189317 —3.5989 1.46907 —7.18107 —4.04128 —5.18948 1.96697 —11.0224 —5.86586 —3.047 1.94792 —9.1479 —1.1879 1.71425 —11.0224 —1.84994 —1.95359 —11.0224 1.81441 —2.16958 —6.93491 —6.23229 1.96223 —3.64443 —1.03605 —2.35585 1.64497 —2.41381 —0.0752184 —0.66079 1.19225 —2.92961 —1.122 1.34131 —0.545622 —1.64516 —1.10202 0.72176…
SP4	H1-hESC, HAIB, Replicate 2 Protocol: v042211.1 (initial peak dataset)	14199 binding sites	2060	μ = -35.7469 bits σ = 15.8271 bits p(0,+∞) = 0.0120	0.23825077 bit 1.85%
		—0.450968 —0.998274 1.32584 —1.93991 —1.02697 —2.5689 1.63172 —2.05002 —0.0858543 —8.41877 1.61059 —10.5459 —2.85019 —11.3344 1.94168 —5.71967 —13.2088 —13.2088 1.99963 —11.3344 0.134481 1.35203 —10.5459 —1.52074 —1.0801 —13.2088 1.67842 —1.61841 —13.2088 —13.2088 1.98133 —4.29895 —0.589006 —3.02769 1.63434 —3.21496 —1.2236 —2.74294 1.77372 —8.56499 —0.585344 1.02804 0.160163 —2.50292 —1.13526 0.…
SRF	H1-hESC, HAIB Protocol: PCR1x (optimal IDR-thresholded dataset)	5081 binding sites	312	μ = -25.2255 bits σ = 11.4214 bits p(0,+∞) = 0.0136
		—3.72116 1.79853 —1.43408 —3.75142 —6.68239 1.85735 —2.78525 —2.18053 1.13087 —0.443891 —1.65935 —0.401293 0.665084 —2.84925 —0.479848 0.639081 1.61543 —2.28177 —0.502181 —5.43523 —0.0421835 —2.33232 —0.617608 1.12255 1.58737 —1.95695 —0.690841 —3.09864 1.45411 —2.73905 —9.85232 0.148067 —2.76968 —11.7268 1.94546 —11.7268 —11.7268 —11.7268 1.99925 —11.7268
	HepG2, HAIB Protocol: v041610.1 (optimal IDR-thresholded dataset)	5306 binding sites	400	μ = -23.3688 bits σ = 11.115 bits p(0,+∞) = 0.0178	0.47752943 bit 4.90%
		—2.02827 1.69199 —1.79161 —2.09636 —5.95637 1.76768 —3.99268 —0.957691 1.19628 —0.468274 —1.6015 —0.61039 0.815214 —1.72542 —0.851888 0.467635 1.66276 —2.30075 —0.911978 —3.3477 0.513282 —1.5851 —1.28048 0.869173 1.52905 —1.0291 —1.64163 —1.72542 1.35173 —11.7893 —7.14541 0.525416 —11.7893 —11.7893 1.99929 —11.7893 —4.1192 —3.72497 1.95062 —11.7893
	K562, HAIB Protocol: v041610.1 (optimal IDR-thresholded dataset)	990 binding sites (top 1000 peaks)	264	μ = -20.0187 bits σ = 10.4184 bits p(0,+∞) = 0.0273
		—4.01314 1.7729 —1.19577 —3.67953 —6.70773 1.63189 —0.742551 —1.79831 1.24002 —1.49009 —0.594808 —0.704172 0.298783 —0.73286 —0.509605 0.545685 1.57451 —7.49622 0.0122918 —9.37069 —0.375396 —1.4578 —0.00509897 0.897265 1.67438 —0.452823 —9.37069 —3.83671 1.00832 —3.75598 0.154828 —0.330859 —3.03084 —9.37069 1.9518 —9.37069 —9.37069 —1.27794 1.83612 —6.70773
STAT1	HeLa-S3, Yale Treatment: IFNg for 30 minutes (SPP dataset)	Contiguous: 9833 binding sites	542	μ = -26.2679 bits σ = 12.4474 bits p(0,+∞) = 0.0174
		—0.83615 0.16627 —0.913607 0.836929 —4.67327 —1.89671 —3.26174 1.84293 —3.69875 —3.07712 —0.792816 1.69004 —0.606203 1.60928 —2.85287 —2.70783 —1.51839 1.13552 —3.16912 0.424558 1.18874 —12.6789 0.782032 —12.6789 —0.599964 —10.8044 1.71671 —4.25964 —2.41406 —6.78004 1.84097 —2.18337 1.90847 —2.02934 —12.6789 —12.6789 1.90941 —4.64364 —2.67 —4.45168 0.916791 —1.14573 0.0960993 —0.759658
		Bipartite 3<2,4>3: 9570 binding sites	N/A	μ = -40.4271 bits σ = 15.9392 bits p(0,+∞) = 0.0056	0.01865298 bit 0.19%
		—12.6398 —12.6398 —12.6398 1.9996 —12.6398 —12.6398 —1.26566 1.84123 —12.6398 1.9659 —12.6398 —3.43441 —12.6398 —12.6398 1.71856 —0.498218 1.7125 —0.872298 —2.50922 —12.6398 1.9996 —12.6398 —12.6398 —12.6398 2 0.12862 3 0.00000 4 0.12862
	HeLa-S3, Yale Treatment: IFNg for 30 minutes (optimal IDR-thresholded dataset)	Contiguous: 16156 binding sites	469	μ = -39.0787 bits σ = 17.6244 bits p(0,+∞) = 0.0133
		0.315252 0.132837 —0.216267 —0.325246 —0.825628 0.335771 —1.33225 0.828788 —13.3951 —1.34853 —13.3951 1.8507 —13.3951 —13.3951 —2.38689 1.92913 —11.5206 1.92132 —13.3951 —2.24132 —13.3951 1.75216 —13.3951 —0.664688 —13.3951 0.799746 —13.3951 1.17546 0.418526 —13.3951 1.12002 —1.03068 —2.36649 —2.48345 1.61956 —0.851814 1.50809 —0.279448 —1.8789 —4.07091 1.64684 —1.63312 —1.31527 —2.79673
	K562, Stanford Treatment: IFNg for 30 minutes (SPP dataset)	Contiguous: 1594 binding sites	379	μ = -26.8197 bits σ = 10.563 bits p(0,+∞) = 0.0056
		—1.74179 —0.100538 —1.17049 1.2143 —5.01179 —3.97581 —7.39322 1.9619 —4.03382 —4.69864 —2.38612 1.88962 —0.931205 1.75799 —4.15733 —4.89968 —2.15935 1.33237 —3.45628 0.217996 1.09419 —10.0562 0.894854 —10.0562 —0.780839 —4.60773 1.74188 —5.13336 —3.97581 —5.41233 1.89934 —2.4838 1.96837 —4.60773 —5.13336 —6.21489 1.97022 —4.79566 —4.60773 —10.0562 1.15874 —1.42805 —0.0928102 —1.13832
		Bipartite 3<2,4>3: 1519 binding sites	N/A	μ = -34.589 bits σ = 12.244 bits p(0,+∞) = 0.0024
		—9.98679 —9.98679 —9.98679 1.99751 —9.98679 —3.85066 —3.23636 1.93344 —1.53421 1.86743 —9.98679 —9.98679 —9.98679 —9.98679 1.89827 —1.9082 1.99751 —9.98679 —9.98679 —9.98679 1.99751 —9.98679 —9.98679 —9.98679 2 0.12862 3 0.00000 4 0.12862
	K562, Stanford Treatment: IFNg for 30 minutes (optimal IDR-thresholded dataset)	Contiguous: 2197 binding sites	401	μ = -23.2598 bits σ = 10.0551 bits p(0,+∞) = 0.0104
		—4.43795 —2.65414 —5.72825 1.91587 —4.61947 —3.42029 —1.86131 1.84316 —1.0514 1.74641 —3.87929 —3.44865 —1.80523 1.2819 —3.5071 0.252888 1.06836 —10.5183 0.925135 —10.5183 —0.816154 —5.47393 1.76428 —6.67702 —3.6645 —4.61947 1.89486 —2.65414 1.94613 —3.16371 —5.36182 —6.97401 1.9096 —3.5071 —3.11745 —4.75456 1.09193 —1.3459 —0.0121841 —1.05685 —0.675452 —0.231769 0.111941 0.524929
		Bipartite 3<2,4>3: 2097 binding sites	N/A	μ = -32.6026 bits σ = 12.801 bits p(0,+∞) = 0.0054
		—10.4512 —2.52245 —10.4512 1.9342 —10.4512 —10.4512 —3.14439 1.95703 —1.48639 1.78271 —2.33054 —10.4512 —10.4512 —10.4512 1.99819 —10.4512 1.97182 —10.4512 —10.4512 —3.77408 1.96127 —10.4512 —3.29808 —10.4512 2 0.12862 3 0.00000 4 0.12862
	K562, Stanford Treatment: IFNg for 6 hours (optimal IDR-thresholded dataset)	Contiguous: 2333 binding sites	295	μ = -26.5848 bits σ = 12.3001 bits p(0,+∞) = 0.0153
		—2.77408 —1.52894 —2.03627 1.70528 —4.5825 —2.99261 —0.660883 1.67697 —1.30489 1.6762 —1.86452 —3.03248 —1.93834 1.33606 —2.82569 0.0987523 0.979317 —10.6049 1.01765 —10.6049 —0.866208 —10.6049 1.78199 —6.76356 —2.66039 —10.6049 1.89324 —3.01241 1.92481 —2.32719 —10.6049 —10.6049 1.85277 —5.1564 —1.49373 —8.73039 0.986815 —1.1271 0.286668 —1.56503 —0.680545 0.0278294 0.107951 0.351997
	K562, Yale Treatment: IFNa for 30 minutes (SPP dataset)	Contiguous: 867 binding sites	211	μ = -19.0939 bits σ = 9.14648 bits p(0,+∞) = 0.0184
		—1.8253 0.441526 —0.727331 0.806401 —2.93833 —1.87309 —2.42949 1.76723 —3.09954 —1.94789 —0.551774 1.55338 —1.28308 1.50044 —2.54088 —0.783311 —2.16869 1.0533 —1.87309 0.508335 1.034 —9.17992 0.957503 —9.17992 —0.335471 —4.69879 1.63039 —3.91939 —3.28106 —3.91939 1.83944 —2.02679 1.96028 —3.56521 —6.00999 —9.17992 1.9135 —5.33861 —2.74807 —4.25708 1.07236 —1.1594 0.220252 —1.849
		Bipartite 3<2,4>3: 849 binding sites	N/A	μ = -27.2314 bits σ = 11.5108 bits p(0,+∞) = 0.0090
		—9.14975 —0.664595 —9.14975 1.74784 —9.14975 —9.14975 —9.14975 1.99554 —2.59006 1.69443 —0.76461 —9.14975 —9.14975 —1.74887 1.74178 —1.51797 1.93837 —2.67402 —9.14975 —9.14975 1.99554 —9.14975 —9.14975 —9.14975 2 0.12862 3 0.00000 4 0.12862
STAT3	MCF10A-Er-Src, HMS Treatment: 0.01% ethanol for 4 hours (optimal IDR-thresholded dataset)	Contiguous: 44845 binding sites (after masking AP1 motif)	2570	μ = -33.3903 bits σ = 15.8038 bits p(0,+∞) = 0.0173
		—1.12342 0.352925 —2.29707 1.04281 —14.8678 —5.49058 —14.8678 1.99188 —14.8678 —14.8678 —2.91323 1.95123 —2.32516 1.92609 —14.8678 —14.8678 —14.8678 1.47105 —14.8678 0.295791 —0.326475 0.73972 —6.10957 0.602219 0.656616 —4.15957 0.432023 0.0263137 —1.19114 —0.924455 0.91564 0.199907 0.891635 0.338343 —2.13005 —0.617421 1.18162 —0.820357 —1.73321 —0.210122
	MCF10A-Er-Src, HMS Treatment: 0.01% ethanol for 36 hours (optimal IDR-thresholded dataset)	Contiguous: 12325 binding sites	796	μ = -32.904 bits σ = 13.8179 bits p(0,+∞) = 0.0086
		—0.850398 —1.99836 —1.42176 1.49638 —1.39443 —2.9301 0.352634 1.14471 —0.365423 1.18727 —1.70186 —0.646862 —1.71871 1.1343 —3.89355 0.519322 0.519322 —5.69787 0.626602 0.00438178 —1.37974 —13.0047 1.85399 —13.0047 —13.0047 —13.0047 1.92326 —2.27592 1.99477 —6.18451 —13.0047 —13.0047 1.99946 —13.0047 —10.3417 —13.0047 0.957334 —1.61757 0.184055 —0.747006 —0.196596 —0.357005 —0.21767 0.571599
	MCF10A-Er-Src, HMS Treatment: 1µM afimoxifene for 12 hours (optimal IDR-thresholded dataset)	Contiguous: 22931 binding sites (top 23000 peaks)	1210	μ = -31.599 bits σ = 14.0476 bits p(0,+∞) = 0.0122	0.33463103 bit 3.38%
		—0.721417 —2.08819 —1.63707 1.50414 —1.18463 —2.87533 0.237687 1.16634 —0.150264 1.0951 —1.67032 —0.62552 —1.67513 1.07075 —3.85812 0.60133 0.617657 —5.59798 0.532369 —0.00229792 —1.3403 —13.9002 1.84959 —10.3559 —13.9002 —8.97741 1.9023 —1.94568 1.98402 —4.51725 —13.9002 —13.9002 1.99927 —13.9002 —9.25638 —13.9002 1.00407 —1.90836 0.140594 —0.677292
STAT5A	K562, HAIB Protocol: v042211.1 (optimal IDR-thresholded dataset)	Contiguous: 300 binding sites (top 300 peaks)	47.1	μ = -19.2839 bits σ = 9.38385 bits p(0,+∞) = 0.0199	0.86197691 bit 8.21%
		—1.75941 —2.04356 —4.11394 1.75888 —2.39774 —4.11394 —2.39774 1.82488 —7.65827 1.91853 —2.73543 —4.48834 —0.739402 0.816117 —7.65827 0.691937 1.34455 —7.65827 0.516661 —7.65827 0.434492 —4.9953 1.19452 —1.69633 —7.65827 —2.30071 1.87766 —3.36058 1.71315 —1.52213 —3.01441 —2.12429 1.81409 —1.36671 —4.11394 —5.7838
TAL1	K562, Stanford (optimal IDR-thresholded dataset)	26127 binding sites	5.01	μ = -28.6702 bits σ = 11.5701 bits p(0,+∞) = 0.0066	1.95181024 bits 17.85%
		0.106582 0.249049 —0.142434 —0.271107 0.373768 —0.268444 0.0948424 —0.311373 —0.17797 —0.140972 0.133206 0.153402 —0.588487 0.626844 —0.0949584 —0.227273 —0.938974 —0.692432 —0.47578 1.0978 —1.84737 —2.10511 1.24277 0.167235 —1.11291 —0.424491 0.804386 0.0647519 —0.00911113 —0.429539 0.190065 0.167039 0.168219 —0.304265 0.135017 —0.0467123 0.093601 —0.305629 0.217866 —0.0579336 0.131997 —0.279124…
TCF12	GM12878, HAIB Protocol: PCR1x (optimal IDR-thresholded dataset)	20344 binding sites	670	μ = -37.6032 bits σ = 17.1183 bits p(0,+∞) = 0.0140	0.08096377 bit 0.82%
		—13.7276 1.99981 —13.7276 —13.7276 1.67326 —1.50809 —13.7276 —1.12433 —13.7276 0.769184 0.974661 —1.59882 —13.7276 1.98355 —13.7276 —4.47727 —13.7276 —6.68682 —13.7276 1.99633 —13.7276 —1.48013 1.81154 —2.93234 —8.57106 1.33778 —0.445105 —0.444333 —0.738231 0.724396 —1.40011 0.45325
	H1-hESC, HAIB Protocol: PCR1x (optimal IDR-thresholded dataset)	7808 binding sites	575	μ = -33.3681 bits σ = 14.3023 bits p(0,+∞) = 0.0098
		—0.813162 0.62683 0.893419 —5.14013 —4.00796 1.92112 —2.73962 —12.3463 1.99952 —12.3463 —12.3463 —12.3463 —6.98878 —12.3463 1.99507 —7.70247 —1.75294 0.20658 1.34959 —12.3463 —0.932172 —6.1565 —1.78059 1.66452 —12.3463 —12.3463 1.99952 —12.3463 —1.91066 0.269224 0.666935 —0.0886466
TCF3	GM12878, HAIB Protocol: PCR1x (optimal IDR-thresholded dataset)	15943 binding sites	691	μ = -37.322 bits σ = 17.6595 bits p(0,+∞) = 0.0173	0.05455767 bit 0.56%
		—0.924476 0.191497 1.22077 —13.3759 —2.84619 1.94799 —13.3759 —8.89482 1.68074 —13.3759 —1.68202 —1.05298 —13.3759 —13.3759 1.84719 —1.31671 —13.3759 1.0856 0.902771 —7.03609 —13.3759 —13.3759 —1.63968 1.87912 —13.3759 —8.11542 1.9985 —13.3759 —1.68551 —0.260305 0.648358 0.363379
TCF7	GM12878, HAIB (optimal IDR-thresholded dataset)	4496 binding sites (top 4500 peaks)	426	μ = -30.3215 bits σ = 14.1075 bits p(0,+∞) = 0.0158
		—7.46296 1.1935 —2.01969 0.5453 —8.88746 —3.45767 —11.5504 1.9654 —11.5504 —1.63007 —3.93817 1.85201 —11.5504 —11.5504 —11.5504 1.99916 —6.39392 0.484258 0.862055 —0.376541 1.10563 —1.85288 —5.93572 0.635585 —0.595503 —6.76035 —1.68263 1.59269 —11.5504 0.149291 0.544421 0.516896 —3.82478 —2.36472 —8.3805 1.89954 —3.16528 —0.742267 0.122441 1.13804 —1.49379 —0.264446 0.0400047 0.834267 —0.585845 —…
	K562, HAIB (optimal IDR-thresholded dataset)	999 binding sites (top 1000 peaks)	82.8	μ = -23.9733 bits σ = 11.3415 bits p(0,+∞) = 0.0173	0.70802168 bit 6.70%
		0.381715 0.377288 0.271523 —2.4334 1.50782 —3.84973 —0.365973 —1.71364 —3.48486 1.03238 0.849511 —4.12318 1.32451 —1.83168 —5.08603 0.237732 —0.942148 —7.50924 —0.547659 1.47712 —1.55293 1.47298 —0.191416 —9.38371 1.99332 —7.50924 —9.38371 —7.50924 1.68305 —2.86538 —0.634398 —9.38371 1.8537 —9.38371 —1.40834 —9.38371 —1.13104 —3.42178 1.77343 —5.29625 0.050224 —0.343876 0.902849 —1.73266 0.218062…
TCF7L2	HCT116, USC (optimal IDR-thresholded dataset)	5993 binding sites (top 6000 peaks)	1160	μ = -29.959 bits σ = 14.1359 bits p(0,+∞) = 0.0170	0.40232145 bit 3.99%
		—1.53472 0.38123 0.217055 0.2498 —1.88667 0.962153 —0.306165 —0.0416186 —11.9648 1.85758 —8.4205 —1.42728 —8.7949 —1.14385 —11.9648 1.82536 —11.9648 —0.301412 —3.59123 1.63428 —11.9648 —11.9648 —11.9648 1.99937 —6.13193 0.253842 1.36773 —2.23974 1.26735 —0.215093 —5.36491 —0.50215 —0.168918 —2.8889 —1.44028 1.38183 —11.9648 1.04331 0.672029 —1.53751 —1.57143 0.175901 —3.06295 1.27094 —1.93002 0.5…
	HepG2, USC (SPP dataset)	16215 binding sites	2630	μ = -39.404 bits σ = 18.0324 bits p(0,+∞) = 0.0144
		1.14484 —1.22013 —0.204615 —1.02503 1.18233 —0.92774 0.248723 —5.93274 1.72047 —11.5259 —0.87458 —2.65804 0.294701 —0.496778 1.04542 —11.5259 1.64261 —13.4003 —1.95688 —0.690472 0.629718 —3.90116 —0.476338 0.736939 —0.0763997 1.13693 —0.231099 —13.4003 1.99977 —13.4003 —13.4003 —13.4003 1.76481 —2.28769 —1.33482 —13.4003 1.99816 —13.4003 —11.5259 —7.86637 0.0326745 —2.06589 1.45301 —13.4003
TEAD4	A549, HAIB, Replicate 2 Protocol: v042211.1 (initial peak dataset)	5646 binding sites (after masking initial noise and AP1 motif)	709	μ = -34.6648 bits σ = 16.826 bits p(0,+∞) = 0.0197
		—0.0486984 —0.470311 0.476075 —0.121289 —0.244158 —0.831921 0.315426 0.431322 0.633841 0.75622 —0.399879 —11.8788 1.19549 —0.108016 —11.8788 —0.357381 —1.83306 0.463535 —11.8788 1.22595 —4.83807 0.874051 —11.8788 1.09147 —2.97694 1.47924 —11.8788 0.11589 —11.8788 1.99933 —11.8788 —11.8788 1.73078 —11.8788 —11.8788 —0.557829 —0.900822 —11.8788 1.79195 —11.8788
	HCT116, HAIB, Replicate 1 Protocol: v042211.1 (initial peak dataset)	2629 binding sites (after masking initial noise and AP1 motif)	371	μ = -28.5515 bits σ = 14.118 bits p(0,+∞) = 0.0216
		0.864919 —5.08582 0.840639 —1.48927 0.333936 0.473119 0.431456 —10.777 1.33535 —0.313798 —6.4793 —0.602472 —10.777 —0.702394 —8.11402 1.75659 —10.777 —10.777 —1.32097 1.84652 —0.968018 1.29124 —2.0099 —0.338537 —10.777 1.97477 —10.777 —3.92315 1.6156 —10.777 —10.777 —0.101319 0.0204094 —10.777 1.41972 —1.70106 —0.406658 —0.117878 0.895885 —1.11699
	HCT116, HAIB, Replicate 2 Protocol: v042211.1 (initial peak dataset)	2200 binding sites (after masking initial noise and AP1 motif)	272	μ = -26.2606 bits σ = 12.479 bits p(0,+∞) = 0.0177
		0.833406 —6.67899 0.65858 —0.673235 —0.478177 0.925929 0.391349 —3.88125 1.37793 —1.25117 —6.67899 —0.0462484 —10.5203 —5.25976 —8.64582 1.98841 —10.5203 —1.4587 —0.5454 1.55953 —0.841399 1.42357 —2.48503 —0.790672 —10.5203 1.99828 —10.5203 —10.5203 1.56662 —7.35037 —10.5203 0.040359 —0.144167 —8.64582 1.4118 —1.22032 0.0275662 —0.382874 0.917633 —1.6346
	MCF7, HAIB, Replicate 1 Protocol: v042211.1 (initial peak dataset)	3099 binding sites (after masking AP1 motif)	196	μ = -30.7217 bits σ = 14.1351 bits p(0,+∞) = 0.0149
		—11.014 0.911163 —0.943006 0.675249 —2.85247 1.41948 —5.25026 0.21219 0.452735 —9.13955 —11.014 1.39351 —6.09119 —11.014 1.99365 —11.014 0.00162637 —11.014 1.42918 —1.72017 1.3209 —0.0151955 —1.0277 —5.65647 1.99878 —11.014 —11.014 —11.014 —1.0315 —9.13955 —0.0766472 1.35549 —2.41535 —0.128579 0.718853 0.321928 —1.13393 0.580148 —7.17272 1.02889
	MCF7, HAIB, Replicate 2 Protocol: v042211.1 (initial peak dataset)	3904 binding sites (after masking AP1 motif)	410	μ = -32.3869 bits σ = 15.1254 bits p(0,+∞) = 0.0161
		1.2483 —2.8725 0.546292 —5.26651 0.276846 1.08244 —0.755984 —3.69583 1.88569 —1.72544 —11.3469 —11.3469 —11.3469 —0.763487 —11.3469 1.76919 —6.70303 —9.47241 —9.47241 1.99496 —11.3469 1.48304 —1.6401 —0.181348 —11.3469 1.81525 —11.3469 —1.06341 0.952611 —11.3469 —11.3469 1.04427 —0.40951 —1.33426 1.0414 —0.338688 0.281714 —0.063988 0.0743049 —0.370797
	H1-hESC, HAIB Protocol: v042211.1 (optimal IDR-thresholded dataset)	19825 binding sites	1760	μ = -29.417 bits σ = 14.2042 bits p(0,+∞) = 0.0192	0.20713539 bit 1.92%
		0.97288 —3.51911 0.907046 —3.74631 —0.0769984 1.46457 —1.77703 —13.6903 1.90515 —2.63433 —4.39643 —4.45268 —13.6903 —4.21253 —13.6903 1.98025 —2.45129 —4.18051 —2.68771 1.8506 —13.6903 1.96795 —4.81275 —4.26752 —13.6903 1.88386 —13.6903 —1.69464 0.801126 —1.54616 —2.67836 0.814427 —0.746126 —0.613752 1.09766 —0.713307 —0.332966 0.342991 0.533185 —1.02829
	HepG2, HAIB Protocol: v042211.1 (optimal IDR-thresholded dataset)	7993 binding sites (top 8000 peaks)	1970	μ = -34.2259 bits σ = 16.2451 bits p(0,+∞) = 0.0176
		—0.102135 0.926863 —0.830155 —0.727405 1.03859 —6.29973 —3.04993 0.857259 —0.5032 —12.3801 1.71955 —12.3801 —0.405327 —5.90437 1.69033 —12.3801 1.91574 —4.01816 —12.3801 —2.60586 1.99953 —12.3801 —12.3801 —12.3801 —1.56125 —12.3801 —2.89696 1.81801 —12.3801 —2.06306 1.381 0.208224 —1.98957 0.471844 —12.3801 1.23901 0.367743 —0.628138 0.0253071 0.0624113
THAP1	K562, HAIB Protocol: v041610.1 (optimal IDR-thresholded dataset)	193 binding sites (after masking SP motif on top 200 peaks)	0.271	μ = -13.2198 bits σ = 7.46921 bits p(0,+∞) = 0.0384
		0.437729 —0.429964 —0.0795636 —0.111013 —0.89374 —1.26611 1.17143 —0.390837 —0.643295 0.621175 —0.315631 —0.0186492 —0.89374 0.601907 0.30104 —0.554143 —0.949503 —1.41517 1.04872 0.0108698 —2.54875 1.54881 —1.67232 —0.840052 —1.87337 1.48714 —1.41517 —0.949503 1.19734 —0.89374 —1.19699 —0.511551 —3.18857 —0.209698 —0.89374 1.29655 —3.18857 0.480558 —0.315631 0.731675 —1.87337 —0.352744 —7.02988 1…
USF1	A549, HAIB Protocol: PCR1x Treatment: 0.02% ethanol for 1 hour (optimal IDR-thresholded dataset)	11908 binding sites	1110	μ = -28.8001 bits σ = 12.7062 bits p(0,+∞) = 0.0117
		0.305238 —1.4494 0.989759 —1.27982 —0.455614 —2.02751 1.59624 —9.41072 —2.27938 —0.461606 —0.9472 1.34976 —12.955 1.99032 —5.26621 —12.955 1.99032 —5.42366 —12.955 —8.47392 —6.93268 1.73049 —1.09357 —2.29119 0.584882 —1.85987 1.15291 —11.0806 —2.19932 —2.49186 —1.79959 1.72976 —10.2921 —12.955 1.98164 —4.34648 0.216706 —0.481085 0.797162 —1.38345
	A549, HAIB Protocol: v042211.1 Treatment: 0.02% ethanol for 1 hour (optimal IDR-thresholded dataset)	8001 binding sites	555	μ = -33.585 bits σ = 13.4526 bits p(0,+∞) = 0.0063
		—1.46193 0.718846 —0.586721 0.405475 —3.56243 1.96873 —12.3815 —12.3815 1.71942 —1.47591 —4.27476 —1.76102 —3.02179 1.01627 —2.01704 0.683817 —3.59691 —0.584557 1.70025 —12.3815 —12.3815 —12.3815 —12.3815 1.99953 —12.3815 —12.3815 1.99953 —12.3815 1.29158 —1.03965 —0.369966 —1.7807 —10.5071 1.5725 —1.69417 —0.48332 —1.3659 0.964001 —1.72244 0.440961
	A549, HAIB Protocol: PCR1x Treatment: 100nM dexamethasone for 1 hour (optimal IDR-thresholded dataset)	11963 binding sites	655	μ = -34.4819 bits σ = 14.1474 bits p(0,+∞) = 0.0074
		—1.42076 0.757234 —0.613424 0.358499 —12.9617 1.99968 —12.9617 —12.9617 1.57979 —1.16039 —4.04382 —0.993624 —2.50397 0.822501 —1.39263 0.743185 —2.58267 —0.228464 1.57478 —12.9617 —12.9617 —12.9617 —12.9617 1.99968 —12.9617 —12.9617 1.92558 —2.31934 1.16122 —0.547799 —0.364026 —1.72747 —12.9617 1.53456 —2.03219 —0.221137 —1.16039 0.846838 —1.78448 0.549197
	GM12878, HAIB Protocol: PCR2x (optimal IDR-thresholded dataset)	9754 binding sites	811	μ = -31.853 bits σ = 12.9497 bits p(0,+∞) = 0.0070
		—0.0902241 —0.933256 1.12861 —1.51519 —0.584778 —1.3165 1.55118 —10.7928 —2.21502 —0.281846 —0.663156 1.22031 —12.6673 1.99961 —12.6673 —12.6673 1.99902 —9.12294 —12.6673 —12.6673 —12.6673 1.86451 —1.56332 —5.68617 —0.0310125 —2.2796 1.48932 —7.13328 —2.93311 —1.94759 —2.41499 1.77471 —12.6673 —6.76841 1.98967 —5.7484 —0.0603145 —0.338304 0.919385 —1.48176
	H1-hESC, HAIB Protocol: PCR1x (optimal IDR-thresholded dataset)	25946 binding sites	1550	μ = -34.0224 bits σ = 13.7919 bits p(0,+∞) = 0.0068	0.28213491 bit 2.38%
		0.24357 —1.54032 0.985233 —1.02207 —0.24544 —2.57941 1.57959 —14.0784 —2.56882 —0.88516 —1.27894 1.52492 —11.4155 1.99974 —14.0784 —14.0784 1.98936 —5.34711 —14.0784 —7.78687 —9.03403 1.8474 —1.54875 —4.11891 1.04077 —1.25858 0.605059 —8.17958 —3.62619 —3.92741 —3.74639 1.91783 —11.4155 —8.46372 1.99428 —6.33472 0.623942 —0.729194 0.583998 —1.48823
	HCT116, HAIB, Replicate 2 Protocol: v042211.1 (initial peak dataset)	7294 binding sites	641	μ = -34.881 bits σ = 12.612 bits p(0,+∞) = 0.0028
		—1.61301 0.485102 —0.985443 0.821716 —8.40682 1.9979 —10.3737 —9.58516 1.97152 —6.22576 —5.4624 —4.59707 —8.40682 0.705283 —2.00853 1.08218 —3.18653 —2.63649 1.89598 —7.20373 —6.71415 —12.2481 —7.45805 1.99413 —12.2481 —12.2481 1.9979 —7.767 1.70471 —2.06036 —1.40604 —3.02976 —12.2481 1.73139 —4.99074 —0.628058 —1.20669 1.03356 —2.45209 0.418025
	HepG2, HAIB Protocol: PCR1x (optimal IDR-thresholded dataset)	21770 binding sites	1760	μ = -29.6153 bits σ = 12.4295 bits p(0,+∞) = 0.0086
		0.139382 —1.88927 1.09151 —1.00757 —0.446499 —2.26384 1.60946 —7.30696 —2.11291 —0.55407 —1.28783 1.42109 —8.66879 1.99883 —11.1623 —13.8253 1.98892 —5.31882 —13.8253 —7.5837 —11.1623 1.79519 —1.5091 —2.49531 0.414383 —1.80535 1.24454 —6.44736 —2.99161 —3.30598 —2.92367 1.86437 —9.03521 —11.1623 1.98985 —5.29781 0.154701 —0.562657 0.828805 —1.20668
	K562, HAIB Protocol: v041610.1 (SPP dataset)	20685 binding sites	1690	μ = -33.1002 bits σ = 13.9365 bits p(0,+∞) = 0.0088
		0.333569 —1.85837 0.93092 —0.843464 —0.497155 —2.49514 1.63866 —13.7515 —2.25519 —0.605877 —1.34472 1.45388 —13.7515 1.99647 —6.74032 —13.7515 1.99205 —5.57662 —10.5816 —13.7515 —13.7515 1.79063 —1.50807 —2.40817 0.600936 —1.89214 1.1328 —5.58999 —2.44112 —3.5056 —2.51733 1.82898 —9.27042 —13.7515 1.9924 —5.71629 0.301335 —0.535455 0.687659 —1.09907
	SK-N-SH, HAIB Protocol: v041610.2 Treatment: 6µM all-trans retinoic acid for 48 hours (SPP dataset)	19741 binding sites	1550	μ = -28.9619 bits σ = 12.3941 bits p(0,+∞) = 0.0097
		0.286032 —1.38391 0.93764 —1.05337 —0.278535 —1.98098 1.54669 —11.0212 —2.24624 —0.399003 —0.906429 1.32022 —13.6842 1.99981 —13.6842 —13.6842 1.97333 —4.09732 —7.78531 —6.64342 —13.6842 1.81438 —1.35297 —3.45735 0.801225 —1.92331 0.990819 —7.34431 —2.65373 —2.43723 —2.3028 1.78805 —10.5142 —5.94045 1.98275 —5.04633 0.328315 —0.535529 0.739368 —1.37782
USF2	GM12878, Stanford (optimal IDR-thresholded dataset)	9002 binding sites	837	μ = -34.9687 bits σ = 13.6777 bits p(0,+∞) = 0.0053
		0.161194 —0.969877 0.922623 —1.07396 —0.178411 —1.63991 1.48265 —12.5515 —1.65799 —0.34179 —1.06857 1.27298 —12.5515 1.99958 —12.5515 —12.5515 1.99958 —12.5515 —12.5515 —12.5515 —6.07581 1.80864 —1.19638 —4.47295 0.398461 —2.06137 1.28775 —12.5515 —2.5241 —2.80391 —2.42786 1.80589 —9.00723 —12.5515 1.99573 —6.78778 0.0646178 —0.449682 0.856914 —1.28574
	H1-hESC, Stanford (optimal IDR-thresholded dataset)	6933 binding sites	722	μ = -31.6844 bits σ = 12.7974 bits p(0,+∞) = 0.0066
		—1.7172 0.753037 —0.530619 0.397696 —6.41116 1.99382 —12.1749 —7.87725 1.87886 —3.099 —3.16463 —3.42561 —7.6938 1.18166 —1.82215 0.529194 —5.13418 —1.48057 1.85284 —12.1749 —12.1749 —12.1749 —6.48376 1.99549 —10.3005 —12.1749 1.99612 —6.81737 1.44296 —1.05361 —0.727326 —2.36168 —12.1749 1.62958 —2.29483 —0.512702 —1.55685 1.10676 —1.13715 0.0717159
	HeLa-S3, Stanford (optimal IDR-thresholded dataset)	12279 binding sites	1130	μ = -33.5296 bits σ = 14.1952 bits p(0,+∞) = 0.0091	0.14357459 bit 1.35%
		—1.06524 0.620428 —0.618203 0.414465 —3.94492 1.97612 —12.9993 —12.9993 1.75731 —1.92003 —4.6849 —1.66335 —5.08641 0.820185 —1.06131 0.786804 —2.44887 —0.805052 1.69773 —12.9993 —12.9993 —12.9993 —11.1248 1.99957 —12.9993 —4.47182 1.98339 —12.9993 1.35814 —1.02931 —0.551265 —1.92359 —12.9993 1.5638 —2.33071 —0.244199 —0.8324 0.837905 —1.95786 0.478252
	HepG2, Stanford (optimal IDR-thresholded dataset)	6274 binding sites	810	μ = -34.2567 bits σ = 12.9825 bits p(0,+∞) = 0.0042
		—1.41772 0.63998 —0.84871 0.595648 —7.94343 1.99663 —9.36793 —8.48658 1.94074 —4.37985 —4.23432 —4.08643 —12.0309 1.57161 —3.35494 —0.106703 —3.84272 —2.38524 1.90215 —12.0309 —12.0309 —12.0309 —6.87439 1.9964 —12.0309 —12.0309 1.99894 —9.36793 1.57192 —1.60638 —0.971327 —2.41435 —8.18959 1.65191 —2.50538 —0.562782 —1.18462 1.12787 —1.75671 0.108121
	K562, Stanford (SPP dataset)	8702 binding sites	675	μ = -16.7155 bits σ = 8.24856 bits p(0,+∞) = 0.0214
		0.436607 —2.18563 0.940752 —0.981229 —0.424627 —2.00182 1.58532 —8.02154 —1.24312 —0.693836 —0.782279 1.24926 —2.91083 1.85037 —1.98861 —6.88796 1.97583 —5.40463 —5.94297 —5.27065 —1.89195 1.60507 —0.609491 —4.95064 0.719072 —2.50878 1.09333 —4.51209 —1.48331 —5.90275 —1.51896 1.71193 —3.14292 —6.07082 1.93133 —4.12908 0.374043 —0.695982 0.800877 —1.54001
YY1	GM12878, USC (optimal IDR-thresholded dataset)	2075 binding sites	371	μ = -27.6301 bits σ = 10.2402 bits p(0,+∞) = 0.0035
		—0.710936 —2.15834 1.24975 —0.350767 —0.539686 1.23449 —1.19841 —0.942163 0.46359 0.487557 —0.64866 —0.79036 —1.38889 —3.68559 1.52724 —0.61 —3.1051 1.92401 —6.34856 —3.75889 —10.436 1.99748 —10.436 —8.56155 1.99191 —10.436 —8.56155 —5.95489 —7.77305 —10.436 —8.56155 1.99609 —2.78497 0.408164 —1.03017 1.02529 —2.07407 —3.51716 —2.62224 1.81141 —4.74486 —1.81763 —3.42479 1.84117 —0.539686 —1.19205…
	GM12892, HAIB Protocol: v041610.1 (optimal IDR-thresholded dataset)	15932 binding sites	261	μ = -33.0266 bits σ = 14.3736 bits p(0,+∞) = 0.0108
		—1.46768 —0.587386 1.2534 —0.764924 —1.69738 1.50162 —0.728465 —1.96503 —0.0790365 1.02047 —1.04899 —0.886188 —2.53916 —9.83063 1.71233 —0.863608 —9.83063 1.9994 —13.3749 —13.3749 —13.3749 1.99976 —13.3749 —13.3749 1.5898 —0.0161604 —13.3749 —10.712 —13.3749 —0.418633 —6.58922 1.69644 —3.64987 0.837218 —0.149993 0.301118 —1.48076 —0.662207 —0.696422 1.25841 —3.55317 0.2636 —0.595024 1.03698 —1.46…
	H1-hESC, HAIB Protocol: v041610.2 (optimal IDR-thresholded dataset)	18310 binding sites	166	μ = -35.946 bits σ = 16.0974 bits p(0,+∞) = 0.0128
		—0.950899 0.823371 0.637157 —2.66597 1.01362 —0.0853103 —0.242323 —2.37533 1.57226 —1.96168 —0.785337 —2.4034 0.0957387 —1.19958 1.31102 —6.10801 1.52224 —10.0313 0.171561 —13.5756 —1.74339 —13.5756 0.469999 1.21152 —13.5756 —13.5756 1.99979 —13.5756 —13.5756 —13.5756 1.99979 —13.5756 —0.227489 1.62215 —13.5756 —3.89672 —0.0356919 —1.40789 0.952572 —0.490201 —2.32552 —0.287761 1.49175 —2.56742 —0…
	HCT116, HAIB Protocol: v041610.1 (optimal IDR-thresholded dataset)	5998 binding sites (top 6000 peaks)	137	μ = -27.5017 bits σ = 12.7524 bits p(0,+∞) = 0.0155
		—0.551868 0.773404 0.424413 —1.913 1.21363 —1.07652 0.242921 —5.49029 1.34964 —0.94852 —0.600614 —1.87371 —0.0993899 —0.12958 1.01143 —2.88299 1.63895 —1.46518 —0.937428 —11.966 —3.26212 —10.0916 —0.215178 1.60047 —11.966 —8.12472 1.99817 —11.966 —11.966 —11.966 1.99937 —11.966 —1.10313 1.7733 —10.0916 —3.12997 —1.31887 —1.21253 1.32912 —0.612327 —2.02204 —0.911873 1.56613 —1.94227 —0.884985 1.33…
	K562, HAIB Protocol: v041610.2 (optimal IDR-thresholded dataset)	20980 binding sites (top 21000 peaks)	162	μ = -32.2234 bits σ = 14.9924 bits p(0,+∞) = 0.0158
		—0.736084 0.715932 0.599692 —2.05044 1.11225 —1.19305 0.482738 —8.32351 1.24453 —0.951592 —0.144323 —2.26236 0.109239 —0.293412 1.03517 —4.16526 1.5347 —1.75018 —0.312753 —13.772 —2.53775 —13.772 0.123447 1.45317 —13.772 —13.772 1.99982 —13.772 —13.772 —13.772 1.99968 —11.109 —0.536605 1.64943 —9.12811 —2.54415 —1.04157 —1.0621 1.17717 —0.370247 —1.98911 —1.02861 1.60573 —2.22331 —0.906044 1.2055…
	K562, USC (optimal IDR-thresholded dataset)	4939 binding sites	662	μ = -27.3331 bits σ = 10.7911 bits p(0,+∞) = 0.0057	0.60705339 bit 4.72%
		—0.571524 1.01647 —0.172354 —1.26701 1.47831 —2.03546 —0.200255 —3.34755 1.42364 —0.729057 —1.78958 —1.23918 0.168302 0.0815778 0.700215 —2.37986 1.97716 —4.50601 —5.92215 —9.81145 —6.64152 —6.64152 —4.19674 1.97241 —11.6859 —9.02295 1.99865 —11.6859 —11.6859 —11.6859 1.9878 —4.97167 —2.27441 1.86046 —5.92215 —2.79211 —2.54722 —0.508705 1.32781 —0.702211 —1.6149 —0.833387 1.51104 —1.93828 —0.8670…
	NT2-D1, USC (optimal IDR-thresholded dataset)	4859 binding sites	532	μ = -27.8965 bits σ = 11.7436 bits p(0,+∞) = 0.0088
		—1.69131 —1.63125 1.45283 —0.669198 —1.77008 1.51021 —0.897777 —1.64232 —0.404395 1.24019 —0.667311 —1.9929 —2.62987 —4.80854 1.80128 —1.66096 —4.21667 1.97979 —11.6624 —11.6624 —11.6624 1.99892 —11.6624 —9.7879 1.95705 —3.28878 —11.6624 —6.21391 —9.7879 —3.23192 —5.42079 1.95153 —2.28516 0.633301 0.016375 0.299922 —1.18563 —1.64232 —0.793292 1.41238 —3.70237 —0.125315 —2.22289 1.48075 —1.18563 —…
	SK-N-SH, HAIB Protocol: v041610.2 Treatment: 6µM all-trans retinoic acid for 48 hours (optimal IDR-thresholded dataset)	9996 binding sites (top 10000 peaks)	192	μ = -32.6292 bits σ = 14.3033 bits p(0,+∞) = 0.0113
		—1.54379 —0.817545 1.30544 —0.695695 —1.74381 1.53806 —0.957352 —1.82737 —0.165792 1.14638 —1.19564 —1.12722 —2.81844 —12.7026 1.69549 —0.692894 —6.56647 1.99586 —12.7026 —12.7026 —12.7026 1.99962 —12.7026 —12.7026 1.70172 —0.422318 —12.7026 —12.7026 —12.7026 —1.13734 —2.05545 1.72425 —3.24113 0.819445 —0.15226 0.29757 —1.64845 —0.776433 —0.671594 1.30381 —6.41105 0.332365 —1.18248 1.19407 —1.489…
ZBTB33	GM12878, HAIB Protocol: PCR1x (optimal IDR-thresholded dataset)	1691 binding sites (top 1700 peaks)	162	μ = -24.8984 bits σ = 12.6062 bits p(0,+∞) = 0.0241	0.27420818 bit 2.67%
		0.0398949 1.29944 —0.982227 —10.1413 —1.31365 —0.620966 —0.539487 1.1737 —10.1413 1.82969 —1.21546 —6.59694 —0.817077 —10.1413 1.77599 —8.26679 —5.35118 1.63174 —1.76767 —0.787375 —2.37971 —8.26679 1.88607 —3.25454 1.45912 —10.1413 0.0823422 —2.41561 —3.01541 —10.1413 1.95271 —10.1413 1.57456 —1.95308 —0.398106 —10.1413 0.181797 —0.073823 0.651804 —1.55254
	HCT116, HAIB Protocol: v041610.1 (optimal IDR-thresholded dataset)	492 binding sites (top 500 peaks)	39.1	μ = -22.5892 bits σ = 9.39006 bits p(0,+∞) = 0.0081
		0.0529157 1.29365 —1.3256 —3.32195 —2.53345 —1.3256 —1.05952 1.55401 —4.82202 1.93858 —3.44351 —5.19642 —3.57627 —8.36634 1.96271 —8.36634 —3.10581 1.87643 —5.19642 —2.53345 —4.82202 —4.82202 1.96271 —5.70338 1.72949 —8.36634 —0.658983 —4.82202 —3.72249 —6.49187 1.94162 —4.06866 1.84108 —3.00879 —1.84802 —8.36634 0.232331 —0.942876 0.666163 —0.502156
	HepG2, HAIB Protocol: PCR1x (optimal IDR-thresholded dataset)	494 binding sites (top 500 peaks)	105	μ = -26.4978 bits σ = 9.60736 bits p(0,+∞) = 0.0029
		0.488928 —0.799775 0.813542 —1.98558 —0.307866 0.553642 —0.558378 0.0470986 —4.82784 —2.29179 —3.21565 1.86425 —3.44933 1.95988 —8.37216 —8.37216 —4.82784 —1.94031 —3.44933 1.84822 —6.49769 1.98942 —8.37216 —8.37216 —4.82784 —3.44933 1.94789 —8.37216 —6.49769 1.97472 —5.70919 —5.20223 —6.49769 —8.37216 1.97472 —4.53086 1.50385 —1.98558 —0.592987 —2.0806
	K562, HAIB Protocol: PCR1x (optimal IDR-thresholded dataset)	1980 binding sites (top 2000 peaks)	95.3	μ = -21.0366 bits σ = 10.8179 bits p(0,+∞) = 0.0259
		—0.363351 —0.341062 1.184 —2.66115 0.323527 0.232334 —0.440236 —0.262163 —5.44568 —0.408989 —1.50742 1.52062 —6.28104 1.99371 —10.3685 —10.3685 —3.85018 —0.382192 —10.3685 1.65974 —6.82419 1.8059 —1.41141 —3.11112 —3.51468 —0.74219 1.68168 —3.27048 —10.3685 1.44139 —5.57843 0.332799 —4.07695 —1.46664 1.838 —10.3685 1.21818 —0.432361 —0.337381 —2.85807
ZEB1	GM12878, HAIB Protocol: v041610.2 (SPP dataset)	8274 binding sites	494	μ = -25.2341 bits σ = 11.6222 bits p(0,+∞) = 0.0150	0.09502845 bit 0.97%
		—1.09696 0.262613 0.76744 —0.666856 —0.727901 0.565072 0.819332 —2.72315 —4.54933 1.8781 —1.84653 —8.58863 1.995 —12.4299 —6.29379 —12.4299 —12.4299 —8.34247 1.9985 —12.4299 —8.34247 —2.40988 1.92897 —12.4299 —1.39949 —2.23558 —0.983708 1.53715 —0.801332 —5.6442 1.76511 —7.27343
	GM12878, HAIB Protocol: v041610.2 (optimal IDR-thresholded dataset)	4836 binding sites	217	μ = -32.725 bits σ = 13.6801 bits p(0,+∞) = 0.0084
		—2.2668 1.27539 —0.145921 —1.09998 —0.597765 0.11086 —0.288662 0.525518 —11.6555 1.72723 —11.6555 —0.541138 1.83176 —1.97195 —3.60568 —3.29359 —11.6555 1.95745 —3.12805 —11.6555 —11.6555 1.99832 —11.6555 —8.48561 —11.6555 —11.6555 —11.6555 1.99922 —11.6555 —2.90622 1.94976 —8.99257
	HepG2, HAIB, Replicate 1 Protocol: v042211.1 (initial peak dataset)	1911 binding sites	87.2	μ = -37.9766 bits σ = 12.9569 bits p(0,+∞) = 0.0017
		—1.93227 1.56459 —2.28216 —0.807639 0.0873728 —0.7107 —1.93227 1.04362 —7.14749 1.79752 —10.3174 —0.963532 1.99575 —10.3174 —10.3174 —7.14749 —10.3174 1.98893 —5.27302 —10.3174 —10.3174 1.99802 —10.3174 —10.3174 —10.3174 —10.3174 —8.44294 1.99726 —10.3174 —10.3174 1.99575 —7.14749
ZKSCAN1	HeLa-S3, Stanford (optimal IDR-thresholded dataset)	4129 binding sites	30.1	μ = -18.0224 bits σ = 9.21898 bits p(0,+∞) = 0.0253
		—0.92682 0.133785 —0.386231 0.687273 —0.658651 0.462475 0.792615 —1.97165 0.809448 0.104206 —0.596091 —0.972678 —0.550378 —0.214356 1.06778 —1.48368 —2.25523 1.12908 —0.0991744 —0.581388 0.471569 0.0911547 0.0226898 —0.913606 —3.98196 1.84628 —1.70258 —4.95193 —3.13764 1.83497 —11.4277 —1.65782 —2.34463 0.0144172 —1.82589 1.32743 0.91469 —0.105171 —0.313269 —1.40022 —7.12998 1.98045 —7.12998 —4.7…
	K562, Stanford (conservative IDR-thresholded dataset)	8043 binding sites	134	μ = -18.8115 bits σ = 8.54146 bits p(0,+∞) = 0.0241	4.87192611 bits 34.01%
		—0.201432 —0.527619 1.00764 —1.23364 —0.611701 —0.390621 0.291779 0.441356 —0.467873 —0.592108 1.05156 —0.88875 —1.16288 0.991142 —0.0482235 —0.742385 —1.19208 1.1241 —0.525553 —0.541123 —0.812452 —0.0371422 —0.309276 0.7209 —0.126705 —2.09946 1.16657 —0.724498 —0.903432 —1.93685 1.61732 —2.88461 —1.50977 1.53507 —0.744787 —2.70551 1.41218 —1.53034 —0.335281 —2.32885 —2.89524 1.62919 —0.483832 —4…
ZNF143	GM12878, Stanford (optimal IDR-thresholded dataset)	5471 binding sites (top 5500 peaks)	13.8	μ = -16.0738 bits σ = 7.80632 bits p(0,+∞) = 0.0197
		—2.45043 1.52281 —0.781076 —1.47184 —2.17342 0.284118 —0.834592 0.999143 0.504483 0.3949 —0.231801 —1.27277 —2.50325 1.52281 —0.966396 —1.19347 0.70663 0.193913 —0.550522 —0.888217 —0.327771 —0.0527409 0.230315 0.0907766 —2.48543 0.941576 —0.761285 0.389277 —2.05479 0.0957177 —1.50437 1.22474 —2.66099 1.70068 —1.77678 —1.74463 —4.9467 1.909 —6.47587 —2.32364 —4.00264 1.9213 —7.53574 —2.80091 1.19…
	H1-hESC, Stanford (optimal IDR-thresholded dataset)	8486 binding sites (top 8500 peaks)	38.6	μ = -17.8341 bits σ = 9.35077 bits p(0,+∞) = 0.0282	3.20261157 bits 25.57%
		—0.468884 0.0363325 0.871716 —1.24664 —0.868519 0.651389 0.470896 —1.01469 —0.333381 0.54452 —0.190001 —0.200118 —1.02988 —0.156277 1.16427 —1.43047 —0.635241 1.06086 —0.238099 —1.24664 0.613679 —0.902426 0.639219 —1.40865 0.194397 —0.507985 0.823746 —1.38893 0.0270221 —1.45635 1.02756 —0.792371 —1.20844 —1.53889 1.60289 —2.43529 —0.912627 0.707833 0.772138 —2.97791 0.611901 0.588131 —0.696716 —1…
	HeLa-S3, Stanford (optimal IDR-thresholded dataset)	7018 binding sites	23.4	μ = -16.754 bits σ = 9.94826 bits p(0,+∞) = 0.0461
		—0.628508 —0.0577512 1.00446 —1.37578 —1.20879 0.542987 0.735465 —1.16944 —0.61964 0.775868 —0.0466724 —0.582243 —1.31317 —0.171634 1.26979 —1.74852 —0.830007 1.08571 —0.0577512 —1.50046 0.446767 —0.915792 0.867466 —1.828 —0.0197584 —0.562686 1.04207 —1.8545 —0.0356779 —1.26892 1.04765 —0.885108 —1.50046 —1.23758 1.62379 —2.83862 —1.01363 0.765269 0.742851 —2.9359 0.523106 0.461765 —0.359213 —1.3…
ZNF263	HEK293, USC (optimal IDR-thresholded dataset)	31427 binding sites	225	μ = -33.3039 bits σ = 17.4524 bits p(0,+∞) = 0.0282	1.63267428 bits 11.14%
		—1.57442 0.950635 —0.139688 —0.279998 —1.43733 1.03674 —0.977546 0.0991286 —1.19528 0.737135 —0.643978 0.329181 —1.12112 1.04139 —0.798905 —0.1407 —1.57224 0.967822 —1.07475 0.302035 —1.57442 0.808797 —0.987705 0.493649 —1.89179 1.26665 —0.988798 —0.285582 —1.51654 1.09429 —1.55271 0.23185 —1.53931 0.793624 —1.09775 0.541109 —1.70901 1.28418 —1.03395 —0.376807 —1.42102 1.22783 —1.63244 —0.0563761…
	K562, USC (optimal IDR-thresholded dataset)	3080 binding sites	33.4	μ = -23.5437 bits σ = 11.5586 bits p(0,+∞) = 0.0208
		—1.5113 1.15335 —0.296935 —0.715522 —2.02502 1.21431 —0.749735 —0.256126 —2.02502 0.799377 —0.996262 0.59522 —1.79327 1.24465 —0.814098 —0.37489 —1.86646 1.23593 —0.944912 —0.236146 —1.69303 0.572744 —0.970358 0.757917 —2.15237 1.3534 —0.60037 —0.840669 —2.13582 1.38886 —1.46923 —0.338933 —1.93638 0.66771 —0.952136 0.70608 —2.12762 1.29662 —0.749735 —0.478006 —1.78035 1.36362 —1.13736 —0.558418 —…
ZNF274	GM08714, USC (optimal IDR-thresholded dataset)	607 binding sites	34.4	μ = -51.3575 bits σ = 13.9118 bits p(0,+∞) = 0.000114
		1.3744 —1.36089 —0.787112 —1.22201 —0.787112 1.61884 —3.31016 —2.0678 1.73707 —3.62332 —1.81389 —1.781 —1.01666 —1.781 —3.13374 1.62805 —0.282573 0.977942 —0.0591532 —2.0678 1.51675 —6.00475 —2.32787 —0.129851 —1.01666 —6.79325 1.78727 —4.82641 1.96498 —3.87764 —6.00475 —8.66772 —2.83483 —6.79325 1.93065 —5.1234 1.81173 —6.00475 —1.11569 —8.66772 1.95036 —5.49779 —3.62332 —5.49779 —4.58025 0.9922…
	GM12878, USC (optimal IDR-thresholded dataset)	205 binding sites	7.13	μ = -94.595 bits σ = 18.8722 bits p(0,+∞) = 0.00000026878
		—4.45263 —7.11559 1.93879 —3.57127 —5.24112 —7.11559 1.96033 —4.45263 —4.45263 —0.925767 —3.94567 1.7372 —7.11559 —3.02813 —4.45263 1.92424 —7.11559 —4.45263 —5.24112 1.96033 —7.11559 1.67774 —5.24112 —0.438459 —5.24112 —7.11559 —7.11559 1.97452 —7.11559 1.95319 —7.11559 —3.57127 —0.874006 —2.0712 —3.94567 1.64263 —3.94567 1.93879 —5.24112 —4.45263 —7.11559 1.98156 —7.11559 —7.11559 1.69498 —3.27…
	H1-hESC, USC (optimal IDR-thresholded dataset)	2197 binding sites	2.22	μ = -16.7757 bits σ = 8.26395 bits p(0,+∞) = 0.0212
		1.10662 —0.839433 0.02696 —1.90976 1.49418 —1.44955 —1.23678 —1.3593 1.4372 —2.3839 —1.10682 —0.658792 —0.85833 0.52857 —1.66554 0.755275 1.47355 —2.68755 —0.642321 —1.23678 —0.535808 —1.89994 —0.494572 1.22019 0.440468 0.873096 —0.916556 —1.84237 1.15218 —1.82368 —2.57386 0.405249 —0.25976 —2.09907 0.128832 0.875958 0.808665 0.387311 —0.498272 —2.12172 0.703059 —1.14691 0.784503 —2.35677 1.28728…
	HeLa-S3, USC (optimal IDR-thresholded dataset)	96 binding sites	1.89	μ = -97.472 bits σ = 18.8961 bits p(0,+∞) = 0.00000012459
		0.0912268 —6.04491 1.28601 —1.25483 —6.04491 —6.04491 1.96071 —6.04491 —6.04491 —6.04491 1.96071 —6.04491 —6.04491 —0.784382 —6.04491 1.73426 —6.04491 —3.38194 —4.17044 1.91509 —6.04491 —6.04491 —6.04491 1.96071 —6.04491 1.73426 —6.04491 —0.784382 —6.04491 —6.04491 —6.04491 1.96071 —6.04491 1.94567 —6.04491 —4.17044 —0.596449 —1.00052 —6.04491 1.46552 —6.04491 1.96071 —6.04491 —6.04491 —6.04491 1…
	HeLa-S3, USC (SPP dataset)	513 binding sites	32.2	μ = -20.808 bits σ = 8.73096 bits p(0,+∞) = 0.0086
		—1.50742 —1.6061 1.34795 —0.391026 —2.23646 —0.833826 1.45381 —1.07167 —2.8923 0.426506 —1.32825 1.0782 —2.40392 —0.0879182 —1.82637 1.36542 —2.08643 —0.435706 —0.874255 1.30334 —3.06873 1.27589 —1.11946 —0.0183073 —2.0397 —0.664732 —1.38554 1.44972 —5.25636 1.54861 —1.00282 —0.894902 —0.481815 —0.0760806 —3.50345 1.16056 —2.59339 1.39549 —0.612502 —0.894902 —1.95055 1.44972 —0.756217 —1.30044 1.…
	HepG2, USC (optimal IDR-thresholded dataset)	229 binding sites	509	μ = -95.4635 bits σ = 19.2884 bits p(0,+∞) = 0.00000037246
		1.60443 —1.58195 —1.58195 —1.91556 —7.27311 1.9517 —5.39864 —3.72879 1.97719 —7.27311 —7.27311 —5.39864 —5.39864 —1.73913 —7.27311 1.86559 0.150356 1.20127 —1.08329 —3.43181 1.74463 —7.27311 —2.62925 —1.13697 —1.03152 —7.27311 1.79567 —7.27311 1.97086 —4.61015 —7.27311 —7.27311 —5.39864 —7.27311 1.97086 —5.39864 1.85875 —7.27311 —1.58195 —7.27311 1.95811 —5.39864 —4.10319 —7.27311 —4.61015 0.2992…
	HepG2, USC (initial peak dataset)	378 binding sites	2.47	μ = -52.2355 bits σ = 16.0442 bits p(0,+∞) = 0.00056552
		—2.08987 —3.50759 1.83306 —3.34486 1.8288 —6.11425 —1.27447 —7.98872 1.96305 —5.32575 —5.32575 —4.81879 —0.174937 —0.808809 —4.14742 1.30514 —2.45474 —0.124532 —3.69104 1.48904 0.349646 1.40002 —3.90126 —7.98872 1.46729 —3.19864 —4.4444 0.089877 —1.55687 0.937083 —7.98872 0.787166 1.73181 —3.19864 —4.81879 —0.947972 —4.4444 1.30514 —4.4444 0.507136 —1.27447 —0.0442505 —2.15583 1.24889 —1.20299 —3…
	K562, USC (optimal IDR-thresholded dataset)	242 binding sites	7.58	μ = -91.4257 bits σ = 19.4333 bits p(0,+∞) = 0.0000012719
		1.93595 —5.47729 —4.18183 —3.80744 —0.171849 —5.47729 1.41532 —1.32939 —3.05408 —7.35176 1.92979 —4.68879 —3.80744 —4.68879 1.9421 —5.47729 —5.47729 —0.792062 —3.80744 1.72417 —7.35176 —2.19525 —4.68879 1.89221 —5.47729 —3.51046 —5.47729 1.9421 —7.35176 1.66598 —7.35176 —0.340531 —4.68879 —5.47729 —5.47729 1.96037 —7.35176 1.9421 —5.47729 —3.26429 —1.11017 —1.9033 —3.26429 1.65106 —3.80744 1.9111…
	K562, USC, 2 (optimal IDR-thresholded dataset)	1955 binding sites	413	μ = -20.2922 bits σ = 9.32202 bits p(0,+∞) = 0.0147
		1.55606 —2.55362 —1.55687 —0.872446 0.171724 0.94805 —1.25305 —0.938693 1.72606 —3.06789 —2.28591 —1.4564 0.187338 —2.35963 —1.54823 1.21506 1.02827 0.115703 —0.657298 —2.06018 1.57002 —10.3502 —1.73182 —0.461968 0.895151 —2.92674 0.808616 —1.97661 1.65857 —2.8826 —1.6463 —1.3777 0.545371 —2.86102 0.972288 —1.19117 1.71801 —2.8826 —1.55687 —2.11021 1.73759 —3.71116 —2 —1.57432 0.0345799 —0.616059…
	NT2-D1, USC (optimal IDR-thresholded dataset)	723 binding sites	106	μ = -53.4794 bits σ = 14.9468 bits p(0,+∞) = 0.00017313
		—1.26782 —1.58796 1.46014 —1.02204 —1.58796 —1.76574 1.54158 —1.1397 —1.79303 —0.56867 —1.36684 1.40118 —1.30662 —1.28709 —1.71267 1.52234 —1.23004 —1.66148 —1.49541 1.53337 —1.34649 1.32073 —2.13315 —0.196634 —1.36684 —2.06504 —1.45127 1.58462 —1.36684 1.50003 —1.23004 —1.51799 —0.798203 —1.54094 —0.678876 1.2918 —1.02204 1.40118 —1.21151 —1.23004 —1.79303 1.7685 —2.62732 —2.8965 1.53885 —3.7623…
	NT2-D1, USC (SPP dataset)	818 binding sites	108	μ = -53.5574 bits σ = 15.057 bits p(0,+∞) = 0.0001878
		—1.01769 —1.2997 1.30566 —0.688307 —1.03199 —1.07577 1.34216 —1.01769 —1.2997 —0.35594 —1.16752 1.23873 —1.16752 —0.856287 —1.48403 1.39924 —0.831059 —1.40745 —1.2321 1.3939 —1.04643 1.15599 —1.67282 —0.0491593 —1.03199 —1.65058 —1.10571 1.44384 —1.01769 1.30566 —1.00353 —0.921357 —0.818608 —1.38892 —0.477898 1.21773 —0.818608 1.24764 —0.781889 —1.09066 —1.54425 1.69894 —2.17742 —2.45724 1.40456 …
