# Supplementary material for: Discovery and validation of information theory-based transcription factor and cofactor binding site motifs
Source: Nucleic Acids Res. 2016 Nov 28;45(5):e27. doi: 10.1093/nar/gkw1036 (PMC5389469; doi:10.1093/nar/gkw1036)
Supplement: Supplementary Data [file gkw1036_supplementary_data.zip › nar-02060-met-n-2016-File014.xlsm]

## Sheet: Sheet1
	Supplementary Table S6 - Explanation of characterized SNPs
TF	refSNP	HGVS Name (GRCh38.p2)	Gene	Change in binding site sequence	iPWM	Change in information content ƚ	Prediction based on iPWMs	Experimental observation on the effect of the variant in literature	Comparison *	Reference
AP2A	rs11568817	NC_000006.12:g.77463665A>C	Human HTR1B	CCCAGGTC → CCCAGGGC GACCTGGG → GCCCTGGG	HeLa-S3, USC, Bipartite	(-7.63223 bits) → 7.94436 bits (-6.71622 bits) → 8.86037 bits	The information content of the binding site becomes positive, so a new AP2 binding site is created.	EMSA demonstrated that the G allele creates a new AP2 binding site.	Concordant	Duan et al. Polymorphisms in the 5'-untranslated region of the human serotonin receptor 1B (HTR1B) gene affect gene expression. 2003
	rs5746092	NC_000006.12:g.159693279G>C	Human SOD2	GCGGGGAGC → GCCGGGAGC	HeLa-S3, USC, Bipartite	(-9.03303 bits) → 6.54356 bits	The information content of the binding site becomes positive, so a new AP2 binding site is created.	EMSA and antibody experiments showed that the mutation created a binding site of AP2 and a binding site of SP1.	Concordant	Xu et al. Mutations in the SOD2 Promoter Reveal a Molecular Basis for an AP-2-Dependent Dysregulation of MnSOD Expression in Cancer Cells. 2008
	rs25531	NC_000017.11:g.30237328T>C	Human SLC6A4	CCCCCAGC → CCCCCGGC/GCCGGGGG	HeLa-S3, USC, Bipartite	2.86477 bits → 7.94436 bits / 8.86037 bits	The information content of the binding site increases by 5.07959 / 5.9956 bits, so AP2 binding increases by 25.07959 / 25.9956 ≈ 33.81 / 63.81 folds.	EMSA demonstrated that this protein–DNA interaction was quantitatively greater in the less common G allele oligonucleotide than that seen with major A allele oligonucleotides but less than that of consensus AP-2 oligonucleotides.	Concordant	Kraft et al. Sequence Analysis of the Serotonin Transporter and Associations with Antidepressant Response. 2005
	rs41261045	NC_000022.11:g.25564658G>A	Human GRK3	① CCCCGAGGG → CCCCGAGGA, or CCCTCGGGG → TCCTCGGGG ② CCCGAGGGG → CCCGAGGAG, or CCCCTCGGG → CTCCTCGGG	HeLa-S3, USC, Bipartite	① 5.43882 bits → -7.288179 bits 5.43882 bits → -6.46945 bits ② 5.43882 bits → -10.13777 bits 5.43882 bits → -10.13777 bits	The information content of the binding site becomes negative, so AP2 binding is abolished.	EMSA and competition experiments showed that the A allele prevented AP2 binding.	Concordant	Zhou et al. Promoter Variant in the GRK3 Gene Associated with Bipolar Disorder Alters Gene Expression. 2008
AP2C	rs11568817	NC_000006.12:g.77463665A>C	Human HTR1B	CCCAGGTC → CCCAGGGC GACCTGGG → GCCCTGGG	HeLa-S3, USC, Bipartite	(-8.06946 bits) → 7.92459 bits (-7.10011 bits) → 8.89394 bits	The information content of the binding site becomes positive, so a new AP2 binding site is created.	EMSA demonstrated that the G allele creates a new AP2 binding site.	Concordant	Duan et al. Polymorphisms in the 5'-untranslated region of the human serotonin receptor 1B (HTR1B) gene affect gene expression. 2003
	rs5746092	NC_000006.12:g.159693279G>C	Human SOD2	GCGGGGAGC → GCCGGGAGC	HeLa-S3, USC, Bipartite	(-9.23513 bits) → 6.75892 bits	The information content of the binding site becomes positive, so a new AP2 binding site is created.	EMSA and antibody experiments showed that the mutation created a binding site of AP2 and SP1.	Concordant	Xu et al. Mutations in the SOD2 Promoter Reveal a Molecular Basis for an AP-2-Dependent Dysregulation of MnSOD Expression in Cancer Cells. 2008
	rs25531	NC_000017.11:g.30237328T>C	Human SLC6A4	CCCCCAGC → CCCCCGGC/GCCGGGGG	HeLa-S3, USC, Bipartite	3.07309 bits → 7.92459 bits / 8.89394 bits	The information content of the binding site increases by 4.8515 / 5.82085 bits, so AP2 binding increases by 24.8515 / 25.82085 ≈ 28.87 / 56.53 folds.	EMSA demonstrated that this protein–DNA interaction was quantitatively greater in the less common G allele oligonucleotide than that seen with major A allele oligonucleotides but less than that of consensus AP-2 oligonucleotides.	Concordant	Kraft et al. Sequence Analysis of the Serotonin Transporter and Associations with Antidepressant Response. 2005
	rs41261045	NC_000022.11:g.25564658G>A	Human GRK3	① CCCCGAGGG → CCCCGAGGA, or CCCTCGGGG → TCCTCGGGG ② CCCGAGGGG → CCCGAGGAG, or CCCCTCGGG → CTCCTCGGG	HeLa-S3, USC, Bipartite	① 5.46535 bits → -7.718877 bits 5.46535 bits → -6.85388 bits ② 5.46535 bits → -10.5287 bits 5.46535 bits → -10.5287 bits	The information content of the binding site becomes negative, so AP2 binding is abolished.	EMSA and competition experiments showed that the A allele prevented AP2 binding.	Concordant	Zhou et al. Promoter Variant in the GRK3 Gene Associated with Bipolar Disorder Alters Gene Expression. 2008
AP4	rs2287839	NC_000019.10:g.9830138C>G	Human PIN1	CAGCTGTC → GAGCTGTC	HepG2, HAIB	11.1118 bits → 8.02718 bits	The information content of the binding site decreases by 3.08462 bits, so CEBPB binding decreases by 23.08462 ≈ 8.48 folds.	EMSA showed that the wild-type allele formed strong complexes with AP4 while the variant showed 75% (p=0.017) reduction of binding to AP4.	Concordant	Ma et al. A Functional Polymorphism in PIN1 that Prevents its Suppression by AP4 Is Associated with Delayed Onset of Alzheimer’s disease. 2013
CEBPB	rs4553808	NC_000002.12:g.203866282A>G	Human CTLA4	TTTTTAAAAA → TTTTCAAAAA	IMR90, Stanford	(-14.63798 bits) → 2.8757 bits	The information content of the binding site becomes positive, so a new CEBPB binding site is created.	PCR-based chromatin immunoprecipitation showed that CEBPB can bind only when the G allele is present.	Concordant	Wang et al. Two SNPs in the promoter region of the CTLA-4 gene affect binding of transcription factors and are associated with human myasthenia gravis. 2008
	rs66841827	NC_000001.11:g.94542967_94542984del18	Human F3	CTTACTGAAC → TATACTGAAC	IMR90, Stanford	2.56574 bits → -17.204781 bits	The information content of the binding site becomes negative, so CEBPB binding is abolished.	EMSA, competition and antibody experiments demonstrated that the 18bp insertion created a CEBP binding site.	Concordant	Terry et al. Polymorphisms in the 5'-UTR of the tissue factor gene are associated with altered expression in human endothelial cells. 2004
	rs34223104	NC_000019.10:g.40991224T>C	Human CYP2B6	ATTTTATAAC → ATTTCATAAC	IMR90, Stanford	(-4.93208 bits) → 12.5816 bits	The information content of the binding site becomes positive, so a new CEBPB binding site is created.	EMSA demonstrated that the mutation creates a new CEBP binding site.	Concordant	Zukunft et al. A Natural CYP2B6 TATA Box Polymorphism (-82T→C) Leading to Enhanced Transcription and Relocation of the Transcriptional Start Site. 2005
	N/A	NC_001802.1:g.8971C>T	HIV1 LTR	CTTGCTACAA → TTTGCTACAA	IMR90, Stanford	3.86106 bits → 1.59833 bits	The information content of the binding site decreases by 2.26273 bits, so CEBPB binding decreases by 22.26273 ≈ 4.80 folds.	EMSA showed that the T allele is a lower-affinity binding site.	Concordant	Shah et al. Functional properties of the HIV-1 long terminal repeat containing single-nucleotide polymorphisms in Sp site III and CCAAT/enhancer binding protein site I. 2014
	N/A	NC_000023.11:g.139530748A>G	Human F9	CTTTCACAAT → CTTTCACAGT	IMR90, Stanford	11.4183 bits → 3.98399 bits	The information content of the binding site decreases by 7.43431 bits, so CEBPB binding decreases by 27.43431 ≈ 172.96 folds.	Competiton experiments showed that the G allele competed out the footprint roughly 100 times less efficiently than the normal A allele.	Concordant	Crossley et al. Disruption of a CEBP binding site in the factor IX promoter is associated with haemophilia B. 1990
	rs763110	NC_000001.11:g.172658358C>T	Human FASL	ATTTCGCAAT/ATTGCGAAAT → ATTTCACAAT	IMR90, Stanford	11.7237/11.5148 bits → 13.5745 bits	The information content of the binding site increases by 1.8508/2.0597 bits, so CEBPB binding increases by 21.8508 or 22.0597 ≈ 3.61 or 4.17 folds.	EMSA, competition and supershift experiments demonstrated that labeled probe with T allele bound but appeared to have much lower affinity for the transcription factor CEBPB than that of the C allele.	Discordant	Wu et al. A Novel Polymorphic CAAT/Enhancer-Binding Protein Element in the FasL Gene Promoter Alters Fas Ligand Expression: A Candidate Background Gene in African American Systemic Lupus Erythematosus Patients. 2003
ELF1	rs2227631	NC_000007.14:g.101126257A>G	Human PAI1	GAAGAAGTGAA → GAGGAAGTGAA	K562, HAIB	(-3.94526 bits) → 12.2296 bits	The information content of the binding site becomes positive, so a new ELF1 binding site is created.	EMSA and supershift experiments identified specific binding of ELF1 to the G allele.	Concordant	Hultman et al. Allele-specific transcription of the PAI-1 gene in human astrocytes. 2010
				TCACTTCTTCG → TCACTTCCTCG	HepG2, HAIB	2.53792 bits → 12.5515 bits	The information content of the binding site increases by 10.01358 bits, so ELF1 binding increases by 210.01358 ≈ 1033.68 folds.		Qualitatively concordant, quantitatively discordant
ELK1	rs968567	NC_000011.10:g.61828092C>T	Human FADS2	CCGGGAGCTCA → CCGGAAGCTCA	K562, Stanford	7.57102 bits → 11.368 bits	The information content of the binding site increases by 3.79698 bits, so ELK1 binding increases by 23.79698 ≈ 13.90 folds.	EMSA and competition experiments showed that the T allele is a stronger binding site than the C allele.	Concordant	Lattka et al. A common FADS2 promoter polymorphism increases promoter activity and facilitates binding of transcription factor ELK1. 2009
				GAGCTCCCGGG → GAGCTTCCGGG	HeLa-S3, Stanford	7.73004 bits → 11.7755 bits	The information content of the binding site increases by 4.04546 bits, so ELK1 binding increases by 24.04546 ≈ 16.51 folds.		Concordant
	rs2227631	NC_000007.14:g.101126257A>G	Human PAI1	GAAGAAGTGAA → GAGGAAGTGAA	K562, Stanford	5.3038 bits → 10.7949 bits	The information content of the binding site increases by 5.4911 bits, so ELK1 binding increases by 25.4911 ≈ 44.98 folds.	EMSA and supershift experiments identified specific binding of ELK1 to the G allele.	Qualitatively concordant, quantitatively discordant	Hultman et al. Allele-specific transcription of the PAI-1 gene in human astrocytes. 2010
				TCACTTCTTCG → TCACTTCCTCG	HeLa-S3, Stanford	(-2.41943 bits) → 10.9604 bits	The information content of the binding site becomes positive, so a new ELK1 binding site is created.		Concordant
ELK4	rs554219	NC_000011.10:g.69516874C>G	Human CCND1	GGGTTTCCGGT → GGGTTTCCCGT	HeLa-S3, USC	10.937 bits → 4.0507 bits	The information content of the binding site decreases by 6.8863 bits, so ELK4 binding decreases by 26.8863 ≈ 118.30 folds.	EMSA and ChIP assays showed that the common C allele shows a 7.7-fold enrichment over a negative control and a 7.1- fold enrichment over the risk G allele.	Concordant	French et al. Functional variants at the 11q13 risk locus for breast cancer regulate cyclin D1 expression through long-range enhancers. 2013
				ACCGGAAACCC → ACGGGAAACCC	HEK293, USC	10.3132 bits → 2.40925 bits	The information content of the binding site decreases by 7.90395 bits, so ELK4 binding decreases by 27.90395 ≈ 239.51 folds.		Concordant
	rs72656914	NC_000001.11:g.150579726C>T	Human MCL1	CAGCTTCCGGA → CAGCTTCTGGA	HeLa-S3, USC	11.3231 bits → -0.74652 bit	The information content of the binding site becomes negative, so ELK4 binding is abolished.	EMSA and supershift experiments demonstrated that the complex on the T allele was only weakly detected on the U118 cell line, and was not detected on the other three cell lines.	Concordant	Day et al. ELK4 neutralization sensitizes glioblastoma to apoptosis through downregulation of the anti-apoptotic protein Mcl-1. 2011
				TCCGGAAGCTG → TCCAGAAGCTG	HEK293, USC	11.2211 bits → 6.54984 bits	The information content of the binding site decreases by 4.67126 bits, so ELK4 binding decreases by 24.67126 ≈ 25.48 folds.		Concordant
ESR1	rs5050	NC_000001.11:g.230714140T>G	Human AGT	AGGGCATCGTGACCC → AGGGCCTCGTGACCC → GGGCCTCGTGACCC GGGTCACGATGCCCT → GGGTCACGAGGCCCT → GGGTCACGAGGCCC	T47D, HAIB, Bisphenol	16.1726 bits → 3.11171 bits → 10.3902 bits 15.9574 bits → 2.91144 bits → 10.6085 bits	The information content of the binding site decreases by 13.06089/5.7824 or 13.04596/5.3489 bits, so ESR binding decreases by 213.06089/25.7824 or 213.04596/25.3489 ≈ 8545.15/55.04 or 8457.17/40.75 folds.	EMSA and cotranscfection showed that the mutant G allele decreased ESR1 binding and estrogen-induced promoter activity.	Concordant	Zhao et al. Role of C/A Polymorphism at -20 on the Expression of Human Angiotensinogen Gene. 1999 Morgan et al. Polymorphism in oestrogen response element associated with variation in plasma angiotensinogen concentrations in healthy pregnant women. 2000
	rs378815	NC_000023.11:g.139530038T>C	Human F9	AAATGAAGTTTGACTT → AAATGAAGTTTGACCT	T47D, HAIB, Bisphenol	3.67828 bits → 5.72803 bits	The information content of the binding site increases by 2.04975 bits, so ESR1 binding increases by 22.04975 ≈ 4.14 folds.	EMSA demonstrated that the C allele has a higher affinity for ESR1 than the T allele.	Concordant	Adams et al. Identification and functional characterization of a polymorphic oestrogen response element in the human coagulation factor IX gene promoter. 2007
	rs2333227	NC_000017.11:g.58281401C>T	Human MPO	GAGGCGGGTGGATC → GAGGCAGGTGGATC GATCCACCCGCCTC → GATCCACCTGCCTC	T47D, HAIB, Bisphenol	(-2.60252 bits) → 3.63817 bits (-0.95589 bit) → 4.64433 bits	The information content of the binding site becomes positive, so a new ESR1 binding site is created.	EMSA demonstrated that ESR1 bound exclusively to the T allele.	Concordant	Kumar et al. Peroxisome Proliferator-activated Receptor Ligands Regulate Myeloperoxidase Expression in Macrophages by an Estrogen-dependent Mechanism Involving the 463GA Promoter Polymorphism. 2003
FOXA1	rs4784227	NC_000016.10:g.52565276C>T	Human TOX3	TGTTTGCCGAT → TGTTTGCTGAT	T47D, HAIB, Replicate 2	10.3918 bits → 11.925837 bits	The information content of the binding site increases by 1.534037 bits, so FOXA1 binding increases by 21.534037 ≈ 2.90 folds.	ChIP-assays confirmed that FOXA1 is preferentially recruited to the T allele.	Concordant	Cowper-Sal·lari et al. Breast cancer risk–associated SNPs modulate the affinity of chromatin for FOXA1 and alter gene expression. 2012
	rs11986220	NC_000008.11:g.127519444A>T	Human 8q24	TATTTATTTTT → TATTTAATTTT	T47D, HAIB, Replicate 2	10.859 bits → -4.290007 bits	The information content of the binding site becomes negative, so FOXA1 binding is abolished.	EMSA showed that the normal allele is stronger than the mutant allele and competed better than the mutant allele for FoxA1 binding to a consensus Fox oligonucleotide.	Qualitatively concordant, quantitatively discordant	Jia et al. Functional Enhancers at the Gene-Poor 8q24 Cancer-Linked Locus. 2009
	rs59678213	NC_000004.12:g.68568639T>C	Human UGT2B17	TATTTACAATT → TATTCACAATT	T47D, HAIB, Replicate 2	9.46136 bits → -7.58309 bits	The information content of the binding site becomes negative, so FOXA1 binding is abolished.	EMSA showed that FOXA1 can bind to both alleles, but the T allele is much stronger than the C allele. However, The iPWM predicted three other binding sites in the oligo used by the paper. These sites are not affected by the SNP and explain why FOXA1 binding to the oligo was still observed when the C allele is present.	Concordant	Hu et al. A novel polymorphism in a forkhead box A1 (FOXA1) binding site of the human UDP glucuronosyltransferase 2B17 gene modulates promoter activity and is associated with altered levels of circulating androstane-3α,17β-diol glucuronide. 2010
FOXA2	N/A	N/A (Artificially introduced mutations)	Human FGB	TATTTACTTGT → GAAGTACTTGT	GM12878, HAIB	10.6379 bits → -18.04716 bits	The information content of the binding site becomes negative, so FOXA2 binding is abolished.	EMSA showed that the mutation abolished the binding site.	Concordant	Verschuur et al. A Hepatocyte Nuclear Factor-3 Site in the Fibrinogen β Promoter Is Important for Interleukin 6-induced Expression, and Its Activity Is Influenced by the Adjacent -148C/T Polymorphism. 2005
	rs573225	NC_000002.12:g.168901031G>A	Human G6PC2	TGTTTGCTTGA → TGTTTGTTTGA	GM12878, HAIB	10.8545 bits → 9.1048 bits	The information content of the binding site decreases by 1.7497 bits, so FOXA2 binding decreases by 21.7497 ≈ 3.36 folds.	EMSA and supershift showed that the G allele is a binding site for FOXA2, whereas the A allele cannot bind to FOXA2.	Qualitatively concordant, quantitatively discordant	Dos Santos et al. A Single-Nucleotide Polymorphism in a Methylatable Foxa2 Binding Site of the G6PC2 Promoter Is Associated With Insulin Secretion In Vivo and Increased Promoter Activity In Vitro. 2008
GATA1	rs35324967	NC_000011.10:g.5232765C>T	Human delta-globin	CCCTATCTG → CCTTATCTG	K562, USC	10.7047 bits → 14.1071 bits	The information content of the binding site increases by 3.4024 bits, so GATA1 binding increases by 23.4024 ≈ 10.57 folds.	Gel-retardation assay has shown that the T allele has a higher affinity than the C allele.	Concordant	Moi et al. Delta-thalassemia due to a mutation in an erythroid-specific binding protein sequence 3' to the delta-globin gene. 1992
				CAGATAGGG → CAGATAAGG	FetalPBDE, USC	8.86422 bits → 13.5176 bits	The information content of the binding site increases by 4.65338 bits, so GATA1 binding decreases by 24.65338 ≈ 25.17 folds.		Discordant
	rs35476703	NC_000020.11:g.45174234C>G	Human PI3	ATGTATCAT → ATCTATCAT	K562, USC	(-2.2284 bits) → 1.99977 bits	The information content of the binding site becomes positive, so a new GATA1 binding site is created.	EMSA, competiton and supershift experiments demonstrated that GATA1 binds to the G-allele of the -689C>G polymorphism in the promoter region of PI3 gene.	Concordant	Chowdhury et al. Identification of novel functional sequence variants in the gene for peptidase inhibitor 3. 2006
				ATGATACAT → ATGATAGAT	FetalPBDE, USC	(-1.65001 bits) → 1.96789 bits	The information content of the binding site becomes positive, so a new GATA1 binding site is created.		Concordant
	rs2251746	NC_000001.11:g.159302270T>C	Human FCER1A	CTGTATCAT → CTGTGTCAT	K562, USC	0.898983 bit → -12.422287 bits	The information content of the binding site becomes negative, so GATA1 binding is abolished.	EMSA demonstrated that the T allele is a true weak binding site, while the C allele is not.	Concordant	Hasegawa et al. A Novel 66T/C Polymorphism in FceRI alpha-Chain Promoter Affecting the Transcription Activity: Possible Relationship to Allergic Diseases. 2003
				ATGATACAG → ATGACACAG	FetalPBDE, USC	1.47032 bits → -7.57121 bits	The information content of the binding site becomes negative, so GATA1 binding is abolished.		Concordant
	rs4516035	NC_000012.12:g.47906043T>C	Human VDR	CAATATCTT → CAATGTCTT	K562, USC	2.07594 bits → -11.24533 bits	The information content of the binding site becomes negative, so GATA1 binding is abolished.	EMSA demonstrated that the T allele is a binding site, whereas the C allele is unable to compete for GATA binding to the T allele.	Concordant	Fang et al. Promoter and 3′-Untranslated-Region Haplotypes in the Vitamin D Receptor Gene Predispose to Osteoporotic Fracture: The Rotterdam Study. 2005 Halsall et al. The unfavorable effect of the A allele of the vitamin D receptor promoter polymorphism A-1012G has different mechanisms related to susceptibility and outcome of malignant melanoma. 2009
				AAGATATTG → AAGACATTG	FetalPBDE, USC	4.26672 bits → -4.77481 bits	The information content of the binding site becomes negative, so GATA1 binding is abolished.		Concordant
	N/A	NC_000016.10:g.159710T>C	Human alpha-globin genes	CATTATTAG → CATTATCAG	K562, USC	(-5.00202) bits → 8.39467 bits	The information content of the binding site becomes positive, so a new GATA1 binding site is created.	EMSA and supershifts demonstrated that the mutation created a GATA1 binding site.	Concordant	Gobbi et al. A Regulatory SNP Causes a Human Genetic Disease by Creating a New Transcriptional Promoter. 2006
				CTAATAATG → CTGATAATG	FetalPBDE, USC	0.333421 bit → 8.13968 bits	The information content of the binding site increases by 7.806259 bits, so GATA1 binding increases by 27.806259 ≈ 223.83 folds.		Qualitatively concordant, quantitatively discordant
	N/A	NC_000009.12:g.132978582A>G	Human GFI1B	GCTTATCAA → GCTCATCAA	K562, USC	9.28425 bits → 4.10376 bits	The information content of the binding site decreases by 5.18049 bits, so GATA1 binding decreases by 25.18049 ≈ 36.26 folds.	EMSA and supershifts demonstrated that the mutation decreases GATA1 binding.	Concordant	Hernández et al. Human promoter mutations unveil Oct-1 and GATA-1 opposite action on Gfi1b regulation. 2010
				TTGATAAGC → TTGATGAGC	FetalPBDE, USC	9.11108 bits → -4.03885 bits	The information content of the binding site becomes negative, so GATA1 binding is abolished.		Qualitatively concordant, quantitatively discordant
	rs34975911	NC_000011.10:g.5234560A>G	Human delta-globin	GCTTATCTT → GCTCATCTT	K562, USC	11.4655 bits → 6.285 bits	The information content of the binding site decreases by 5.1805 bits, so GATA1 binding decreases by 25.1805 ≈ 36.26 folds.	EMSA demonstrated that the mutant allele is a weaker binding site than the wild-type allele.	Concordant	Matsuda et al. δ-Thalassemia Caused by Disruption of the Site for an Erythroid-Specific Transcription Factor, GATA-1, in the δ-Globin Gene Promoter. 1992
				AAGATAAGC → AAGATGAGC	FetalPBDE, USC	11.9136 bits → -1.23633 bits	The information content of the binding site becomes negative, so GATA1 binding is abolished.		Qualitatively concordant, quantitatively discordant
	rs1341239	NC_000006.12:g.22303975A>C	Human prolactin	AATTATCTT → AATTCTCTT	K562, USC	5.04074 bits → 0.4865 bit	The information content of the binding site decreases by 4.55424 bits, so GATA1 binding decreases by 24.55424 ≈ 23.49 folds.	EMSA demonstrated that the GATA-related proteins are involved in binding to each allele and the A allele is stronger.	Concordant	Stevens et al. Characterization of a Prolactin Gene Polymorphism and Its Associations With Systemic Lupus Erythematosus. 2001
				AAGATAATT → AAGAGAATT	FetalPBDE, USC	5.95504 bits → -1.31309 bits	The information content of the binding site becomes negative, so GATA1 binding is abolished.		Qualitatively concordant, quantitatively discordant
	rs2814778	NC_000001.11:g.159204893T>C	Human DARC	TCTTATCTT → TCTTACCTT	K562, USC	12.2326 bits → 2.00294 bits	The information content of the binding site decreases by 10.22966 bits, so GATA1 binding decreases by 210.22966 ≈ 1200.70 folds.	EMSA showed that the mutation abolished GATA1 binding.	Qualitatively concordant, quantitatively discordant	Tournamille et al. Disruption of a GATA motif in the Duffy gene promoter abolishes erythroid gene expression in Duffy-negative individuals. 1995
				AAGATAAGA → AAGGTAAGA	FetalPBDE, USC	13.0663 bits → -0.1038 bit	The information content of the binding site becomes negative, so GATA1 binding is abolished.		Concordant
	rs730882059	NC_000022.11:g.19723410C>G	Human GP1BB	TGCTATCTG → TGCTATGTG	K562, USC	8.39079 bits → 0.038452 bit	The information content of the binding site decreases by 8.352338 bits, so GATA1 binding decreases by 28.352338 ≈ 326.82 folds.	EMSA showed that the GATA-1 protein is binding to the normal GATA consensus site, but is unable to bind to the mutated GATA site.	Qualitatively concordant, quantitatively discordant	Ludlow et al. Identification of a Mutation in a GATA Binding Site of the Platelet Glycoprotein Ibb Promoter Resulting in the Bernard-Soulier Syndrome. 1996
				CAGATAGCA → CACATAGCA	FetalPBDE, USC	6.50135 bits → -6.66248 bits	The information content of the binding site becomes negative, so GATA1 binding is abolished.		Concordant
	rs2107538	NC_000017.11:g.35880776C>T	Human RANTES	TCTTACCTCA → TCTTATCTCA	K562, USC	3.30105 bits → 13.5307 bits	The information content of the binding site increases by 10.22965 bits, so GATA1 binding increases by 210.22965 ≈ 1200.69 folds.	EMSA demonstrated that the complex caused by GATA1 binding formed exclusively with the mutant T allele.	Qualitatively concordant, quantitatively discordant	Nickel et al. Atopic Dermatitis Is Associated with a Functional Mutation in the Promoter of the C-C Chemokine RANTES. 2000
				GAGGTAAGA → GAGATAAGA	FetalPBDE, USC	0.360508 bit → 13.5306 bits	The information content of the binding site increases by 13.170092 bits, so GATA1 binding increases by 213.170092 ≈ 9217.07 folds.		Qualitatively concordant, quantitatively discordant
GATA2	rs7649970	NC_000003.12:g.12350773C>T	Human PPARG	ACGATAAGT → ACAATAAGT	K562, HAIB	3.99572 bits → -11.65098 bits	The information content of the binding site becomes negative, so GATA2 binding is abolished.	EMSA showed that GATA2 could bind weakly to the wild-type GATA binding site but not to the mutated site.	Concordant	Meirhaeghe et al. Study of a new PPARgamma2 promoter polymorphism and haplotype analysis in a French population. 2005
				ACGATAAGT → ACAATAAGT	K562, USC	3.41991 bits → -11.3708 bits	The information content of the binding site becomes negative, so GATA2 binding is abolished.		Concordant
	rs35324967	NC_000011.10:g.5232765C>T	Human delta-globin	CAGATAGGG → CAGATAAGG	K562, HAIB	10.0097 bits → 13.1203 bits	The information content of the binding site increases by 3.1106 bits, so GATA2 binding increases by 23.1106 ≈ 8.64 folds.	Gel-retardation assay has shown that the mutant allele has a higher affinity than the wild-type allele.	Concordant	Moi et al. Delta-thalassemia due to a mutation in an erythroid-specific binding protein sequence 3' to the delta-globin gene. 1992
				CAGATAGGG → CAGATAAGG	K562, USC	10.5188 bits → 13.5833 bits	The information content of the binding site increases by 3.0645 bits, so GATA2 binding increases by 23.0645 ≈ 8.37 folds.		Concordant
	rs4516035	NC_000012.12:g.47906043T>C	Human VDR	AAGATATTG → AAGACATTG	K562, HAIB	4.40856 bits → -5.81551 bits	The information content of the binding site becomes negative, so GATA2 binding is abolished.	EMSA demonstrated that the T allele is a binding site, whereas the C allele is unable to compete for GATA binding to the T allele.	Concordant	Fang et al. Promoter and 3′-Untranslated-Region Haplotypes in the Vitamin D Receptor Gene Predispose to Osteoporotic Fracture: The Rotterdam Study. 2005 Halsall et al. The unfavorable effect of the A allele of the vitamin D receptor promoter polymorphism A-1012G has different mechanisms related to susceptibility and outcome of malignant melanoma. 2009
				AAGATATTG → AAGACATTG	K562, USC	2.91597 bits → -11.76492 bits	The information content of the binding site becomes negative, so GATA2 binding is abolished.		Concordant
	rs2107538	NC_000017.11:g.35880776C>T	Human RANTES	GAGGTAAGA → GAGATAAGA	K562, HAIB	2.5775 bits → 13.4331 bits	The information content of the binding site increases by 10.8556 bits, so GATA2 binding increases by 210.8556 ≈ 1892.54 folds.	EMSA demonstrated that the complex caused by GATA2 binding formed exclusively with the mutant T allele.	Qualitatively concordant, quantitatively discordant	Nickel et al. Atopic Dermatitis Is Associated with a Functional Mutation in the Promoter of the C-C Chemokine RANTES. 2000
				GAGGTAAGA → GAGATAAGA	K562, USC	(-1.18504 bits) → 13.6058 bits	The information content of the binding site becomes positive, so a new GATA2 binding site is created.		Concordant
	rs1341239	NC_000006.12:g.22303975A>C	Human prolactin	AAGATAATT → AAGAGAATT	K562, HAIB	7.37142 bits → 2.90766 bits	The information content of the binding site decreases by 4.46376 bits, so GATA2 binding decreases by 24.46376 ≈ 22.07 folds.	EMSA demonstrated that the GATA-related proteins are involved in binding to each allele and the A allele is stronger.	Concordant	Stevens et al. Characterization of a Prolactin Gene Polymorphism and Its Associations With Systemic Lupus Erythematosus. 2001
				AAGATAATT → AAGAGAATT	K562, USC	5.94033 bits → 2.28254 bits	The information content of the binding site decreases by 3.65779 bits, so GATA2 binding decreases by 23.65779 ≈ 12.62 folds.		Concordant
GATA3	rs361072	NC_000003.12:g.138759702G>A	Human PIK3CB	AGATATTT → AAATATTT	SHSY5Y, USC	0.84709 bit → -10.24345 bits	The information content of the binding site becomes negative, so GATA3 binding is abolished.	EMSA showed that GATA3 specifically binds to the G allele.	Concordant	Stunff et al. Association analysis indicates that a variant GATA-binding site in the PIK3CB promoter is a Cis-acting expression quantitative trait locus for this gene and attenuates insulin resistance in obese children. 2008
	rs35324967	NC_000011.10:g.5232765C>T	Human delta-globin	CAGATAGG → CAGATAAG	SHSY5Y, USC	7.56281 bits → 11.6866 bits	The information content of the binding site increases by 4.12379 bits, so GATA3 binding increases by 24.12379 ≈ 17.43 folds.	Gel-retardation assay has shown that the T allele has a higher affinity than the C allele.	Concordant	Moi et al. Delta-thalassemia due to a mutation in an erythroid-specific binding protein sequence 3' to the delta-globin gene. 1992
	rs2107538	NC_000017.11:g.35880776C>T	Human RANTES	AGGTAAGA → AGATAAGA	SHSY5Y, USC	0.196564 bit → 13.162 bits	The information content of the binding site increases by 12.965436 bits, so GATA3 binding increases by 212.965436 ≈ 7998.07 folds.	EMSA demonstrated that the complex caused by GATA3 binding formed exclusively with the mutant T probe.	Qualitatively concordant, quantitatively discordant	Nickel et al. Atopic Dermatitis Is Associated with a Functional Mutation in the Promoter of the C-C Chemokine RANTES. 2000
	rs4516035	NC_000012.12:g.47906043T>C	Human VDR	AGATATTG → AGACATTG	SHSY5Y, USC	2.91597 bits → -7.83489 bits	The information content of the binding site becomes negative, so GATA3 binding is abolished.	EMSA demonstrated that the T allele is a binding site, whereas the C allele is unable to compete for GATA binding to the T allele.	Concordant	Fang et al. Promoter and 3′-Untranslated-Region Haplotypes in the Vitamin D Receptor Gene Predispose to Osteoporotic Fracture: The Rotterdam Study. 2005 Halsall et al. The unfavorable effect of the A allele of the vitamin D receptor promoter polymorphism A-1012G has different mechanisms related to susceptibility and outcome of malignant melanoma. 2009
GR/NR3C1	rs77186188	NC_000006.12:g.118548260A>C	Human PLN	AGAACACTTTTTCTC → AGCACACTTTTTCTC	A549, HAIB, 50nM Dexamethasone for 1 hour	9.87085 bits → 9.95503 bits	The information content of the binding site increases by 0.08418 bit, so GR binding increases by 20.08418 ≈ 1.06 folds.	EMSA demonstrated that the mutation enhances binding.	Concordant	Haghighi et al. A Human Phospholamban Promoter Polymorphism in Dilated Cardiomyopathy Alters Transcriptional Regulation by Glucocorticoids. 2008
	rs2794521	NC_000001.11:g.159715306C>T	Human CRP	AACACCGCGTGTTCT → AACACCGCATGTTCT	A549, HAIB, 50nM Dexamethasone for 1 hour	9.46971 bits → 8.87163 bits	The information content of the binding site decreases by 0.59808 bit, so GR binding decreases by 20.59808 ≈ 1.51 folds.	EMSA demonstrated that the C allele is a stronger binding site than the T allele.	Concordant	Wang et al. Functional analysis of the C-reactive protein (CRP) gene -717A>G polymorphism associated with coronary heart disease. 2008
IRF1	rs1024611	NC_000017.11:g.34252769A>G	Human CCL2	AGCTATCACTTTC → AGCTGTCACTTTC	K562, Stanford IFNa for 30 minutes	8.26693 bits → 10.2585 bits	The information content of the binding site increases by 1.99157 bits, so IRF1 binding increases by 21.99157 ≈ 3.97 folds.	ChIP assays showed that for IRF1 the A allele is stronger than the G allele.	Discordant	Page et al. Regulation of CCL2 expression by an upstream TALE homeodomain protein-binding site that synergizes with the site created by the A-2578G SNP. 2011
JUND	rs1997794	NC_000020.11:g.1994212T>C	Human PDYN	TGACACA → CGACACA TGTGTCA → TGTGTCG	HeLa-S3, Stanford	6.49756 bits → -9.79541 bits 5.91558 bits → -10.37739 bits	The information content of the binding site becomes negative, so AP1 binding is abolished.	EMSA and antibody supershift demonstrated that AP1 dimers containing JUND can bind to the normal allele, but not the mutant allele.	Concordant	Taqi et al. Prodynorphin promoter SNP associated with alcohol dependence forms noncanonical AP-1 binding site that may influence gene expression in human brain. 2011
MEF2A	rs3812852	NC_000013.11:g.73057735A>G	Human KLF5	TTTTACATATACCA → TCTTACATATACCA	K562, HAIB	3.65603 bits → 2.01784 bits	The information content of the binding site decreases by 1.63819 bits, so MEF2A binding decreases by 21.63819 ≈ 3.11 folds.	In EMSA assays no complex caused by MEF2A binding appeared on the G allele, but in competition experiments a 100-fold excess of the G allele reduced the intensity of the band formed on the A allele.	Concordant	Oishi et al. Regulatory polymorphism in transcription factor KLF5 at the MEF2 element alters the response to angiotensin II and is associated with human hypertension. 2010
				TTTTACATATACC → TCTTACATATACC	GM12878, HAIB	3.25009 bits → 0.775755 bit	The information content of the binding site decreases by 2.474335 bits, so MEF2A binding decreases by 22.474335 ≈ 5.56 folds.		Concordant
	rs9349379	NC_000006.12:g.12903725A>G	Human PHACTR1	AGCTATTTTTATA → AGCTACTTTTATA	GM12878, HAIB	14.5567 bits → 10.4926 bits	The information content of the binding site decreases by 4.0641 bits, so MEF2A binding decreases by 24.0641 ≈ 16.73 folds.	EMSA and antibody supershift demonstrated that the G allele is not a binding site.	Qualitatively concordant, quantitatively discordant	Beaudoin et al. Myocardial Infarction–Associated SNP at 6p24 Interferes With MEF2 Binding and Associates With PHACTR1 Expression Levels in Human Coronary Arteries. 2015
				AGCTATTTTTATAT → AGCTACTTTTATAT	K562, HAIB	13.8689 bits → 10.2759 bits	The information content of the binding site decreases by 3.593 bits, so MEF2A binding decreases by 23.593 ≈ 12.07 folds.		Qualitatively concordant, quantitatively discordant
MEF2C	rs9349379	NC_000006.12:g.12903725A>G	Human PHACTR1	TATAAAAATAGC → TATAAAAGTAGCT	GM12878, HAIB	14.1664 bits → 10.3162 bits	The information content of the binding site decreases by 3.8502 bits, so MEF2A binding decreases by 23.8502 ≈ 14.42 folds.	EMSA and antibody supershift demonstrated that the G allele is not a binding site.	Qualitatively concordant, quantitatively discordant	Beaudoin et al. Myocardial Infarction–Associated SNP at 6p24 Interferes With MEF2 Binding and Associates With PHACTR1 Expression Levels in Human Coronary Arteries. 2015
NFE2	rs4932178	NC_000015.10:g.90868426C>T	Human FURIN	TGCAGACCCACCC → TGCAGACTCACCC	K562, Yale	2.45085 bits → 9.126 bits	The information content of the binding site increases by 6.67515 bits, so NFE2 binding increases by 26.67515 ≈ 102.19 folds.	Site-directed mutagenesis was used to prove the SNP lies within NFE2 binding site, and the T allele results in more effective binding.	Concordant	Lei et al. Influence of a Single Nucleotide Polymorphism in the P1 Promoter of the Furin Gene on Transcription Activity and Hepatitis B Virus Infection. 2009
NFKB	rs13102260	NC_000004.12:g.3074678G>A	Human HTT	GGGGCTGCCG → AGGGCTGCCG	GM12878, Stanford	2.70723 bits → -11.93244 bits	The information content of the binding site becomes negative, so NFKB binding is abolished.	EMSA showed that the A allele fully abolishes NFKB binding.	Concordant	Becanovic et al. A SNP in the HTT promoter alters NF-κB binding and is a bidirectional genetic modifier of Huntington disease. 2015
				No predicted binding site	GM19099, Stanford	N/A	N/A		Discordant
				GGGGGCTGCC → GAGGGCTGCC	GM19193, Stanford	4.14858 bits → -9.52868 bits	The information content of the binding site becomes negative, so NFKB binding is abolished.		Concordant
				GGGGGCTGCC → GAGGGCTGCC	GM12891, Stanford	7.26463 bits → -7.89367 bits	The information content of the binding site becomes negative, so NFKB binding is abolished.		Concordant
	rs5743836	NC_000003.12:g.52226766A>G	Human TLR9	GGGAGTTTTC → GGGAGTTTCC	GM12878, Stanford	11.5452 bits → 13.3578 bits	The information content of the binding site increases by 1.8126 bits, so NFKB binding increases by 21.8126 ≈ 3.51 folds.	Noshift transcription factor analysis showed that the binding affinity of the variant G allele was significantly higher compared to the wild-type A A allele.	Concordant	Ng et al. Increase in NF-κB Binding Affinity of the Variant C Allele of the Toll-Like Receptor 9 1237T/C Polymorphism Is Associated with Helicobacter pylori-Induced Gastric Disease. 2010
				GGGAGTTTTC → GGGAGTTTCC	GM19099, Stanford	10.7254 bits → 13.9142 bits	The information content of the binding site increases by 3.1888 bits, so NFKB binding increases by 23.1888 ≈ 9.12 folds.		Concordant
				GGGAGTTTTC → GGGAGTTTCC	GM19193, Stanford	10.5983 bits → 13.8961 bits	The information content of the binding site increases by 3.2978 bits, so NFKB binding increases by 23.2978 ≈ 9.83 folds.		Concordant
				GGGAGTTTTC → GGGAGTTTCC	GM12891, Stanford	11.1999 bits → 13.7949 bits	The information content of the binding site increases by 2.595 bits, so NFKB binding increases by 22.595 ≈ 6.04 folds.		Concordant
	rs324011	NC_000012.12:g.57108399C>T	Human STAT6	GGGACCGTCC → GGGACTGTCC	GM12878, Stanford	(-4.60395 bits) → 10.1053 bits	The information content of the binding site becomes positive, so a new NFKB binding site is created.	EMSA demonstrated that the mutation creates a new binding site.	Concordant	Schedel et al. An IgE-associated polymorphism in STAT6 alters NF- kB binding, STAT6 promoter activity, and mRNA expression. 2009
				GGGACCGTCC → GGGACTGTCC	GM19099, Stanford	(-3.39511 bits) → 10.9444 bits	The information content of the binding site becomes positive, so a new NFKB binding site is created.		Concordant
				GGGACCGTCC → GGGACTGTCC	GM19193, Stanford	5.98494 bits → 10.9169 bits	The information content of the binding site increases by 4.93196 bits, so NFKB binding increases by 24.93196 ≈ 30.53 folds.		Qualitatively concordant, quantitatively discordant
				GGGACCGTCC → GGGACTGTCC	GM12891, Stanford	7.35957 bits → 10.5403 bits	The information content of the binding site increases by 3.18073 bits, so NFKB binding increases by 23.18073 ≈ 9.07 folds.		Qualitatively concordant, quantitatively discordant
	rs2734648	NC_000003.12:g.46370349G>T	Human CCR5	GGTTGTTTCC → GGTTTTTTCC	GM12878, Stanford	10.0185 bits → 10.1395 bits	The information content of the binding site increases by 0.121 bit, so NFKB binding increases by 20.121 ≈ 1.08 folds.	EMSA showed that the T allele displayed greater binding than the G allele, and the G allele produced a weaker supershift complex.	Concordant	Bream et al. CCR5 Promoter Alleles and Specific DNA Binding Factors. 1999
				GGTTGTTTCC → GGTTTTTTCC	GM19099, Stanford	9.35897 bits → 9.18321 bits	The information content of the binding site decreases by 0.17576 bit, so NFKB binding decreases by 20.17576 ≈ 1.13 folds.		Discordant
				GGTTGTTTCC → GGTTTTTTCC	GM19193, Stanford	8.88441 bits → 8.63996 bits	The information content of the binding site decreases by 0.24445 bit, so NFKB binding decreases by 20.24445 ≈ 1.18 folds.		Discordant
				GGTTGTTTCC → GGTTTTTTCC	GM12891, Stanford	9.39733 bits → 8.97852 bits	The information content of the binding site decreases by 0.41881 bit, so NFKB binding decreases by 20.41881 ≈ 1.34 folds.		Discordant
	rs3025058	NC_000011.10:g.102845217_102845218insA	Human MMP3	TGGTTTTTCC → GGTTTTTTCC	GM12878, Stanford	9.38525 bits → 10.1395 bits	The information content of the binding site increases by 0.75425 bit, so NFKB binding increases by 20.75425 ≈ 1.69 folds.	EMSA and competiton experiments showed that NFKB binds preferentially to the 6T allele.	Concordant	Borghaei et al. NF-kappaB binds to a polymorphic repressor element in the MMP-3 promoter. 2004
				TGGTTTTTCC → GGTTTTTTCC	GM19099, Stanford	9.59935 bits → 9.18321 bits	The information content of the binding site decreases by 0.41614 bit, so NFKB binding decreases by 20.41614 ≈ 1.33 folds.		Discordant
				TGGTTTTTCC → GGTTTTTTCC	GM19193, Stanford	9.57757 bits → 8.63996 bits	The information content of the binding site decreases by 0.93761 bit, so NFKB binding decreases by 20.93761 ≈ 1.92 folds.		Discordant
				TGGTTTTTCC → GGTTTTTTCC	GM12891, Stanford	9.3695 bits → 8.97852 bits	The information content of the binding site decreases by 0.39098 bit, so NFKB binding decreases by 20.39098 ≈ 1.31 folds.		Discordant
	N/A	NC_000007.14:g.81771616A>G	Human HGF	AGGAATTCTC → GGGAATTCTC	GM12878, Stanford	(-4.03387 bits) → 10.6058 bits	The information content of the binding site becomes positive, so a new NFKB binding site is created.	The SNP assembles wild-type sequences into an NFKB binding site. However, The paper does not give specific experimental evidence. It only states that the conclusion was obtained by 'transcription factor binding analyses'.	Concordant	Tian et al. Allelic mutations in noncoding genomic sequences construct novel transcription factor binding sites that promote gene overexpression. 2015
				AGGAATTCTC → GGGAATTCTC	GM19099, Stanford	6.66804 bits → 10.2428 bits	The information content of the binding site increases by 3.57476 bits, so NFKB binding increases by 23.57476 ≈ 11.92 folds.		Qualitatively concordant, quantitatively discordant
				AGGAATTCTC → GGGAATTCTC	GM19193, Stanford	7.57661 bits → 10.4857 bits	The information content of the binding site increases by 2.90909 bits, so NFKB binding increases by 22.90909 ≈ 7.51 folds.		Qualitatively concordant, quantitatively discordant
				AGGAATTCTC → GGGAATTCTC	GM12891, Stanford	(-4.55923 bits) → 10.3247 bits	The information content of the binding site becomes positive, so a new NFKB binding site is created.		Concordant
	rs3824934	NC_000011.10:g.101583757G>C	Human TRPC6	GGGGGTCTCC → CGGGGTCTCC	GM12878, Stanford	9.20535 bits → -5.43432 bits	The information content of the binding site becomes negative, so NFKB binding is abolished.	EMSA and competiton experiments showed that NFKB binds specifically to the G allele.	Concordant	Yu et al. A Functional Single-Nucleotide Polymorphism in the TRPC6 Gene Promoter Associated With Idiopathic Pulmonary Arterial Hypertension. 2009
				GGGGGTCTCC → CGGGGTCTCC	GM19099, Stanford	10.3307 bits → 4.84682 bits	The information content of the binding site decreases by 5.48388 bits, so NFKB binding decreases by 25.48388 ≈ 44.75 folds.		Qualitatively concordant, quantitatively discordant
				GGGGGTCTCC → CGGGGTCTCC	GM19193, Stanford	10.0177 bits → 5.76113 bits	The information content of the binding site decreases by 4.25657 bits, so NFKB binding decreases by 24.25657 ≈ 19.11 folds.		Qualitatively concordant, quantitatively discordant
				GGGGGTCTCC → CGGGGTCTCC	GM12891, Stanford	10.5935 bits → -2.41603 bits	The information content of the binding site becomes negative, so NFKB binding is abolished.		Concordant
	N/A	NC_000011.10:g.47395568G>A NC_000011.10:g.47395565G>A	Human SPI1	GGGCCTCCCC → GGGTCTTCCC	GM12878, Stanford	4.51781 bits → 11.0746 bits	The information content of the binding site increases by 6.55679 bits, so NFKB binding increases by 26.55679 ≈ 94.14 folds.	EMSA and competition experiments showed that the polymorphism increases the affinity of the binding site.	Concordant	Bonadies et al. PU.1 is regulated by NF-kB through a novel binding site in a 17 kb upstream enhancer element. 2010
				GGGCCTCCCC → GGGTCTTCCC	GM19099, Stanford	6.97617 bits → 11.459 bits	The information content of the binding site increases by 4.48283 bits, so NFKB binding increases by 24.48283 ≈ 22.36 folds.		Concordant
				GGGCCTCCCC → GGGTCTTCCC	GM19193, Stanford	6.97548 bits → 11.3853 bits	The information content of the binding site increases by 4.40982 bits, so NFKB binding increases by 24.40982 ≈ 21.26 folds.		Concordant
				GGGCCTCCCC → GGGTCTTCCC	GM12891, Stanford	(-2.58968 bits) → 10.8488 bits	The information content of the binding site becomes positive, so a new NFKB binding site is created.		Qualitatively concordant, quantitatively discordant
	rs6776243	NC_000003.12:g.69204505T>C	Human FRMD4B	GGGGATCCCT → GGGGATCCCC AGGGATCCCC → GGGGATCCCC GAGGGATCCC → GGGGGATCCC	GM12878, Stanford	6.9127 bits → 8.26594 bits -6.37373 bits → 8.26594 bits -5.59709 bits → 8.97973 bits	The information content of the first binding site increases by 1.35324 bits, so NFKB binding increases by 21.35324 ≈ 2.55 folds. The information contents of the following two binding sites become positive, so new NFKB binding sites are created.	EMSA-seq showed that the C allele has a higher NFKB binding potential.	Concordant	Wong et al. Extensive characterization of NF-kB binding uncovers non-canonical motifs and advances the interpretation of genetic functional traits. 2011
				GGGGATCCCT → GGGGATCCCC AGGGATCCCC → GGGGATCCCC	GM19099, Stanford	7.83393 bits → 9.84811 bits 6.27334 bits → 9.84811 bits	The information content of the first binding site increases by 2.01418 bits, so NFKB binding increases by 22.01418 ≈ 4.04 folds. The information content of the second binding site increases by 3.57477 bits, so NFKB binding increases by 23.57477 ≈ 11.92 folds.		Concordant
				GGGGATCCCT → GGGGATCCCC AGGGATCCCC → GGGGATCCCC GGGATCCCTC → GGGATCCCCC	GM19193, Stanford	7.23762 bits → 9.90502 bits 6.99597 bits → 9.90502 bits 0.429985 bit → 3.72778 bits	The information contents of the three binding sites increase by 2.6674, 2.90905, and 3.297785 bits, respectively. So NFKB binding increases by 6.35, 7.51, and 9.83 folds, respectively.		Concordant
				GGGGATCCCT → GGGGATCCCC AGGGATCCCC → GGGGATCCCC GAGGGATCCC → GGGGGATCCC	GM12891, Stanford	7.82952 bits → 9.71836 bits -5.16557 bits → 9.71836 bits -5.0771 bits → 10.0812 bits	The information content of the first binding site increases by 1.88884 bits, so NFKB binding increases by 21.88884 ≈ 3.70 folds. The information contents of the following two binding sites become positive, so new NFKB binding sites are created.		Concordant
	rs2430561	NC_000012.12:g.68158742T>A	Human IFNG	GTGTGATTTG → GTGAGATTTG	GM12878, Stanford	(-1.49232 bits) → 0.039578 bit	The information content of the binding site becomes positive, so a new NFKB binding site is created.	EMSA showed specific NFKB binding to the mutant allele.	Concordant	Pravica et al. A single nucleotide polymorphism in the first intron of the human IFN-gamma gene: absolute correlation with a polymorphic CA microsatellite marker of high IFN-gamma production. 2000
				No predicted binding site	GM19099, Stanford	N/A	N/A		Discordant
				No predicted binding site	GM19193, Stanford	N/A	N/A		Discordant
				No predicted binding site	GM12891, Stanford	N/A	N/A		Discordant
NFYA	rs34809449	NC_000011.10:g.5254895G>A	Human HBG2	GACCAATAGCCT → GACTAATAGCCT	K562, Stanford, SPP	8.13817 bits → -2.75827 bits	The information content of the binding site becomes negative, so NFYA binding is abolished.	Gel retardation assays on various nuclear extracts demonstrated that this mutation abolishes NFY binding.	Concordant	Fucharoen et al. A novel C-T transition within the distal CCAAT motif of the G gamma-globin gene in the Japanese HPFH: implication of factor binding in elevated fetal globin expression. 1990
				TGACCAATAGCC → TGACTAATAGCC	K562, Stanford, optimal IDR	9.03182 bits → -1.26734 bits	The information content of the binding site becomes negative, so NFYA binding is abolished.		Concordant
	rs61663607	NC_000019.10:g.40851171T>C	Human CYP2A6	TCCCAATCAGAG → TCCCAGTCAGAG	K562, Stanford	9.37288 bits → 3.55338 bits	The information content of the binding site decreases by 5.8195 bits, so NFYA binding decreases by 25.8195 ≈ 56.47 folds.	EMSA demonstrated that the mutated C allele cannot compete efficiently with binding of the protein complex to the wild-type CCAAT box.	Concordant	Richter et al. Polymorphic NF-Y dependent regulation of human nicotine C-oxidase (CYP2A6). 2004
				TTCCCAATCAGA → TTCCCAATCAGA	K562, Stanford, optimal IDR	8.97146 bits → 3.75969 bits	The information content of the binding site decreases by 5.21177 bits, so NFYA binding decreases by 25.21177 ≈ 37.06 folds.		Concordant
	rs281860601	NC_000011.10:g.5249971G>A	Human HBG1	GACCAATAGCCT → GACTAATAGCCT	K562, Stanford	8.13817 bits → -2.75827 bits	The information content of the binding site becomes negative, so NFYA binding is abolished.	Gel retardation assays on various nuclear extracts demonstrated that this mutation abolishes NFY binding.	Concordant	Kutlar et al. THE GEORGIA TYPE OF NONDELETIONAL HEREDITARY PERSISTENCEOF FETAL HEMOGLOBIN HAS A C-T MUTATION AT NUCLEOTIDE -114 OF THE A Gamma-GLOBIN GENE. 1991
				TGACCAATAGCC → TGACTAATAGCC	K562, Stanford, optimal IDR	9.03182 bits → -1.26734 bits	The information content of the binding site becomes negative, so NFYA binding is abolished.		Concordant
	N/A	NC_000003.12:g.169765118G>C	Human TERC	GGCCAATCCGTG → GGGCAATCCGTG	K562, Stanford	9.85439 bits → 0.76652 bit	The information content of the binding site decreases by 9.08787 bits, so NFYA binding decreases by 29.08787 ≈ 544.15 folds.	The gel shift assay showed that the mutant allele did not bind to NFY.	Qualitatively concordant, quantitatively discordant	Aalbers et al. Human telomere disease due to disruption of the CCAAT box of the TERC promoter. 2012
				TGGCCAATCCGT → TGGGCAATCCGT	K562, Stanford, optimal IDR	9.90371 bits → 0.913374 bit	The information content of the binding site decreases by 8.990336 bits, so NFYA binding decreases by 28.990336 ≈ 508.58 folds.		Qualitatively concordant, quantitatively discordant
	N/A	NC_000011.10:g.5227144A>T	Human beta-globin	GGCCAATCTACT → GGCCATTCTACT	K562, Stanford	6.08732 bits → -3.67704 bits	The information content of the binding site becomes negative, so NFYA binding is abolished.	RTPCR analysis showed that after the mutation the mRNA level decreased to 19.35% of the normal level.	Concordant	Chen et al. A novel mutation of −73(A→ T) in the CCAAT box of the β-globin gene identified in a patient with the mild β-thalassemia intermedia. 2007
				TGGCCAATCTAC → TGGCCATTCTAC	K562, Stanford, optimal IDR	6.60285 bits → -2.31597 bits	The information content of the binding site becomes negative, so NFYA binding is abolished.		Concordant
NFYB	rs34809449	NC_000011.10:g.5254895G>A	Human HBG2	AGGCTATTGGTC → AGGCTATTAGTC	GM12878, HMS	9.04067 bits → -4.15968 bits	The information content of the binding site becomes negative, so NFYB binding is abolished.	Gel retardation assays on various nuclear extracts demonstrated that this mutation abolishes NFY binding.	Concordant	Fucharoen et al. A novel C-T transition within the distal CCAAT motif of the G gamma-globin gene in the Japanese HPFH: implication of factor binding in elevated fetal globin expression. 1990
	rs61663607	NC_000019.10:g.40851171T>C	Human CYP2A6	CTCTGATTGGGA → CTCTGACTGGGA	GM12878, HMS	9.81881 bits → 5.87885 bits	The information content of the binding site decreases by 3.93996 bits, so NFYB binding decreases by 23.93996 ≈ 15.35 folds.	EMSA demonstrated that the mutated C allele cannot compete efficiently with binding of the protein complex to the wild-type CCAAT box.	Concordant	Richter et al. Polymorphic NF-Y dependent regulation of human nicotine C-oxidase (CYP2A6). 2004
	rs281860601	NC_000011.10:g.5249971G>A	Human HBG1	AGGCTATTGGTC → AGGCTATTAGTC	GM12878, HMS	9.04067 bits → -4.15968 bits	The information content of the binding site becomes negative, so NFYB binding is abolished.	Gel retardation assays on various nuclear extracts demonstrated that this mutation abolishes NFY binding.	Concordant	Kutlar et al. THE GEORGIA TYPE OF NONDELETIONAL HEREDITARY PERSISTENCEOF FETAL HEMOGLOBIN HAS A C-T MUTATION AT NUCLEOTIDE -114 OF THE A Gamma-GLOBIN GENE. 1991
	N/A	NC_000003.12:g.169765118G>C	Human TERC	CACGGATTGGCC → CACGGATTGCCC	GM12878, HMS	10.7434 bits → 2.52236 bits	The information content of the binding site decreases by 8.22104 bits, so NFYB binding decreases by 28.22104 ≈ 298.39 folds.	The gel shift assay showed that the mutant allele did not bind to NFY.	Qualitatively concordant, quantitatively discordant	Aalbers et al. Human telomere disease due to disruption of the CCAAT box of the TERC promoter. 2012
	N/A	NC_000011.10:g.5227144A>T	Human beta-globin	AGTAGATTGGCC → AGTAGAATGGCC	GM12878, HMS	7.54937 bits → -1.71879 bits	The information content of the binding site becomes negative, so NFYB binding is abolished.	RTPCR analysis showed that after the mutation the mRNA level decreased to 19.35% of the normal level.	Concordant	Chen et al. A novel mutation of −73(A→ T) in the CCAAT box of the β-globin gene identified in a patient with the mild β-thalassemia intermedia. 2007
PU1	rs11568070	NC_000017.11:g.4641943G>A	Human ALOX15	TGATTCCCTCTTCCTG → TGATTTCCTCTTCCTG	HC-60, HAIB, Rep1	(-3.54072 bits) → 13.8532 bits	The information content of the binding site becomes positive, so a new PU1 binding site is created.	EMSA demonstrated that PU1 can only bind to the A allele.	Concordant	Wittwer et al. Functional Polymorp hism in ALOX15 Results in Increased Allele-Specific Transcription in Macrophages Through Binding of the Transcription Factor SPI1. 2006
				GGAAGAGGGAATCAAC → GGAAGAGGAAATCAAC	GM12891, HAIB	(-0.62289 bit) → 12.5186 bits	The information content of the binding site becomes positive, so a new PU1 binding site is created.		Concordant
SP1	rs6918698	NC_000006.12:g.131952117G>C	Human CTGF	GGGAGGAGTGGC → GGGACGAGTGGC	GM12878, HAIB	7.73218 bits → -3.14373 bits	The information content of the binding site becomes negative, so SP1 binding is abolished.	EMSA demonstrated that the mutation eliminates SP1 binding.	Concordant	Fonseca et al. A Polymorphism in the CTGF Promoter Region Associated with Systemic Sclerosis. 2007
	rs1800590	NC_000008.11:g.19939160T>G	Human LPL	GGGGGGAGGGAC → GGGGGGAGGGCC	GM12878, HAIB	13.5488 bits → 10.1767 bits	The information content of the binding site decreases by 3.3721 bits, so SP1 binding decreases by 23.3721 ≈ 10.35 folds.	EMSA, competition and supershift experiments demonstrated that the G allele exhibits a lower affinity for Sp1 than the wild-type T allele.	Concordant	Yang et al. Sp1 and Sp3 transactivate the human lipoprotein lipase gene promoter through binding to a CT element: synergy with the sterol regulatory element binding protein and reduced transactivation of a naturally occurring promoter variant. 1998
	rs17860508	NC_000005.10:g.159333192_159333197delTTAGAGinsGC	Human IL-12B	CTAATGTGGGGG (included in the EMSA probe, but does not contain the SNP) → AGAGGGCTGTGG	GM12878, HAIB	2.16903 bits → 9.44436 bits	The information content of the binding site increases by 7.27533 bits, so SP1 binding to the probe increases by 27.27533 ≈ 154.91 folds.	EMSA, competition experiments and supershift experiments demonstrated that the GC allele exhibits a higher affinity for Sp1 than the TTAGAG allele.	Concordant	Shimokawa et al. Functional analysis of a polymorphism in the promoter region of the IL-12/23p40 gene. 2008
	rs765424821	NC_000005.10:g.132257678_132257689delCGGCGGCGGCTC	Human RIL	CTGAGGAGGAGC → No binding site in the probe	GM12878, HAIB	9.21444 bits → N/A	The allele containing the inserted fragment is a binding site, whereas the other allele is not.	EMSA demonstrated that the insertion created a new SP1/SP3 binding site.	Concordant	Boumber et al. An Sp1/Sp3 Binding Polymorphism Confers Methylation Protection. 2008
	rs28095	NC_000005.10:g.52989287T>C	Human ITGA2	GAGGGGCGGGCT → GAGGGGCGGGCC GCGGGCTGGGGC → GCGGGCCGGGGC	GM12878, HAIB	6.80364 bits → 9.50467 bits 4.8675 bits → 6.92812 bits	The information contents of the binding sites increase by 2.70103 or 2.06062 bits, so SP1 binding increases by 22.70103 or 22.06062 ≈ 6.5027 or 4.1717 folds.	In mobility shift analyses, the T substitution attenuates complex formation with both Sp1 and Sp3.	Concordant	Jacquelin et al. Allele-dependent transcriptional regulation of the human integrin α2 gene. 2001
	rs73717525	NC_000007.14:g.117479869G>T	Human CFTR	TGGGGCCGGACC → TGGGGCCTGACC	GM12878, HAIB	2.25459 bits → 0.238698 bit	The information content of the binding site decreases by 2.015892 bits, so SP1 binding decreases by 22.015892 ≈ 4.04 folds.	EMSA demonstrated that the mutation decreases the strength of the SP1 binding site.	Concordant	Taulan et al. First functional polymorphism in CFTR promoter that results in decreased transcriptional activity and Sp1/USF binding. 2007
	rs2020918	NC_000008.11:g.42214920A>G	Human PLAT	CTGGGGCAGGCT → CTGGGGCGGGCT	GM12878, HAIB	2.84969 bits → 4.16372 bits	The information content of the binding site increases by 1.31403 bits, so SP1 binding increases by 21.31403 ≈ 2.49 folds.	EMSA, supershift and cross-competition experiments indicated an greater protein binding affinity to the G allele as compared with the A allele variant.	Concordant	Wolf et al. The t-PA 7351C>T enhancer polymorphism decreases Sp1 and Sp3 protein binding affinity and transcriptional responsiveness to retinoic acid. 2004
	rs2077079	NC_000002.12:g.85668215T>G	Human SFTPB	ACCAAGCAGGGT → TTGGGGCATGGC (two strands)	GM12878, HAIB	1.04957 bits → 4.42861 bits	The information content of the binding site increases by 3.37904 bits, so SP1 binding increases by 23.37904 ≈ 10.40 folds.	EMSA demonstrated that the T allele is a weaker binding site than the G allele.	Concordant	Steagall et al. The C/A (-18) polymorphism in the surfactant protein B gene influences transcription and protein levels of surfactant protein B. 2007
	rs117039649	NC_000012.12:g.68808776G>C	Human MDM2	GGGGGCCGGGGG → GCGGGCCGGGGG	GM12878, HAIB	9.46875 bits → 6.43989 bits	The information content of the binding site decreases by 3.02886 bits, so SP1 binding decreases by 23.02886 ≈ 8.16 folds.	BIA demonstrated that SNP285G>C diminishes Sp1 transcription factor binding to the MDM2 Promoter.	Concordant	Knappskog et al. The MDM2 Promoter SNP285C/309G Haplotype Diminishes Sp1 Transcription Factor Binding and Reduces Risk for Breast and Ovarian Cancer in Caucasians. 2011
	rs1862513	NC_000019.10:g.7668907C>G	Human RETN	ATGAAGACGGAG → ATGAAGAGGGAG	GM12878, HAIB	(-8.88151 bits) → 5.96275 bits	The information content of the binding site becomes positive, so a new SP1 binding site is created.	EMSA demonstrated that SP1 specifically binds to the G allele.	Concordant	Chung et al. Regulation of human resistin gene expression in cell systems: an important role of stimulatory protein 1 interaction with a common promoter polymorphic site. 2005 Osawa et al. The G/G genotype of a resistin single-nucleotide polymorphism at -420 increases type 2 diabetes mellitus susceptibility by inducing promoter activity through specific binding of Sp1/3. 2004
	rs890293	NC_000001.11:g.59926822C>A	Human CYP2J2	GCGAGGCGGGGC → GCTAGGCGGGGC	GM12878, HAIB	12.2238 bits → 9.75035 bits	The information content of the binding site decreases by 2.47345 bits, so SP1 binding decreases by 22.47345 ≈ 5.55 folds.	EMSA demonstrated that the A allele significantly reduced SP1 binding.	Concordant	Spiecker et al. Risk of coronary artery disease associated with polymorphism of the cytochrome P450 epoxygenase CYP2J2. 2004
	rs28357094	NC_000004.12:g.87975645T>G	Human OPN	GGGAGGCGGAGA → GGGAGGCGGCGA	GM12878, HAIB	13.2346 bits → 5.68302 bits	The information content of the binding site decreases by 7.55158 bits, so SP1 binding decreases by 27.55158 ≈ 187.61 folds.	Differences in intensity were appreciable for the two alternative probes and cross-competitions highlighted that the oligonucleotide with the T allele contained a higher affinity binding site than the G allele.	Concordant	Giacopelli et al. Polymorphisms in the osteopontin promoter affect its transcriptional activity. 2004
	rs3760687	NC_000019.10:g.7702508C>T	Human FCER2	TCATGGTGGGGT → TCATGGTGGAGT	GM12878, HAIB	1.82007 bits → 0.416417 bit	The information content of the binding site decreases by 1.403653 bits, so SP1 binding decreases by 21.403653 ≈ 2.65 folds.	EMSA demonstrated that SP1 preferentially binds to the C allele.	Concordant	Potaczek et al. Interaction of functional FCER2 promoter polymorphism and phenotype-associated haplotypes. 2009
	rs181096360	NC_000002.12:g.47783024C>T	Human MSH6	GAAGGGCGGGGC → GAAGGACGGGGC	GM12878, HAIB	13.1574 bits → -2.39108 bits	The information content of the binding site becomes negative, so SP1 binding is abolished.	EMSA showed that the mutation eliminates the binding site.	Concordant	Gazzoli et al. Regulation of the Human MSH6 Gene by the Sp1 Transcription Factor and Alteration of Promoter Activity and Expression by Polymorphisms. 2003
	rs3957356	NC_000006.12:g.52803872T>C	Human GSTA1	AGTGGGAGAGAA → AGTGGGAGGGAA	GM12878, HAIB	(-5.22525 bits) → 10.3286 bits	The information content of the binding site becomes positive, so a new SP1 binding site is created.	EMSA showed that the T allele is not a binding site.	Concordant	Morel et al. The human glutathione transferase alpha locus: genomic organization of the gene cluster and functional characterization of the genetic polymorphism in the hGSTA1 promoter. 2002
	rs11568816	NC_000004.12:g.99088772G>A	Human ADH3	CATGGGCGTGGC → CATGGGCGTAGC	GM12878, HAIB	4.50287 bits → 3.09922 bits	The information content of the binding site decreases by 1.40365 bits, so SP1 binding decreases by 21.40365 ≈ 2.65 folds.	EMSA showed that the G allele is a stronger binding site than the A allele for SP1.	Concordant	Hedberg et al. Functional polymorphism in the alcohol dehydrogenase 3 (ADH3) promoter. 2001
	rs540289812	NC_000003.12:g.169765159G>C	Human TERC	CTCGGGCGGGCT → CTCCGGCGGGCT	GM12878, HAIB	0.212966 bit → -11.553624 bits	The information content of the binding site becomes negative, so SP1 binding is abolished.	EMSA showed that the mutation abolished SP1 binding. Supershift analysis demonstrated that the wild-type G allele is a low-affinity binding site in vitro.	Concordant	Keith et al. A mutation in a functional Sp1 binding site of the telomerase RNA gene (hTERC) promoter in a patient with Paroxysmal Nocturnal Haemoglobinuria. 2004
	rs8179090	NC_000017.11:g.78925807C>G	Human TIMP2	CCGAGGCTGGGC → CCGACGCTGGGC	GM12878, HAIB	9.08316 bits → -1.79275 bits	The information content of the binding site becomes negative, so SP1 binding is abolished.	The binding site is abolished by the substituion.	Concordant	Hirano et al. Tissue inhibitor of metalloproteinases-2 gene polymorphisms in chronic obstructive pulmonary disease. 2000 O-charoenrat et al. The role of genetic polymorphisms in the promoters of the matrix metalloproteinase-2 and tissue inhibitor of metalloproteinase-2 genes in head and neck cancer. 2006
	rs1800012	NC_000017.11:g.50200388C>A	Human COLIA1	TGGGGGCGGGAT → TGTGGGCGGGAT	GM12878, HAIB	10.6659 bits → 8.19247 bits	The information content of the binding site decreases by 2.47343 bits, so SP1 binding decreases by 22.47343 ≈ 5.55 folds.	Preliminary studies have shown the affinity of Sp1 to the wild-type allele is higher than to the mutant allele in COLIA1.	Concordant	Grant et al. Reduced bone density and osteoporosis associated with a polymorphic Sp1 binding site in the collagen type I alpha 1 gene. 1996 LANGDAHL et al. An Sp1 Binding Site Polymorphism in the COLIA1 Gene Predicts Osteoporotic Fractures in Both Men and Women. 1998 Meyer et al. Association of COLIA1 Sp1 polymorphism with the effect of subcutaneously injected recombinant hGH in GH-deficient adul…
	rs41261045	NC_000022.11:g.25564658G>A	Human GRK3	GAGGGGAGGGCG → GAGGAGAGGGCG	GM12878, HAIB	8.35513 bits → 5.27915 bits	The information content of the binding site decreases by 3.07598 bits, so SP1 binding decreases by 23.07598 ≈ 8.43 folds.	In EMSA SP1 binding to the A allele is not detectable.	Qualitatively concordant, quantitatively discordant	Zhou et al. Promoter Variant in the GRK3 Gene Associated with Bipolar Disorder Alters Gene Expression. 2008
	rs9943582	NC_000011.10:g.57237593T>C	Human AGTRL1	GGATGGAAGGGG → GATGGGAGGGGG	GM12878, HAIB	7.99021 bits → 11.3372 bits	The information content of the binding site increases by 3.34699 bits, so SP1 binding increases by 23.34699 ≈ 10.58 folds.	The authors found the specific binding of SP1 to the G allele, but not the A allele.	Qualitatively concordant, quantitatively discordant	Hata et al. Functional SNP in an Sp1-binding site of AGTRL1 gene is associated with susceptibility to brain infarction. 2007
	N/A	NC_000019.10:g.11089411T>C	Human LDLR	AGGGGGAGGAGT → AGGGGGGGGAGT	GM12878, HAIB	11.3951 bits → 0.565007 bit	The information content of the binding site decreases by 10.830093 bits, so SP1 binding decreases by 210.830093 ≈ 1820.47 folds.	Competition experiments showed that the affinity of the mutant oligonucleotide for Spl was lower than that of the normal oligonucleotide.	Concordant	Sun et al. A mutation (T-45C) in the promoter region of the lowdensity-lipoprotein (LDL)-receptor gene is associated with a mild clinical phenotype in a patient with heterozygous familial hypercholesterolaemia (FH). 1995
	N/A	NC_001802.1:g.9012C>T	HIV1 genome	GGGAGGCGTGGC → GGGAGGTGTGGC	GM12878, HAIB	8.39348 bits → 6.33285 bits	The information content of the binding site decreases by 2.06063 bits, so SP1 binding decreases by 22.06063 ≈ 4.17 folds.	EMSA showed that the T allele is a lower-affinity binding site.	Concordant	Shah et al. Functional properties of the HIV-1 long terminal repeat containing single-nucleotide polymorphisms in Sp site III and CCAAT/enhancer binding protein site I. 2014
	N/A (artificial)	NC_000012.12:g.53380115G>C	Human SP1	ATTGGGCGGGGC → ATTGGGCCGGGC	GM12878, HAIB	10.8391 bits → -4.00516 bits	The information content of the binding site becomes negative, so SP1 binding is abolished.	EMSA demonstrated that the mutation abolished SP1 binding.	Concordant	Nicolas et al. Transcriptional regulation of the human Sp1 gene promoter by the specificity protein (Sp) family members nuclear factor Y (NF-Y) and E2F. 2003
	rs55924981	NC_000015.10:g.39588473G>A	Human TSP1	CAAGGGAGGGAT → CAAGAGAGGGAT	GM12878, HAIB	6.58692 bits → 3.51094 bits	The information content of the binding site decreases by 3.07598 bits, so SP1 binding decreases by 23.07598 ≈ 8.43 folds.	EMSA demonstrated that the mutation decreased and/or eliminated local binding of SP1, and the mutant oligo bound SP1 poorly.	Concordant	Maloney et al. Loss-of-function thrombospondin-1 mutations in familial pulmonary hypertension. 2011
	rs3815578 rs3815577 rs3815579 rs3815580 rs3815581 rs373304082 rs113176016	NC_000016.10:g.55760553G>T NC_000016.10:g.55760552G>C NC_000016.10:g.55760558C>G NC_000016.10:g.55760559A>G NC_000016.10:g.55760562G>C NC_000016.10:g.55760563_55760564insG NC_000016.10:g.55760567G>T	Human CES1A2	These SNPs change two binding sites from GGGGGCCAGGGT & GGTAACTGGGGG to TCTGGGCGGGGC & GCGGGGCTGGGC.	GM12878, HAIB	5.94193 bits & 0.817807 bits → 9.94804 bits & 11.2488 bits	The information contents of the binding sites increases, so SP1 binding increases.	EMSA demonstrated that the haplotype 'GTGCAGGGCGGTAACTctGGGCggGGcTGGgCtCC' possesses a stronger SP1 binding activity than 'GTGCAGGGCGGTAACTggGGGCcaGGgTGGCgCC'. .	Concordant	Yoshimura et al. Functional polymorphisms in carboxylesterase1A2 (CES1A2) gene involves specific protein 1 (Sp1) binding sites. 2008
	rs2236141	NC_000022.11:g.28741882C>T	Human CHEK2	GGCGGCAGGGGA → AGCGGCAGGGGA	GM12878, HAIB	4.73053 bits → 4.59809 bits	The information content of the binding site decreases by 0.13244 bits, so SP1 binding decreases by 20.13244 ≈ 1.10 folds.	EMSA revealed that both of the two allleles are SP1 binding sites. When they are unmethylated there is no marked difference between their strengths, but when methylated the wild-type allele displays higher binding affinity.	Concordant	Zhang et al. A variant in the CHEK2 promoter at a methylation site relieves transcriptional repression and confers reduced risk of lung cancer. 2010
	rs5746092	NC_000006.12:g.159693279G>C	Human SOD2	GGGGAGCAGGGC → CGGGAGCAGGGC	GM12878, HAIB	11.9035 bits → 10.7788 bits	The information content of the binding site decreases by 1.1247 bits, so SP1 binding decreases by 21.1247 ≈ 2.18 folds.	EMSA showed that the mutation creates an SP1 binding site.	Discordant	Xu et al. Mutations in the SOD2 Promoter Reveal a Molecular Basis for an AP-2-Dependent Dysregulation of MnSOD Expression in Cancer Cells. 2008
	N/A	NC_000013.11:g.113105748C>G	Human F7	TGGGGGAGGGGA → TGGCGGAGGGGA	GM12878, HAIB	14.1746 bits → 2.40806 bits	The information content of the binding site decreases by 11.76654 bits, so SP1 binding decreases by 211.76654 ≈ 3481.61 folds.	EMSA demonstrated that purified SP1 binding to the mutant allele is not detectable.	Qualitatively concordant, quantitatively discordant	Carew et al. Severe Factor VII Deficiency Due to a Mutation Disrupting an Sp1 Binding Site in the Factor VII Promoter. 1998
	rs35617911	NC_000011.10:g.5254983G>C	Human HBG2	GTGGGGAAGGGG → GTGGGGAAGGCG	GM12878, HAIB	10.9814 bits → 5.5259 bits	The information content of the binding site decreases by 5.4555 bits, so SP1 binding decreases by 25.4555 ≈ 43.88 folds.	Mobility shift binding assays showed that the normal allele has a dramatically lower affiniy than the mutant allele.	Discordant	SYKES et al. A Naturally Occurring Gamma Globin Gene Mutation Enhances SP1 Binding Activity. 1990
	rs41540312	NC_000002.12:g.47783075C>T	Human MSH6	CGCGGGCGGTGC → CGCAGGCGGTGC	GM12878, HAIB	8.80827 bits → 7.76738 bits	The information content of the binding site decreases by 1.04089 bits, so SP1 binding decreases by 21.04089 ≈ 2.06 folds.	EMSA showed that the mutation eliminates the binding site, because the SNP completely eliminated the ability of the oligonucleotide to act as a competitor of complex formation.	Qualitatively concordant, quantitatively discordant	Gazzoli et al. Regulation of the Human MSH6 Gene by the Sp1 Transcription Factor and Alteration of Promoter Activity and Expression by Polymorphisms. 2003
	rs243865	NC_000016.10:g.55477894C>T	Human MMP2	AAGAGGTGGAGT → AAGAGGTAGAGT	GM12878, HAIB	7.62157 bits → 6.30755 bits	The information content of the binding site decreases by 1.31402 bits, so SP1 binding decreases by 21.31402 ≈ 2.49 folds.	Electrophoretic mobility shift assays demonstrated that Sp1 can bind to the C allele but not the T allele.	Qualitatively concordant, quantitatively discordant	Price et al. Identification of Novel, Functional Genetic Variants in the Human Matrix Metalloproteinase-2 Gene. 2001
	rs2870820	NC_000012.12:g.68808546C>T	Human MDM2	CGATAGAGGGGA → CGATAGAAGGGA	GM12878, HAIB	4.97737 bits → 3.66334 bits	The information content of the binding site decreases by 1.31403 bits, so SP1 binding decreases by 21.31403 ≈ 2.49 folds.	BIA demonstrated that transcription factor Sp1 bound, insignificantly, but more easily to SNP55T than SNP55C.	Discordant	Okamoto et al. SNP55, a new functional polymorphism of MDM2-P2 promoter, contributes to allele-specific expression of MDM2 in endometrial cancers. 2015
	rs41318021	NC_000013.11:g.29514470G>A	Human SLC7A1	GGGGGGCGGGGC → GGGGGGCGAGGC	GM12878, HAIB	16.2935 bits → 0.739692 bit	The information content of the binding site decreases by 15.553808 bits, so SP1 binding decreases by 215.553808 ≈ 48101.96 folds.	EMSA demonstrated that the only the allele G, but not the allele A, probe could bind to recombinant human SP1 protein.	Qualitatively concordant, quantitatively discordant	Yang et al. Mechanistic Insights Into the Link Between a Polymorphism of the 3'UTR of the SLC7A1 Gene and Hypertension. 2008
	rs4376531	NC_000008.11:g.1906652C>G	Human ARHGEF10	AGGTGGATGTGC → AGGTGGATCTGC	GM12878, HAIB	7.03716 bits → -8.51669 bits	The information content of the binding site becomes negative, so SP1 binding is abolished.	EMSA showed that the mutant allele is a stronger site than the normal allele for SP1.	Discordant	Matsushita et al. Functional SNP of ARHGEF10 confers risk of atherothrombotic stroke. 2010
	rs140941229 & rs149785805	NC_000009.12:g.78032143G>A & NC_000009.12:g.78032144C>A	Human GNAQ	CCCGGGCTGGGC → CCCGGGCTGGAA	GM12878, HAIB	6.1733 bits → 3.4755 bits	The information content of the binding site decreases by 2.6978 bits, so SP1 binding decreases by 22.6978 ≈ 6.49 folds.	EMSA demonstrated that the TT allele eliminates SP1 binding.	Qualitatively concordant, quantitatively discordant	Liggett et al. A functional polymorphism of the Gαq (GNAQ) gene is associated with accelerated mortality in African-American heart failure. 2007
	rs712829	NC_000007.14:g.55019062G>T	Human EGFR	GGGGGGCGGAGG → GGGGGGAGGAGG	GM12878, HAIB	14.4017 bits → 13.7404 bits	The information content of the binding site decreases by 0.6613 bit, so SP1 binding decreases by 20.6613 ≈ 1.58 folds.	EMSA showed that the affinity of pure human Sp1 proteins to the T allele was significantly higher than that to the G allele.	Discordant	Liu et al. A Functional Common Polymorphism in a Sp1 Recognition Site of the Epidermal Growth Factor Receptor Gene Promoter. 2005
SRF	rs35118767	NC_000005.10:g.148824138A>G	Human ADRB2	CCAATTTTGG → CCAGTTTTGG, + CCAAAATTGG → CCAAAACTGG, -	HepG2, HAIB	5.74254 bits → 4.07544 bits 10.3971 bits → 11.0934 bits	The information content of the binding site on the positive strand decreases by 1.6671 bits, so SRF binding decreases by 21.6671 = 3.18 folds. The information content of the binding site on the negative strand increases by 0.6963 bit, so SRF binding increases by 20.6963 = 1.62 folds. Thus if the recognition of the two sites by SRF is equally likely, the overall effect of the SNP is to reduce SRF …	EMSA demonstrated that the mutation attenuates SRF binding.	Concordant	Benson et al. Identifying functional single nucleotide polymorphisms in the human CArGome. 2011
				CCAATTTTGG → CCAGTTTTGG, + CCAAAATTGG → CCAAAACTGG, -	H1-hESC, HAIB	2.13329 bits → 0.988359 bit 8.01922 bits → 9.16091 bits	The information content of the binding site on the positive strand decreases by 1.144931 bits, so SRF binding decreases by 21.144931 = 2.211 folds. The information content of the binding site on the negative strand increases by 1.14169 bits, so SRF binding increases by 21.14169 = 2.206 folds. Thus provided that the recognition of the two sites by SRF is equally likely, the overall effect of the S…		Concordant
	rs61805969	NC_000001.11:g.110677447C>T	Human KCNA3	CCAAAAATGG → TCAAAAATGG, + CCATTTTTGG → CCAAAACTGA, -	HepG2, HAIB	13.6516 bits → 9.86323 bits 5.39496 bits → -0.67486 bit	The information content of the binding site on the positive strand decreases by 3.78837 bits, so SRF binding decreases by 23.78837 = 13.82 folds. The information content of the binding site on the negative strand becomes negative, so SRF binding is abolished.	EMSA demonstrated that the mutation attenuates SRF binding.	Concordant	Benson et al. Identifying functional single nucleotide polymorphisms in the human CArGome. 2011
				CCAAAAATGG → TCAAAAATGG, + CCATTTTTGG → CCAAAACTGA, -	H1-hESC, HAIB	12.7052 bits → 7.15528 bits 2.10729 bits → -11.61876 bits	The information content of the binding site on the positive strand decreases by 5.54992 bits, so SRF binding decreases by 25.54992 = 46.85 folds. The information content of the binding site on the negative strand becomes negative, so SRF binding is abolished.		Concordant
	rs62530172	NC_000008.11:g.84707992G>T	Human RALYL	CCAATTAAGG → CCAATTAAGT, + CCTTAATTGG → ACTTAATTGG, -	HepG2, HAIB	9.82333 bits → -3.91659 bits 8.24286 bits → 4.5226 bits	The information content of the binding site on the positive strand becomes negative, so SRF binding is abolished. The information content of the binding site on the negative strand decreases by 3.72026 bits, so SRF binding decreases by 23.72026 = 13.18 folds.	EMSA demonstrated that the mutation attenuates SRF binding.	Concordant	Benson et al. Identifying functional single nucleotide polymorphisms in the human CArGome. 2011
				CCAATTAAGG → CCAATTAAGT, + CCTTAATTGG → ACTTAATTGG, -	H1-hESC, HAIB	8.12534 bits → -5.60071 bits 6.46105 bits → 0.941361 bit	The information content of the binding site on the positive strand becomes negative, so SRF binding is abolished. The information content of the binding site on the negative strand decreases by 5.519689 bits, so SRF binding decreases by 25.519689 = 45.88 folds.		Concordant
	rs10795076	NC_000010.11:g.3783151G>T	Human KLF6	CCAAATAAGG → CCAAATAAGT, + CCTTATTTGG → ACTTATTTGG, -	HepG2, HAIB	14.8338 bits → 1.09387 bits 8.59875 bits → 4.87849 bits	The information content of the binding site on the positive strand decreases by 13.73993 bits, so SRF binding decreases by 213.73993 = 13681.42 folds. The information content of the binding site on the negative strand decreases by 3.72026 bits, so SRF binding decreases by 23.72026 = 13.18 folds.	EMSA demonstrated that the mutation attenuates SRF binding.	Concordant	Benson et al. Identifying functional single nucleotide polymorphisms in the human CArGome. 2011
				CCAAATAAGG → CCAAATAAGT, + CCTTATTTGG → ACTTATTTGG, -	H1-hESC, HAIB	15.176 bits → 1.44995 bits 7.62579 bits → 2.10609 bits	The information content of the binding site on the positive strand decreases by 13.72605 bits, so SRF binding decreases by 213.72605 = 13550.42 folds. The information content of the binding site on the negative strand decreases by 5.5197 bits, so SRF binding decreases by 25.5197 = 45.88 folds.		Concordant
	rs3763079	NC_000005.10:g.177426410T>C	Human GRK6	CCCTAATTGG → CCCTAACTGG, + CCAATTAGGG → CCAGTTAGGG, - GCCAATTAGG → GCCAGTTAGG, -	HepG2, HAIB	8.38498 bits → 9.0813 bits 1.32619 bits → -0.340912 bit 6.43116 bits → 3.85643 bits	The information content of the first binding site increases by 0.69632 bit, so SRF binding decreases by 20.69632 = 1.62 folds. The information content of the second binding site becomes negative, so SRF binding is abolished. The information content of the third binding site decreases by 2.57473 bits, so SRF binding decreases by 22.57473 = 5.96 folds. Thus the overall effect of this SNP is to redu…	EMSA demonstrated that the mutation attenuates SRF binding.	Concordant	Benson et al. Identifying functional single nucleotide polymorphisms in the human CArGome. 2011
				CCCTAATTGG → CCCTAACTGG, + GCCAATTAGG → GCCAGTTAGG, -	H1-hESC, HAIB	6.41845 bits → 7.56014 bits 5.68262 bits → 3.56501 bits	The information content of the first binding site increases by 1.14169 bits, so SRF binding decreases by 21.14169 = 2.21 folds. The information content of the second binding site decreases by 2.11761 bits, so SRF binding decreases by 22.11761 = 4.34 folds. Thus the overall effect of this SNP is to reduce SRF binding.		Concordant
	rs13037347	NC_000020.11:g.32207323T>C	Human PLAGL2	CCTTATCTGG → CCTTACCTGG, + CCAGATAAGG → CCAGGTAAGG, -	HepG2, HAIB	9.29507 bits → 6.8408 bits 13.1667 bits → 10.5919 bits	The information content of the binding site on the positive strand decreases by 2.45427 bits, so SRF binding decreases by 22.45427 = 5.48 folds. The information content of the binding site on the negative strand decreases by 2.5748 bits, so SRF binding decreases by 22.5748 = 5.96 folds.	EMSA demonstrated that the mutation attenuates SRF binding.	Concordant	Benson et al. Identifying functional single nucleotide polymorphisms in the human CArGome. 2011
				CCTTATCTGG → CCTTACCTGG, + CCAGATAAGG → CCAGGTAAGG, -	H1-hESC, HAIB	8.76748 bits → 5.3126 bits 14.0311 bits → 11.9135 bits	The information content of the binding site on the positive strand decreases by 2.45427 bits, so SRF binding decreases by 22.45427 = 5.48 folds. The information content of the binding site on the negative strand decreases by 2.5748 bits, so SRF binding decreases by 22.5748 = 5.96 folds.		Concordant
	rs16958232	NC_000016.10:g.68647480A>G	Human CDH3	CCTTTAGAGG → CCTTTAGGGG, + CCTCTAAAGG → CCCCTAAAGG, -	HepG2, HAIB	4.14251 bits → -4.35463 bits 5.12013 bits → 5.26225 bits	The information content of the binding site on the positive strand becomes negative, so SRF binding is abolished. The information content of the binding site on the negative strand increases by 0.14212 bit, so SRF binding increases by 20.14212 = 1.10 folds. Thus the overall effect of this SNP is to enhance SRF binding.	EMSA demonstrated that the mutation enhances SRF binding.	Concordant	Benson et al. Identifying functional single nucleotide polymorphisms in the human CArGome. 2011
				CCTTTAGAGG → CCTTTAGGGG, + CCTCTAAAGG → CCCCTAAAGG, -	H1-hESC, HAIB	3.12423 bits → -8.1822 bits 1.91411 bits → 1.87152 bits	The information content of the binding site on the positive strand becomes negative, so SRF binding is abolished. The information content of the binding site on the negative strand decreases by 0.04259 bit, so SRF binding decreases by 20.14212 = 1.03 folds. Thus the overall effect of this SNP is to reduce SRF binding.		Discordant
STAT1	rs1800682	NC_000010.11:g.88990206A>G	Human FAS	TTCCAGAA → TTCCAGGAA TTCTGGAA → TTCCTGGAA	HeLa-S3, Yale Treated with IFNg for 30 minutes	11.1088 bits → 11.2374 bits 11.1088 bits → 11.2374 bits	The information content of the binding site increases by 0.1286 bit, so STAT1 binding increases by 20.1286 ≈ 1.09 folds.	EMSA experiment was repeated several times with no detectable difference in band intensity between the A allele and the G allele, both variants can bind STAT1 equally well.	Concordant	Sibley et al. Functional FAS Promoter Polymorphisms Are Associated with Increased Risk of Acute Myeloid Leukemia. 2003
USF1	rs2853542	NC_000018.10:g.657685G>C	Human TS	GGCCAAGTGG → GGCGAAGTGG CGCCACTTGG → CGCCACTTCG	H1-hESC, HAIB	1.7359 bits → -14.34224 bits 1.30714 bits → -9.15086 bits	The information content of the binding site becomes negative, so USF1 binding is abolished.	EMSA showed that the mutation abolished USF1 binding.	Concordant	Mandola et al. A Novel Single Nucleotide Polymorphism within the 5 Tandem Repeat Polymorphism of the Thymidylate Synthase Gene Abolishes USF-1 Binding and Alters Transcriptional Activity. 2003
	rs1135534	NC_000004.12:g.54228348C>A	Human PDGFRA	ACCCACGCGG → ACCCAAGCGG	H1-hESC, HAIB	1.87143 bits → -9.01 bits	The information content of the binding site becomes negative, so USF1 binding is abolished.	EMSA demonstrated that the A allele is not a binding site.	Concordant	Toepoel et al. Haplotype-dependent binding of nuclear proteins to the promoter of the neural tube defects-associated platelet-derived growth factor alpha-receptor gene. 2005
	rs2071592	NC_000006.11:g.31515340T>A	Human IKBL	ACGCAGGTGG → ACGCTGGTGG	H1-hESC, HAIB	3.92674 bits → -5.84949 bits	The information content of the binding site becomes negative, so USF1 binding is abolished.	Supershift studies confirmed that USF1 binds to the T allele, but not the mutated A allele.	Concordant	Boodhoo et al. A promoter polymorphism in the central MHC gene, IKBL, influences the binding of transcription factors USF1 and E47 on disease-associated haplotypes. 2004
	rs661204	NC_000011.10:g.69516215G>A	Human CCND1	GATCATGGGG → GATTATGGGG CACCCCATGA → CACCCCATAA	H1-hESC, HAIB	1.57185 bits → -14.50629 bits 1.40593 bits → -12.00385 bits	The information content of the binding site becomes negative, so USF1 binding is abolished.	EMSA showed that the A allele is not a binding site.	Concordant	French et al. Functional variants at the 11q13 risk locus for breast cancer regulate cyclin D1 expression through long-range enhancers. 2013
	rs5050	NC_000001.11:g.230714140T>G	Human AGT	GGTCACGATG → GGTCACGAGG GGCATCGTGA → GGCCTCGTGA	H1-hESC, HAIB	1.15439 bits → 9.48339 bits -10.5342 bits → 2.88104 bits	The information content of the binding site increases by 8.329 bits, so USF1 binding increases by 28.329 ≈ 321.57 folds.	EMSA showed that the G allele is a stronger binding site than the T allele for USF.	Concordant	Zhao et al. Role of C/A Polymorphism at -20 on the Expression of Human Angiotensinogen Gene. 1999 Dickson et al. Upstream stimulatory factor is required for human angiotensinogen expression and differential regulation by the A-20C polymorphism. 2008
	rs3093062	NC_000001.11:g.159714894C>T	Human CRP	TACCACGTGC → TACCACGTAC	H1-hESC, HAIB	7.4718 bits → -5.93798 bits	The information content of the binding site becomes negative, so USF1 binding is abolished.	Antibody experiements showed that the C allele is a binding site, while the A allele is not.	Concordant	Szalai et al. Single-nucleotide polymorphisms in the C-reactive protein (CRP) gene promoter that affect transcription factor binding, alter transcriptional activity, and associate with differences in baseline serum CRP level. 2005
	rs34016643	NC_000008.11:g.118112204C>G	Human EXT1	GGCCCCGTGC → GGCCCGGTGC CGGCACGGGG → CGGCACCGGG	H1-hESC, HAIB	3.96767 bits → 0.571518 bit 4.03378 bits → 2.17014 bits	The information contents of the binding sites decrease by 3.396152 bits and 1.86364 bits respectively, so USF1 binding decrease by 10.53 folds and 3.64 folds respectively.	EMSA showed that no complex caused by USF1 binding appeared on the mutant allele, but ELISA showed that the binding capacity of the normal allele is higher than that of the mutant allele, and the binding capacity of the mutant allele is higher than that of the negative control.	Concordant	Jennes et al. Identifi cation and functional characterization of the human EXT1 promoter region. 2011
	N/A	NC_000007.14:g.99795298insTGT	Human CYP3A4	AACCACATGT → CACAACATGT GAACATGTGG → GAACATGTTG	H1-hESC, HAIB	8.41412 bits → -6.78501 bits 3.14233 bits → -5.18667 bits	The information content of the binding site becomes negative, so USF1 binding is abolished.	EMSA demonstrated that the mutated allele with the insertion TGT is not a binding site.	Concordant	Matsumura et al. Identification of a Novel Polymorphic Enhancer of the Human CYP3A4 Gene. 2003
	rs1800588	NC_000015.10:g.58431476C>T	Human HL	TGACACGGGG → TGACATGGGG	H1-hESC, HAIB	3.26215 bits → -2.70416 bits	The information content of the binding site becomes negative, so USF1 binding is abolished.	EMSA showed that the the affinity of binding to the T allele is markedly lower than to the C allele, and the mutation decreased the binding by 4 folds.	Qualitatively concordant, quantitatively discordant	Botma et al. Hepatic lipase promoter activity is reduced by the C-480T and G-216A substitutions present in the common LIPC gene variant, and is increased by Upstream Stimulatory Factor. 2001
USF2	rs2853542	NC_000018.10:g.657685G>C	Human TS	CCAAGTGGCG → CGAAGTGGCG	HeLa-S3, Stanford	4.00281 bits → -10.97261 bits	The information content of the binding site becomes negative, so USF2 binding is abolished.	EMSA showed that the mutation abolished USF2 binding.	Concordant	Mandola et al. A Novel Single Nucleotide Polymorphism within the 5 Tandem Repeat Polymorphism of the Thymidylate Synthase Gene Abolishes USF-1 Binding and Alters Transcriptional Activity. 2003
	rs1135534	NC_000004.12:g.54228348C>A	Human PDGFRA	CCGCGTGGGT → CCGCTTGGGT	HeLa-S3, Stanford	2.0088 bits → -12.68823 bits	The information content of the binding site becomes negative, so USF2 binding is abolished.	EMSA demonstrated that the A allele is not a binding site.	Concordant	Toepoel et al. Haplotype-dependent binding of nuclear proteins to the promoter of the neural tube defects-associated platelet-derived growth factor alpha-receptor gene. 2005
	rs2071592	NC_000006.11:g.31515340T>A	Human IKBL	CCACCTGCGT → CCACCAGCGT	HeLa-S3, Stanford	5.47018 bits → -7.52912 bits	The information content of the binding site becomes negative, so USF2 binding is abolished.	Supershift studies confirmed that USF2 binds to the T allele, but not the mutated A allele.	Concordant	Boodhoo et al. A promoter polymorphism in the central MHC gene, IKBL, influences the binding of transcription factors USF1 and E47 on disease-associated haplotypes. 2004
	rs661204	NC_000011.10:g.69516215G>A	Human CCND1	CCCCATGATC → CCCCATAATC	HeLa-S3, Stanford	4.98264 bits → -10.00005 bits	The information content of the binding site becomes negative, so USF2 binding is abolished.	The A allele is not a genuine binding site.	Concordant	French et al. Functional variants at the 11q13 risk locus for breast cancer regulate cyclin D1 expression through long-range enhancers. 2013
	rs5050	NC_000001.11:g.230714140T>G	Human AGT	CATCGTGACC → CCTCGTGACC	HeLa-S3, Stanford	5.27288 bits → 11.1939 bits	The information content of the binding site increases by 5.92102 bits, so USF2 binding increases by 25.92102 ≈ 60.59 folds.	EMSA showed that the G allele is a stronger binding site than the T allele for USF.	Concordant	Zhao et al. Role of C/A Polymorphism at -20 on the Expression of Human Angiotensinogen Gene. 1999 Dickson et al. Upstream stimulatory factor is required for human angiotensinogen expression and differential regulation by the A-20C polymorphism. 2008
	rs3093062	NC_000001.11:g.159714894C>T	Human CRP	GCACGTGGTA → GTACGTGGTA	HeLa-S3, Stanford	7.98824 bits → -6.98718 bits	The information content of the binding site becomes negative, so USF2 binding is abolished.	Antibody experiements showed that the C allele is a binding site, while the A allele is not.	Concordant	Szalai et al. Single-nucleotide polymorphisms in the C-reactive protein (CRP) gene promoter that affect transcription factor binding, alter transcriptional activity, and associate with differences in baseline serum CRP level. 2005
	rs34016643	NC_000008.11:g.118112204C>G	Human EXT1	CCCCGTGCCG → CCCGGTGCCG	HeLa-S3, Stanford	5.75402 bits → 3.87253 bits	The information content of the binding site decreases by 1.88149 bits, so USF2 binding decreases by 3.68 folds.	EMSA showed that no complex caused by USF1 binding appeared on the mutant allele, but ELISA showed that the binding capacity of the normal allele is higher than that of the mutant allele, and the binding capacity of the mutant allele is higher than that of the negative control.	Concordant	Jennes et al. Identifi cation and functional characterization of the human EXT1 promoter region. 2011
	N/A	NC_000007.14:g.99795298insTGT	Human CYP3A4	ACATGTGGTT → ACATGTTGTG CCACATGTTC → CAACATGTTC	HeLa-S3, Stanford	8.81847 bits → <0 bits 5.37825 bits → <0 bits	The information content of the binding site becomes negative, so USF2 binding is abolished.	EMSA demonstrated that the mutated allele with the insertion TGT is not a binding site.	Concordant	Matsumura et al. Identification of a Novel Polymorphic Enhancer of the Human CYP3A4 Gene. 2003
	rs1800588	NC_000015.10:g.58431476C>T	Human HL	CCCCGTGTCA → CCCCATGTCA	HeLa-S3, Stanford	5.9852 bits → 1.8386 bits	The information content of the binding site decreases by 4.1466 bits, so USF2 binding decreases by 24.1466 ≈ 17.71 folds.	EMSA showed that the the affinity of binding to the T allele is markedly lower than to the C allele.	Concordant	Botma et al. Hepatic lipase promoter activity is reduced by the C-480T and G-216A substitutions present in the common LIPC gene variant, and is increased by Upstream Stimulatory Factor. 2001
YY1	rs3219018	NC_000001.11:g.161662856G>C	Human FCGR2B	TCCTGCATCACC → TCCTCCATCACC	GM12892, HAIB	(-7.10334 bits) → 8.27096 bits	The information content of the binding site becomes positive, so a new YY1 binding site is created.	In EMSA the DNA-protein complex is not at detectable level on the G allele.	Concordant	Su et al. A Promoter Haplotype of the Immunoreceptor Tyrosine-Based Inhibitory Motif-Bearing FcRIIb Alters Receptor Expression and Associates with Autoimmunity. 2004
				GGTGATGCAGGA → GGTGATGGAGGA	K562, USC	(-6.95188 bits) → 6.72182 bits	The information content of the binding site becomes positive, so a new YY1 binding site is created.		Concordant
	rs28372960	NC_000005.10:g.150357401C>T	Human TCOF1	CCAGCCATCAGA → CTAGCCATCAGA	GM12892, HAIB	7.13267 bits → 3.66602 bits	The information content of the binding site increases by 3.46665 bits, so YY1 binding increases by 23.46665 ≈ 11.06 folds.	In the EMSA experiments, the complexes formed with the polymorphic probe were consistently less intense than the wild-type ones.	Concordant	Masotti et a. A functional SNP in the promoter region of TCOF1 is associated with reduced gene expression and YY1 DNA–protein interaction. 2005
				TCTGATGGCTGG → TCTGATGGCTGA	K562, USC	5.00227 bits → 1.87633 bits	The information content of the binding site increases by 3.12594 bits, so YY1 binding increases by 23.12594 ≈ 8.73 folds.		Concordant
	rs3136674	NC_000017.11:g.34355597T>C	Human MCP4	TCAACCATTTTA → TCAACCATTCTA	GM12892, HAIB	6.53872 bits → 4.6181 bits	The information content of the binding site decreases by 1.92062 bits, so YY1 binding decreases by 21.92062 ≈ 3.79 folds.	EMSA showed that the T allele is stronger than the C allele.	Concordant	Kalayci et al. Monocyte Chemoattractant Protein-4 Core Promoter Genetic Variants Influence on YY-1 Affinity and Plasma Levels. 2003
				TAAAATGGTTGA → TAGAATGGTTGA	K562, USC	6.88891 bits → 3.67569 bits	The information content of the binding site decreases by 3.21322 bits, so YY1 binding decreases by 23.21322 ≈ 9.27 folds.		Concordant
	rs7965413	NC_000012.12:g.6125723C>T	Human VWF	ACCACCGTGCCC → ACCACCATGCCC	GM12892, HAIB	(-9.2407 bits) → 5.724 bits	The information content of the binding site becomes positive, so a new YY1 binding site is created.	EMSA showed the lack of binding to the G allele, and that the substitution of the G nucleotide for an A is sufficient to create a new binding site.	Concordant	Costa et al. Human Endothelial Cell-derived Nuclear Proteins that Recognise Polymorphic DNA Elements in the von Willebrand Factor Gene Promoter Include YY1. 2001
				GGGCACGGTGGT → GGGCATGGTGGT	K562, USC	(-4.31099 bits) → 4.29794 bits	The information content of the binding site becomes positive, so a new YY1 binding site is created.		Concordant
	rs7964777	NC_000012.12:g.6125905G>A	Human VWF	CACGCCATTCTC → CACGCCATTTTC	GM12892, HAIB	8.88127 bits → 10.8019 bits	The information content of the binding site increases by 1.92063 bits, so YY1 binding increases by 21.92063 ≈ 3.79 folds.	EMSA showed that the binding affinity of proteins to the T allele sequence is greater than that for the C allele variant.	Concordant	Costa et al. Human Endothelial Cell-derived Nuclear Proteins that Recognise Polymorphic DNA Elements in the von Willebrand Factor Gene Promoter Include YY1. 2001
				GAGAATGGCGTG → GAAAATGGCGTG	K562, USC	7.10909 bits → 10.3223 bits	The information content of the binding site increases by 3.21321 bits, so YY1 binding increases by 23.21321 ≈ 9.27 folds.		Concordant
	rs10899353	NC_000011.10:g.77126506C>T	Human MYO7A	TAGGCCGTCTCT → TAGGCCATCTCT	GM12892, HAIB	(-7.69342 bits) → 7.27128 bits	The information content of the binding site becomes positive, so a new YY1 binding site is created.	EMSA, competition and supershift experiments showed that only the A allele can be bound by YY1.	Concordant	Street et al. A DNA Variant within the MYO7A Promoter Regulates YY1 Transcription Factor Binding and Gene Expression Serving as a Potential Dominant DFNA11 Auditory Genetic Modifier. 2011
				AGAGACGGCCTA → AGAGATGGCCTA	K562, USC	(-0.77943 bit) → 7.8345 bits	The information content of the binding site becomes positive, so a new YY1 binding site is created.		Concordant
	N/A	NC_000004.12:g.155910878G>T	Human TDO2	TCTGCCATTATT → TATGCCATTAT	GM12892, HAIB	8.13119 bits → 4.93219 bits	The information content of the binding site decreases by 3.199 bits, so YY1 binding decreases by 23.199 ≈ 9.18 folds.	EMSA showed that the T allele is a lower-affinity binding site.	Concordant	Vasiliev et al. Point mutations within 663-666 bp of intron 6 of the human TDO2 gene, associated with a number of psychiatric disorders, damage the YY-1 transcription factor binding site. 1999
				AATAATGGCAGA → AATAATGGCATA	K562, USC	7.72914 bits → 4.27982 bits	The information content of the binding site decreases by 3.44932 bits, so YY1 binding decreases by 23.44932 ≈ 10.92 folds.		Concordant
	N/A	NC_000005.10:g.112707523A>C	Human APC	TCCGCCATCTTG → TCCGCCATCTGG	GM12892, HAIB	14.5456 bits → 12.9136 bits	The information content of the binding site decreases by 1.632 bits, so YY1 binding decreases by 21.632 ≈ 3.10 folds.	EMSA showed that the point mutation disrupts YY1 binding.	Concordant	Li et al. Point Mutations in Exon 1B of APC Reveal Gastric Adenocarcinoma and Proximal Polyposis of the Stomach as a Familial Adenomatous Polyposis Variant. 2016
				CAAGATGGCGGA → CCAGATGGCGGA	K562, USC	16.3869 bits → 12.8731 bits	The information content of the binding site decreases by 3.5138 bits, so YY1 binding decreases by 23.5138 ≈ 11.42 folds.		Concordant
	N/A	NC_000005.10:g.112707526A>G	Human APC	TCCGCCATCTTG → TCCGCCACCTTG	GM12892, HAIB	14.5456 bits → 12.4305 bits	The information content of the binding site decreases by 2.1151 bits, so YY1 binding decreases by 22.1151 ≈ 4.33 folds.	EMSA showed that the point mutation disrupts YY1 binding.	Concordant	Li et al. Point Mutations in Exon 1B of APC Reveal Gastric Adenocarcinoma and Proximal Polyposis of the Stomach as a Familial Adenomatous Polyposis Variant. 2016
				CAAGATGGCGGA → CAAGGTGGCGGA	K562, USC	16.3869 bits → 8.48759 bits	The information content of the binding site decreases by 7.89931 bits, so YY1 binding decreases by 27.89931 ≈ 238.74 folds.		Concordant
	N/A	NC_000005.10:g.112707526A>T	Human APC	TCCGCCATCTTG → TCCGCCAACTTG	GM12892, HAIB	14.5456 bits → -0.52574 bit	The information content of the binding site becomes negative, so YY1 binding is abolished.	EMSA showed that the point mutation disrupts YY1 binding.	Concordant	Li et al. Point Mutations in Exon 1B of APC Reveal Gastric Adenocarcinoma and Proximal Polyposis of the Stomach as a Familial Adenomatous Polyposis Variant. 2016
				CAAGATGGCGGA → CAAGTTGGCGGA	K562, USC	16.3869 bits → 4.59829 bits	The information content of the binding site decreases by 11.78861 bits, so YY1 binding decreases by 211.78861 ≈ 3537.73 folds.		Concordant
	N/A	NC_000005.10:g.112707527T>C	Human APC	TCCGCCATCTTG → TCCGCCGTCTTG	GM12892, HAIB	14.5456 bits → -0.4194 bit	The information content of the binding site becomes negative, so YY1 binding is abolished.	EMSA showed that the point mutation disrupts YY1 binding.	Concordant	Li et al. Point Mutations in Exon 1B of APC Reveal Gastric Adenocarcinoma and Proximal Polyposis of the Stomach as a Familial Adenomatous Polyposis Variant. 2016
				CAAGATGGCGGA → CAAGACGGCGGA	K562, USC	16.3869 bits → 7.77297 bits	The information content of the binding site decreases by 8.61393 bits, so YY1 binding decreases by 28.61393 ≈ 391.79 folds.		Concordant
	N/A	NC_000005.10:g.112707528G>A	Human APC	TCCGCCATCTTG → TCCGCTATCTTG	GM12892, HAIB	14.5456 bits → -0.82906 bit	The information content of the binding site becomes negative, so YY1 binding is abolished.	EMSA showed that the point mutation disrupts YY1 binding.	Concordant	Li et al. Point Mutations in Exon 1B of APC Reveal Gastric Adenocarcinoma and Proximal Polyposis of the Stomach as a Familial Adenomatous Polyposis Variant. 2016
				CAAGATGGCGGA → CAAGATAGCGGA	K562, USC	16.3869 bits → 2.70235 bits	The information content of the binding site decreases by 13.68455 bits, so YY1 binding decreases by 213.68455 ≈ 13166.19 folds.		Concordant
	N/A	NC_000004.12:g.155910875G>A	Human TDO2	TCTGCCATTATT → TCTGTCATTATT	GM12892, HAIB	8.13119 bits → -7.24311 bits	The information content of the binding site becomes negative, so YY1 binding is abolished.	EMSA showed that the mutation abolishes YY1 binding.	Concordant	Vasiliev et al. Point mutations within 663-666 bp of intron 6 of the human TDO2 gene, associated with a number of psychiatric disorders, damage the YY-1 transcription factor binding site. 1999
				AATAATGGCAGA → AATAATGACATA	K562, USC	7.72914 bits → -5.94456 bits	The information content of the binding site becomes negative, so YY1 binding is abolished.		Concordant
	* Three categories of the comparison result: Discordant: The directions of changes in binding site strengths predicted by the iPWMs differ from those observed in experiments (e.g. the iPWM predicts that TF binding will be strengthened, but experiments observed that binding was weakened). Qualitatively concordant, quantitatively discordant: The directions are concordant, but the extents differ (e.…
