# Supplementary material for: Discovery and validation of information theory-based transcription factor and cofactor binding site motifs
Source: Nucleic Acids Res. 2016 Nov 28;45(5):e27. doi: 10.1093/nar/gkw1036 (PMC5389469; doi:10.1093/nar/gkw1036)
Supplement: Supplementary Data [file gkw1036_supplementary_data.zip › nar-02060-met-n-2016-File016.xlsm]

## Sheet: Primary(Maskminent&MEME-ChIP)
	Supplementary Table S8 - Motif discovery tool comparison
	Comparion between Maskminent and MEME-ChIP on the ability of revealing primary binding motifs (analyzing multiple datasets of each TF)
	Maskminent	MEME-ChIP (from top 500 peaks)
ARID3A	×	×
ATF1	√	√
ATF2	√	√
ATF3	√	√
BACH1	√	√
BATF	√	√
BCL11A	√	√
BHLHE40	√	√
CEBPB	√	√
CEBPD	√	√
CREB1	×	√
CREM	×	√
CTCF	√	√
CTCFL	√	√
E2F4	√	√
E2F6	×	√
EBF1	√	√
EGR1	√	√
ELF1	√	√
ELK1	√	√
ELK4	√	√
ER	√	√
ESRRA	√	√
ETS1	√	√
FOS	√	√
FOSL1	√	√
FOSL2	√	√
FOXA1	√	√
FOXA2	√	√
FOXM1	×	√
FOXP2	√	√
GABPA	√	√
GATA1	√	√
GATA2	√	√
GATA3	√	√
HNF4A	√	√
HNF4G	√	√
HSF1	×	√
IKZF1	×	×
IRF1	√	√
IRF3	√	×
IRF4	√	√
JUN	√	√
JUND	√	√
MAFF	√	√
MAFK	√	√
MAX	√	√
MEF2A	√	√
MEF2C	√	√
MXI1	√	√
MYBL1	×	×
MYC	√	√
NANOG	×	×
NFATC1	×	√
NFE2	√	√
NFIC	×	√
NFYA	√	√
NFYB	√	√
NR2C2/TR4	×	√
NR2F2	×	√
NR3C1/GR	√	√
NRF1	√	√
PAX5	√	√
PBX3	√	√
POU2F2	√	√
PRDM1	√	√
RELA/NFKB	√	√
REST/NRSF	√	√
RFX5	√	√
RUNX3	√	√
RXRA	√	√
SMAD5	×	×
SP1	√	√
SP2	√	√
SP4	√	√
SPI1/PU1	√	√
SREBF1	×	√
SREBF2	×	√
SRF	√	√
STAT1	√	√
STAT2	×	√
STAT3	√	√
STAT5A	√	√
TAL1	√	√
TBP	×	√
TCF12	√	√
TCF3	√	√
TCF7L2	√	√
TEAD4	√	√
THAP1	√	√
USF1	√	√
USF2	√	√
YY1	√	√
ZBTB33	√	√
ZEB1	√	√
ZKSCAN1	√	√
ZNF143	√	√
ZNF263	√	√
Total number of primary motifs:	98	98
Total number of primary motifs discovered:	80	92
Percentage: (discovered/all)	0.8163	0.9387

## Sheet: Primary(Four tools)
	Supplementary Table S8 - Motif discovery tool comparison
	Comparion between Maskminent, MEME-ChIP, SeqGL and HOMER on the ability of revealing primary binding motifs # (on each of the datasets of sequence-specific TFs from Setty et al.)
ChIP-seq dataset	Maskminent	MEME-ChIP from top 500 peaks	SeqGL from top 2000 peaks	HOMER
wgEncodeHaibTfbsGm12878Atf3Pcr1x	×	√	√	√
wgEncodeHaibTfbsGm12878BatfPcr1x	√	√	√	×
wgEncodeHaibTfbsGm12878Cebpbsc150V0422111	×	√	×	×
wgEncodeHaibTfbsGm12878Egr1Pcr2x	√	√	√	√
wgEncodeHaibTfbsGm12878Elf1sc631V0416101	√	√	√	√
wgEncodeHaibTfbsGm12878Ets1Pcr1x	√	√	√	√
wgEncodeHaibTfbsGm12878GabpPcr2x	√	√	√	√
wgEncodeHaibTfbsGm12878Irf4sc6059Pcr1x	√	√	√	×
wgEncodeHaibTfbsGm12878Mef2aPcr1x	√	√	√	√
wgEncodeHaibTfbsGm12878Mef2csc13268V0416101	√	√	√	√
wgEncodeHaibTfbsGm12878Nfatc1sc17834V0422111	×	×	×	×
wgEncodeHaibTfbsGm12878Nficsc81335V0422111	×	×	×	×
wgEncodeHaibTfbsGm12878NrsfPcr1x	√	√	√	×
wgEncodeHaibTfbsGm12878Pax5c20Pcr1x	√	√	√	√
wgEncodeHaibTfbsGm12878Pax5n19Pcr1x	×	√	√	√
wgEncodeHaibTfbsGm12878Pbx3Pcr1x	√	√	√	√
wgEncodeHaibTfbsGm12878Pou2f2Pcr1x	√	√	√	√
wgEncodeHaibTfbsGm12878Pu1Pcr1x	√	√	√	√
wgEncodeHaibTfbsGm12878Runx3sc101553V0422111	√	√	√	√
wgEncodeHaibTfbsGm12878RxraPcr1x	×	×	×	×
wgEncodeHaibTfbsGm12878Sp1Pcr1x	√	√	×	√
wgEncodeHaibTfbsGm12878SrfPcr2x	×	√	√	√
wgEncodeHaibTfbsGm12878Stat5asc74442V0422111	×	×	×	×
wgEncodeHaibTfbsGm12878Tcf12Pcr1x	√	√	√	√
wgEncodeHaibTfbsGm12878Tcf3Pcr1x	√	√	√	√
wgEncodeHaibTfbsGm12878Usf1Pcr2x	√	√	√	√
wgEncodeHaibTfbsGm12878Zbtb33Pcr1x	√	√	√	√
wgEncodeHaibTfbsGm12878Zeb1sc25388V0416102	√	√	√	√
wgEncodeHaibTfbsH1hescAtf3V0416102	√	√	√	√
wgEncodeHaibTfbsH1hescEgr1V0416102	√	√	√	√
wgEncodeHaibTfbsH1hescGabpPcr1x	√	√	√	√
wgEncodeHaibTfbsH1hescJundV0416102	√	√	√	√
wgEncodeHaibTfbsH1hescNanogsc33759V0416102	×	×	×	√
wgEncodeHaibTfbsH1hescNrsfV0416102	√	√	√	×
wgEncodeHaibTfbsH1hescRxraV0416102	√	√	√	√
wgEncodeHaibTfbsH1hescSp1Pcr1x	√	√	√	√
wgEncodeHaibTfbsH1hescSrfPcr1x	√	√	√	√
wgEncodeHaibTfbsH1hescTcf12Pcr1x	√	√	√	√
wgEncodeHaibTfbsH1hescUsf1Pcr1x	√	√	√	√
wgEncodeOpenChromChipGm12878Cmyc	√	√	√	√
wgEncodeSydhTfbsGm12878Bhlhe40cIggmus	√	√	√	√
wgEncodeSydhTfbsGm12878E2f4Iggmus	×	√	√	√
wgEncodeSydhTfbsGm12878Ebf1sc137065Std	√	√	√	√
wgEncodeSydhTfbsGm12878Elk112771Iggmus	√	√	√	√
wgEncodeSydhTfbsGm12878JundStd	√	√	√	√
wgEncodeSydhTfbsGm12878MaxIggmus	√	√	√	√
wgEncodeSydhTfbsGm12878Nfe2sc22827Std	×	×	×	×
wgEncodeSydhTfbsGm12878NfyaIggmus	√	√	√	√
wgEncodeSydhTfbsGm12878Nrf1Iggmus	√	√	√	√
wgEncodeSydhTfbsGm12878Rfx5200401194Iggmus	√	√	√	√
wgEncodeSydhTfbsGm12878Stat1Std	×	×	×	×
wgEncodeSydhTfbsGm12878Stat3Iggmus	×	×	×	×
wgEncodeSydhTfbsGm12878TbpIggmus	×	√	√	√
wgEncodeSydhTfbsGm12878Usf2Iggmus	√	√	√	√
wgEncodeSydhTfbsGm12878Yy1Std	√	√	√	√
wgEncodeSydhTfbsGm12878Znf143166181apStd	√	√	√	√
wgEncodeSydhTfbsH1hescMaxUcd	√	√	√	√
wgEncodeSydhTfbsH1hescNrf1Iggrab	√	√	√	√
wgEncodeUwTfbsGm12878CtcfStd	√	√	√	√
Total number of ChIP-seq datasets:	59
Total number of datasets on which primary binding motifs were discovered:	45	51	49	47
Percentage (discovered/all):	0.7627	0.8644	0.8305	0.7966
	# The results of SeqGL and HOMER were directly obtained from Setty et al. (2015).

## Sheet: Cofactor(Maskminent&MEME-ChIP)
Supplementary Table S8 - Motif discovery tool comparison
Cofactor motifs Maskminent revealed but MEME-ChIP did not, and corresponding primary TFs (analyzing multiple datasets of each TF)
Cofactor motifs	Primary TFs
SP family	CREM, E2F6, OCT2, RFX5, SUZ12, THAP1, UBTF, BCLAF1, CCNT2, CHD2, KAT2A, KDM5B, PHF8, RBBP5, RCOR1, RPB1, ATF2, ATF3, CEBPD, ELK1, ETS1, FOSL1, FOXP2, GABPA, NFKB, PAX5, SMAD5, SREBF2, STAT1, TCF7L2, TR4, YY1, ZBTB7A, CHD1, EZH2, GTF2B, HDAC1, INI1, PML, SAP30, SIN3A, TAF7
IRF family	ATF1, CREM, FOXP2, NFE2, OCT2, RUNX3, EZH2, IKZF1
GATA1-TAL1	NR2F2, STAT5A
NRSF	TEAD4
TEAD family	MYC, STAT3
TFIIIC (B-box & A-box)	TCF12

## Sheet: Cofactor(Maskminent&SeqGL)
Supplementary Table S8 - Motif discovery tool comparison
Cofactor motifs Maskminent revealed but SeqGL did not, and corresponding datasets (on 105 datasets from Setty et al.)
Cofactor motifs	Datasets
SP family	wgEncodeHaibTfbsGm12878Atf3Pcr1x wgEncodeHaibTfbsGm12878Bclaf101388V0416101 wgEncodeHaibTfbsGm12878Ets1Pcr1x wgEncodeHaibTfbsGm12878Pax5c20Pcr1x wgEncodeHaibTfbsGm12878Pmlsc71910V0422111 wgEncodeHaibTfbsGm12878SrfPcr2x wgEncodeHaibTfbsGm12878Taf1Pcr1x wgEncodeHaibTfbsGm12878Zbtb33Pcr1x wgEncodeOpenChromChipGm12878Cmyc wgEncodeSydhTfbsGm12878CfosStd wgEncodeSydhTfbsGm12878Chd1a301218aIggmus wgEnco…
IRF family	wgEncodeHaibTfbsGm12878Foxm1sc502V0422111 wgEncodeHaibTfbsGm12878Pou2f2Pcr1x
RUNX family	wgEncodeHaibTfbsGm12878Irf4sc6059Pcr1x wgEncodeSydhTfbsGm12878P300bStd
CTCF	wgEncodeSydhTfbsGm12878Znf143166181apStd
TFIIIC (B-box & A-box)	wgEncodeSydhTfbsGm12878TbpIggmus

## Sheet: All binding motifs
Supplementary Table S8 - Motif discovery tool comparison
Comparison between five motif discovery tools (Maskminent, MEME, SeqGL, HOMER, gkm-SVM) on the ability to reveal binding motifs #
ChIP-seq experiment	Motifs revealed by Maskminent	Motifs revealed by SeqGL from top 2000 peaks	Motifs revealed by MEME-ChIP from top 500 peaks	Motifs revealed by HOMER	Motifs revealed by gkm-SVM
wgEncodeHaibTfbsGm12878Atf2sc81188V0422111	(None)	AP1, RUNX, PU1, IRF, EGR, MZF1	AP1, IRF, RUNX
wgEncodeHaibTfbsGm12878Atf3Pcr1x	USF, SP	AP1, USF, CTCF, ZNF143	AP1, USF, ZNF143, NRF
wgEncodeHaibTfbsGm12878BatfPcr1x	AP1*	AP1, PU1, IRF	AP1, IRF, RUNX	AP1, IRF, SP	AP1, IRF
wgEncodeHaibTfbsGm12878Bcl11aPcr1x	IRF, RUNX	AP1, IRF, RUNX, LHX3, PU1	AP1, IRF, RUNX
wgEncodeHaibTfbsGm12878Bcl3V0416101	(None)	AP1, EOMES, NFKB, GM397	NFKB
wgEncodeHaibTfbsGm12878Bclaf101388V0416101	SP	ETS, CTCF, PU1, DCE, MYC, ZFX	(Not analyzed)
wgEncodeHaibTfbsGm12878Cebpbsc150V0422111	IRF, RUNX	AP1, RUNX, PU1, IRF, NFKB, NKX3	CEBPB, IRF, RUNX, AP1
wgEncodeHaibTfbsGm12878Ebf1sc137065Pcr1x	(Not analyzed)	EBF1, IRF, RUNX	EBF1, CTCF, IRF
wgEncodeHaibTfbsGm12878Egr1Pcr2x	EGR1*	EGR1, ETS, AP1, ARNT	EGR1, NRF, ETS
wgEncodeHaibTfbsGm12878Elf1sc631V0416101	ELF1, SP	ELF1, SP	ELF1, ZNF143, AP1, YY
wgEncodeHaibTfbsGm12878Ets1Pcr1x	ETS1, ZBTB33, SP	ETS1, ZBTB33, RUNX	ETS1, ZBTB33, ZNF143
wgEncodeHaibTfbsGm12878Foxm1sc502V0422111	IRF	FOXM1, PU1, AP1, RUNX, NFKB, EGR, PRDM	IRF, RUNX, AP1, NFKB
wgEncodeHaibTfbsGm12878GabpPcr2x	GABP*	GABP	GABP, ZNF143, YY
wgEncodeHaibTfbsGm12878Irf4sc6059Pcr1x	IRF4, RUNX	IRF4, AP1, PU1	IRF4, AP1, RUNX
wgEncodeHaibTfbsGm12878Mef2aPcr1x	MEF2A, IRF, RUNX	MEF2A, IRF, RUNX, AP1	MEF2A, IRF, RUNX, AP1
wgEncodeHaibTfbsGm12878Mef2csc13268V0416101	MEF2C, IRF, RUNX	MEF2C, ETS, AP1, IRF	MEF2C, IRF, RUNX, AP1	MEF2C, AP1, IRF	MEF2C
wgEncodeHaibTfbsGm12878Mta3sc81325V0422111	IRF	IRF, RUNX, AP1, ETS	IRF, RUNX, AP1, MEF2
wgEncodeHaibTfbsGm12878Nfatc1sc17834V0422111	(None)	AP1, PU1, GM397, IRF	AP1
wgEncodeHaibTfbsGm12878Nficsc81335V0422111	(None)	IRF, RUNX, AP1, PU1, NFKB	IRF, RUNX, AP1
wgEncodeHaibTfbsGm12878NrsfPcr1x	NRSF*	NRSF	NRSF
wgEncodeHaibTfbsGm12878P300Pcr1x	IRF, RUNX	IRF, RUNX, AP1, NFKB, ARNT, ETS, TCF3	IRF, RUNX, AP1
wgEncodeHaibTfbsGm12878Pax5c20Pcr1x	PAX5, SP	PAX5, IRF, RUNX, AP1, ETS	PAX5, IRF, RUNX, AP1
wgEncodeHaibTfbsGm12878Pax5n19Pcr1x	(None)	PAX5, IRF, RUNX, AP1, PU1	PAX5, IRF, CTCF
wgEncodeHaibTfbsGm12878Pbx3Pcr1x	PBX*	PBX, NFY, SP, TCF3	PBX, NFY, SP, ZNF143	PBX, NFY, SP, TCF3	PBX
wgEncodeHaibTfbsGm12878Pmlsc71910V0422111	SP	ETS, E2F2, MAF	(None)
wgEncodeHaibTfbsGm12878Pou2f2Pcr1x	POU2F2, IRF	POU2F2, ETS, E-box	POU2F2
wgEncodeHaibTfbsGm12878Pu1Pcr1x	PU1*	PU1	PU1
wgEncodeHaibTfbsGm12878Rad21V0416101	CTCF	CTCF	CTCF
wgEncodeHaibTfbsGm12878Runx3sc101553V0422111	RUNX3, IRF	RUNX3, IRF	RUNX3, IRF, AP1
wgEncodeHaibTfbsGm12878RxraPcr1x	(None)	ETS, CTCF, IRF, AP1	CTCF, IRF, AP1, USF	ETS, CTCF, IRF, AP1	CTCF
wgEncodeHaibTfbsGm12878Six5Pcr1x	ZNF143	ZNF143, YY, ETS	ZNF143, YY
wgEncodeHaibTfbsGm12878Sp1Pcr1x	SP1*	NFY, ETS, RUNX, NFATC2, IRF	SP1, NFY, NFATC2, PBX3
wgEncodeHaibTfbsGm12878SrfPcr2x	SP, ETS	SRF, ETS, AP1, E2F1	SRF, SP, IRF, ETS
wgEncodeHaibTfbsGm12878Stat5asc74442V0422111	IRF	AP1, IRF, RUNX, ETS, PU1	AP1, IRF, RUNX
wgEncodeHaibTfbsGm12878Taf1Pcr1x	SP	YY, ETS, DCE	YY, ETS, TBP
wgEncodeHaibTfbsGm12878Tcf12Pcr1x	TCF12*	TCF12, AP1	TCF12, AP1, IRF
wgEncodeHaibTfbsGm12878Tcf3Pcr1x	TCF3*	TCF3, MYB, RUNX, ARNT	TCF3, IRF, AP1
wgEncodeHaibTfbsGm12878Usf1Pcr2x	USF*	USF	USF, ZNF143, NFY, YY
wgEncodeHaibTfbsGm12878Yy1sc281Pcr1x	(Not analyzed)	YY1	YY1, ZNF143, ETS
wgEncodeHaibTfbsGm12878Zbtb33Pcr1x	ZBTB33, SP	ZBTB33, ZSCAN4	ZBTB33, ZNF143
wgEncodeHaibTfbsGm12878Zeb1sc25388V0416102	ZEB1*	ZEB1, ETS	ZEB1
wgEncodeOpenChromChipGm12878Cmyc	MYC, SP	MYC, YY, ETS	MYC, SP, YY
wgEncodeOpenChromChipGm12878Ctcf	(Not anaylzed)	CTCF	CTCF
wgEncodeSydhTfbsGm12878Bhlhe40cIggmus	BHLHE40	BHLHE40, ETS, IRF, USF	BHLHE40, AP1, SP
wgEncodeSydhTfbsGm12878Brca1a300Iggmus	ZBTB33	ZBTB33	ZBTB33, ZNF143, SP, AP1
wgEncodeSydhTfbsGm12878CfosStd	SP, NFY	AP1, NFY	NFY, SP, USF, PBX3
wgEncodeSydhTfbsGm12878Chd1a301218aIggmus	SP	ETS, E-box	SP
wgEncodeSydhTfbsGm12878Chd2ab68301Iggmus	(Not anaylzed)	ZBTB33, NFY	(Not analyzed)
wgEncodeSydhTfbsGm12878Corestsc30189Iggmus	(None)	ZBTB33, IRF, YY, MAF	ZBTB33, IRF, NRSF, ZNF143
wgEncodeSydhTfbsGm12878Ctcfsc15914c20Std	(Not analyzed)	CTCF	CTCF, B-box
wgEncodeSydhTfbsGm12878E2f4Iggmus	SP	E2F4, NFY	E2F4, SP, NFY
wgEncodeSydhTfbsGm12878Ebf1sc137065Std	EBF1*	EBF1, ETS	EBF1, RUNX
wgEncodeSydhTfbsGm12878Elk112771Iggmus	ELK1, SP	ELK1	ELK1, SRF, ZNF143
wgEncodeSydhTfbsGm12878Ikzf1iknuclaStd	IRF	IRF, RUNX, AP1, ETS	IRF, RUNX, AP1, ETS
wgEncodeSydhTfbsGm12878JundStd	AP1*	AP1, IRF	AP1
wgEncodeSydhTfbsGm12878MaxIggmus	MAX, SP	MAX, ETS, ARNT	MAX, ETS, YY, AP1
wgEncodeSydhTfbsGm12878Mazab85725Iggmus	(Not anaylzed)	MAZ, ETS, NRF, EBF, NFY	(Not anaylzed)
wgEncodeSydhTfbsGm12878Mxi1Iggmus	SP	MXI1, ETS, RFX, SP, ZBTB33	MXI1, ETS, RFX, YY
wgEncodeSydhTfbsGm12878Nfe2sc22827Std	USF, SP	USF	USF, SP, ZNF143, NFY
wgEncodeSydhTfbsGm12878NfkbTnfaIggrab	NFKB, IRF	NFKB, RUNX, IRF	NFKB, IRF, RUNX	NFKB, RUNX, IRF	NFKB
wgEncodeSydhTfbsGm12878NfyaIggmus	NFY*	NFY	NFY, SP, ZNF143, PBX3
wgEncodeSydhTfbsGm12878NfybIggmus	NFY*	NFY	(Not anaylzed)
wgEncodeSydhTfbsGm12878Nrf1Iggmus	NRF1*	NRF1	NRF1, ZNF143, SP
wgEncodeSydhTfbsGm12878P300bStd	IRF, RUNX	IRF, AP1, PU1, NFKB, GM397	IRF, RUNX, AP1
wgEncodeSydhTfbsGm12878P300Iggmus	IRF, RUNX	IRF, RUNX, AP1, PU1, NFKB, ARNT	IRF, RUNX, AP1
wgEncodeSydhTfbsGm12878Rad21Iggrab	CTCF	CTCF, HIC1	CTCF
wgEncodeSydhTfbsGm12878Rfx5200401194Iggmus	RFX5, SP	RFX5, NFY	RFX5, NFY
wgEncodeSydhTfbsGm12878Sin3anb6001263Iggmus	SP	ETS, MYC/MAX, RFX, YY, E2F	E2F, RFX, YY, NRSF
wgEncodeSydhTfbsGm12878Smc3ab9263Iggmus	CTCF	CTCF	CTCF
wgEncodeSydhTfbsGm12878Stat1Std	SP	SP, DCE, IRF	(None)
wgEncodeSydhTfbsGm12878Stat3Iggmus	IRF	IRF, RUNX, AP1, PU1	IRF, RUNX, AP1
wgEncodeSydhTfbsGm12878Tblr1ab24550Iggmus	IRF	IRF, RUNX, AP1, ETS, NFKB	IRF, RUNX, AP1, MEF2
wgEncodeSydhTfbsGm12878TbpIggmus	B-box	TBP, ETS, RUNX, IRF	TBP, A-box, NFY
wgEncodeSydhTfbsGm12878Tr4Std	SP	ETS, RUNX, E2F	TR, ETS, RUNX
wgEncodeSydhTfbsGm12878Usf2Iggmus	USF*	USF	USF, ZNF143, NFY, YY
wgEncodeSydhTfbsGm12878WhipIggmus	(None)	CTCF, ETS, RUNX	CTCF, ETS
wgEncodeSydhTfbsGm12878Yy1Std	YY1*	YY1	YY1, ZNF143, ETS
wgEncodeSydhTfbsGm12878Znf143166181apStd	ZNF143, CTCF	ZNF143, ETS	ZNF143
wgEncodeSydhTfbsGm12878Zzz3Std	(None)	ETS	(None)
wgEncodeUwTfbsGm12878CtcfStd	CTCF*	CTCF	CTCF
wgEncodeHaibTfbsH1hescAtf3V0416102	AP1, SP, USF	AP1, SP, ETS	AP1, USF, ZNF143	AP1, ETS	AP1, CTCF
wgEncodeHaibTfbsH1hescBcl11aPcr1x	SOX2-OCT4	OCT, SOX, E-box, TEAD, LHX3, ZFX	SOX2-OCT4, TEAD
wgEncodeHaibTfbsH1hescCtcfsc5916V0416102	(Not analyzed)	CTCF	(Not analyzed)
wgEncodeHaibTfbsH1hescEgr1V0416102	EGR1*	EGR1, ETS	EGR1
wgEncodeHaibTfbsH1hescGabpPcr1x	GABP*	GABP, CTCF	GABP, ZNF143, YY
wgEncodeHaibTfbsH1hescHdac2sc6296V0416102	(None)	TEAD, ZNF354C, ZIC3, TCF3, MEIS1	NRSF, SOX2-OCT4, CTCF
wgEncodeHaibTfbsH1hescJundV0416102AlnRep0	AP1, SP	AP1, TEAD, E2A	AP1, SP, ETS	AP1, CREB, E2A	AP1
wgEncodeHaibTfbsH1hescNanogsc33759V0416102	SOX	SOX2-OCT4, ZIC1, SOX, OCT	SOX2-OCT4
wgEncodeHaibTfbsH1hescNrsfV0416102	NRSF*	NRSF	NRSF
wgEncodeHaibTfbsH1hescP300Pcr1x	(Not analyzed)	TEAD, ETS, MZF1	(Not analyzed)
wgEncodeHaibTfbsH1hescP300V0416102	SP	TEAD, OCT, FOX, MYCN, ZFP281, NKX3	SP
wgEncodeHaibTfbsH1hescPou5f1sc9081V0416102	SOX2-OCT4*	SOX2-OCT4, CHR	(Not analyzed)
wgEncodeHaibTfbsH1hescRad21V0416102	CTCF	CTCF	CTCF
wgEncodeHaibTfbsH1hescRxraV0416102	RXRA	RXRA, CTCF, ZIC2	RXRA, CTCF, SOX2-OCT4
wgEncodeHaibTfbsH1hescSin3ak20Pcr1x	SP, NRSF	NRSF, TGIF1, DCE, ETS, YY, RFX	NRSF, ZEB1
wgEncodeHaibTfbsH1hescSix5Pcr1x	ZNF143	ZNF143, ETS	ZNF143
wgEncodeHaibTfbsH1hescSp1Pcr1x	SP1*	SP1, NFY, NFKB, TEAD	SP1, NFY
wgEncodeHaibTfbsH1hescSrfPcr1x	SRF*	SRF, AP1	SRF
wgEncodeHaibTfbsH1hescTaf1V0416102	SP	YY, ETS, SMAD	TBP, YY
wgEncodeHaibTfbsH1hescTcf12Pcr1xAlnRep0	TCF12*	TCF12, NANOG, PRDM, OCT, TEAD	TCF12, SP	TCF12, OCT, CTCF	TCF12, ZNF
wgEncodeHaibTfbsH1hescUsf1Pcr1x	USF*	USF	USF, ZNF143, NFY
wgEncodeSydhTfbsH1hescCtbp2Ucd	(None)	ZEB1, TEAD, MAZ, MZF1	(None)
wgEncodeSydhTfbsH1hescMaxUcd	MAX*	MAX	MAX
wgEncodeSydhTfbsH1hescNrf1Iggrab	NRF1*	NRF1	NRF1, ZNF143, SP
wgEncodeSydhTfbsH1hescSuz12Ucd	(None)	GM397, ARNT, ZFP161	(None)
* The initial iPWM from the whole dataset shows the primary motif, so the Maskminent pipeline did not continue to reveal cofactor motifs using the masking and thresholding functionalities. # The results of SeqGL, gkm-SVM and HOMER were directly obtained from Setty et al. (2015). The results of MEME-ChIP were obtained from the Factorbook website created by Wang et al. (2012).
