# Supplementary material for: Discovery and validation of information theory-based transcription factor and cofactor binding site motifs
Source: Nucleic Acids Res. 2016 Nov 28;45(5):e27. doi: 10.1093/nar/gkw1036 (PMC5389469; doi:10.1093/nar/gkw1036)
Supplement: Supplementary Data [file gkw1036_supplementary_data.zip › nar-02060-met-n-2016-File011.xlsm]

## Sheet: Sequence logos
	Supplementary Table S3 - Novel binding motifs
Novel motifs	TFs and Datasets	Sequence logos of iPWMs showing novel motifs
NM1	BAF155 HeLa-S3, Stanford (optimal IDR-thresholded dataset)	8642 sequences
	BRG1 HeLa-S3, Yale (optimal IDR-thresholded dataset)	1356 sequences
NM2	BCL11A H1-hESC, HAIB Protocol: PCR1x (optimal IDR-thresholded dataset)	2323 sequences
	NANOG H1-hESC, HAIB Protocol: v041610.2 (SPP dataset)	9946 sequences
NM3	ESRRA GM12878, Stanford (initial peak dataset)	1867 sequences
	SREBF2 GM12878, Stanford (initial peak dataset)	591 sequences
	MAX HCT116, HAIB, Replicate 1 Protocol: v042211.1 (initial peak dataset)	7730 sequences
	CREB1 K562, HAIB, Replicate 2 Protocol: v042211.1 (initial peak dataset)	5450 sequences
	GTF3C2 K562, HMS (optimal IDR-thresholded dataset)	1835 sequences
	RCOR1 IMR90, Stanford (initial peak dataset)	Top 500 sequences
NM4	GATA3 MCF-7, USC (optimal IDR-thresholded dataset)	Top 500 sequences
NM5	MXI1 SK-N-SH, Stanford (initial peak dataset)	Top 500 sequences
NM6	FOSL1 H1-hESC, HAIB, Replicate 2 Protocol: v041610.2 (initial peak dataset)	535 sequences

## Sheet: iPWMs
	Supplementary Table S3 - Novel binding motifs
Novel motifs	TFs and Datasets	iPWMs showing novel motifs (A C G T)
NM1	BAF155 HeLa-S3, Stanford (optimal IDR-thresholded dataset)	8642 sequences
		—12.4927 1.29423 0.0736041 —1.01645 —2.31154 1.70706 —12.4927 —0.908508 —12.4927 1.99956 —12.4927 —12.4927 1.99739 —12.4927 —7.33618 —12.4927 —12.4927 —12.4927 1.99956 —12.4927 —1.96033 —12.4927 1.90381 —12.4927 —0.609663 1.12459 0.21776 —10.6182 0.362894 0.267408 —2.87614 0.457807 —1.12 0.301931 0.653403 —0.447042
	BRG1 HeLa-S3, Yale (optimal IDR-thresholded dataset)	1356 sequences
		—7.9489 1.28581 0.166734 —1.21481 —9.82337 1.75453 —9.82337 —0.691513 —7.9489 1.99295 —6.65344 —9.82337 1.99721 —9.82337 —9.82337 —9.82337 —1.41539 —9.82337 1.85538 —9.82337 —1.0128 —6.27905 1.79914 —7.1604 —1.59616 1.24518 0.367689 —7.9489 0.128401 0.672152 —9.82337 0.387301 —1.14741 0.589905 0.331026 —0.356444
NM2	BCL11A H1-hESC, HAIB Protocol: PCR1x (optimal IDR-thresholded dataset)	2323 sequences
		—1.07217 0.921105 —1.10395 0.217846 —1.65877 1.4468 —2.77868 —0.3059 —1.0986 1.37561 —6.11133 —0.118414 —2.63246 1.63986 —10.5925 —0.475681 0.72552 —8.71799 —10.5925 1.22706 —6.505 0.9804 1.00916 —10.5925 —1.50942 1.80513 —4.9013 —3.08202 —0.0996033 0.827327 —6.505 0.354692 —0.27241 0.527132 0.0594907 —0.543063 —0.388294 0.61598 —0.0445994 —0.451628
	NANOG H1-hESC, HAIB Protocol: v041610.2 (SPP dataset)	9946 sequences
		—1.63941 0.887827 —0.355987 0.0658316 —1.74628 0.872702 —1.6358 0.630822 —2.06754 1.15439 —1.32414 0.18338 —2.69397 1.48192 —7.53887 0.0652773 —12.6954 1.8682 —12.6954 —1.52149 0.311362 —12.6954 —12.6954 1.46374 —12.6954 0.539993 1.34774 —12.6954 —7.43485 1.96408 —4.06723 —4.95166 —0.0555051 —0.130351 —6.13568 1.07677 —4.98801 0.197612 0.973327 —0.221414 —1.21778 0.365041 —0.0351546 0.384722
NM3	ESRRA GM12878, Stanford (initial peak dataset)	1867 sequences
		—1.33452 —10.2839 1.77987 —2.59503 —2.0312 —4.38501 1.88888 —10.2839 1.70707 —10.2839 —0.567899 —4.14772 —1.92192 —10.2839 1.89967 —10.2839 —5.49378 —10.2839 1.96594 —3.89728 —0.912448 1.55048 —1.69515 —2.13581 —0.0796979 —0.866712 —0.286211 0.75025 —2.33939 —5.36103 1.90874 —5.64001 1.58586 —3.56962 —0.19861 —4.66915 —2.10894 —10.2839 1.90627 —5.98618 —1.22227 —1.6753 1.70234 —10.2839
	SREBF2 GM12878, Stanford (initial peak dataset)	591 sequences
		—2.19752 —5.96641 1.90817 —8.62937 —3.98551 —1.32255 1.81461 —6.7549 1.51146 —8.62937 0.0276501 —3.09539 —1.42317 —3.98551 1.82835 —8.62937 —6.7549 —8.62937 1.91334 —2.24279 —2.549 1.72928 —8.62937 —0.997587 —2.607 —1.29845 1.00181 0.502486 —4.14824 —8.62937 1.97395 —8.62937 1.27902 —8.62937 0.588991 —4.14824 —2.79648 —5.45945 1.88994 —3.09539
	MAX HCT116, HAIB, Replicate 1 Protocol: v042211.1 (initial peak dataset)	7730 sequences
		—0.0392409 —9.66889 1.48949 —2.20472 —2.12118 —8.49055 1.91318 —12.3319 —6.25148 —1.33491 1.84378 —12.3319 1.9114 —9.66889 —12.3319 —2.08274 —0.66607 —12.3319 1.75216 —12.3319 —0.685141 —9.66889 1.75525 —12.3319 —0.178404 0.69853 0.415434 —2.65296 0.207551 —0.752691 0.501765 —0.260053 —0.62406 —2.15734 1.64409 —10.4574 1.23939 —2.04838 0.253347 —2.28973 —0.427592 —12.3319 1.70074 —7.68799 —0.4828…
	CREB1 K562, HAIB, Replicate 2 Protocol: v042211.1 (initial peak dataset)	5450 sequences
		0.0622655 —11.8279 1.43672 —2.01463 —11.8279 —11.8279 1.99666 —7.0378 —1.35383 —1.98919 1.74652 —11.8279 1.88333 —11.8279 —11.8279 —1.69387 —0.823418 —9.16491 1.77896 —11.8279 —0.692804 —6.78348 1.75313 —11.8279 0.0853913 0.495089 0.416393 —2.36639 0.0336026 —1.20735 1.00363 —0.896396 —0.863291 —1.16877 1.58695 —11.8279 1.20985 —1.21224 —0.0287254 —1.86835 —0.3584 —9.9534 1.68598 —11.8279 —0.6129…
	GTF3C2 K562, HMS (optimal IDR-thresholded dataset)	1835 sequences
		—1.10668 —7.59599 1.71868 —2.08403 —1.18304 —1.9567 1.70815 —4.99843 1.57959 —3.74063 —2.57013 —0.387055 —0.916885 —5.77783 1.7803 —6.1715 —0.853109 —3.30865 1.70526 —3.61992 —0.813945 1.52935 —1.12026 —3.61992 —0.416086 —1.23382 —0.334642 1.02084 —1.64057 —0.692272 1.59941 —5.21457 1.44076 —2.09741 —0.887546 —0.977416 —1.24867 —1.1548 1.52172 —1.96894 —1.30186 —3.10583 1.6453 —1.52764 —1.9206 1.…
	RCOR1 IMR90, Stanford (initial peak dataset)	Top 500 sequences
		0.0520895 —4.84515 1.36708 —1.56929 —1.29144 —5.72651 1.83091 —8.38947 —0.85809 —2.69831 1.69223 —4.30201 1.79168 —2.62571 —2.14789 —2.85549 0.106384 —3.34508 1.48243 —5.72651 —0.508868 —3.74562 1.65992 —4.30201 —1.71234 1.52691 —0.682112 —2.49062 —0.777217 —0.757688 —1.26363 1.26098 —0.700638 —2.62571 1.68154 —8.38947 1.74453 —3.34508 —1.40838 —2.62571 —2.25333 —6.515 1.9063 —5.72651 —1.10716 —8…
NM4	GATA3 MCF-7, USC (optimal IDR-thresholded dataset)	Top 500 sequences
		—8.38947 1.90935 —2.19965 —6.515 1.19737 —8.38947 —8.38947 0.756036 —2.49062 —8.38947 1.92756 —8.38947 —4.54817 —8.38947 1.97503 —6.515 —0.777217 1.15163 0.23867 —8.38947 1.77166 —4.84515 —8.38947 —0.900293 —0.508868 —8.38947 1.49876 —1.13208 0.179118 —0.162257 0.970278 —8.38947
NM5	MXI1 SK-N-SH, Stanford (initial peak dataset)	Top 500 sequences
		—5.21955 1.98085 —8.38947 —6.515 1.42805 —8.38947 —1.75043 —0.00432809 —8.38947 —8.38947 1.94555 —2.94101 —6.515 1.98955 —8.38947 —8.38947 —5.21955 1.98376 —8.38947 —8.38947 —8.38947 —3.34508 —4.30201 1.93958 —8.38947 1.81143 —1.08265 —8.38947 —1.87115 1.82768 —8.38947 —2.62571
NM6	FOSL1 H1-hESC, HAIB, Replicate 2 Protocol: v041610.2 (initial peak dataset)	535 sequences
		—1.56497 —1.47261 —0.555068 1.38396 1.71707 —8.48383 —0.911448 —2.58498 —3.22331 —8.48383 1.64674 —0.419539 —4.93951 —0.813767 1.75894 —8.48383 1.71051 —2.58498 —0.871579 —8.48383 —1.20152 1.81194 —4.64253 —8.48383 —1.41416 1.85119 —8.48383 —8.48383 —2.40346 1.6773 —2.29401 —1.3307 0.999311 —1.01623 —0.13363 —0.776474 —1.8067 —3.22331 1.78724 —2.79267 —0.282526 0.210815 0.922018 —3.12628
