# Supplementary material for: Discovery and validation of information theory-based transcription factor and cofactor binding site motifs
Source: Nucleic Acids Res. 2016 Nov 28;45(5):e27. doi: 10.1093/nar/gkw1036 (PMC5389469; doi:10.1093/nar/gkw1036)
Supplement: Supplementary Data [file gkw1036_supplementary_data.zip › nar-02060-met-n-2016-File010.xlsm]

## Sheet: Sheet1
	Supplementary Table S2 - Cofactor binding motifs
TFs	Datasets	Sequence logos of iPWMs showing cofactor motifs	F-test values
ARID3A	HepG2, Stanford (optimal IDR-thresholded dataset)	Top 500 peaks (FOXA motif)	N/A
		Top 5000 peaks (FOXA motif)	1190
ATF1	K562, HMS (optimal IDR-thresholded dataset)	All 14818 peaks (IRF motif)	314
ATF2	H1-hESC, HAIB Protocol: v042211.1 (optimal IDR-thresholded dataset)	Top 2500 peaks (SP motif)	438
ATF3	GM12878, HAIB Protocol: PCR1x (SPP dataset)	All 1860 peaks (USF motif)	1360
	GM12878, HAIB Protocol: PCR1x (optimal IDR-thresholded dataset)	All 1670 peaks (SP motif)	65.7
		1550 peaks (USF motif), after masking the SP motif	513
	H1-hESC, HAIB Protocol: v041610.2 (optimal IDR-thresholded dataset)	All 4803 peaks (SP motif)	127
		4697 peaks (USF motif), after masking the SP motif	887
	HepG2, HAIB Protocol: v041610.1 (optimal IDR-thresholded dataset)	All 3284 peaks (SP motif)	78.3
		3209 peaks (USF motif), after masking the SP motif	391
	K562, HAIB, Replicate 1 Protocol: v041610.1 (initial peak dataset)	All 11098 peaks (SP motif)	1510
	K562, HMS (optimal IDR-thresholded dataset)	All 1232 peaks (SP motif)	1870
		1210 peaks (USF motif), after masking the SP motif	1460
BAF155/ SMARCC1	HeLa-S3, Stanford (SPP dataset)	All 4448 peaks (AP1 motif)	1280
BAF170/ SMARCC2	HeLa-S3, Stanford (SPP dataset)	1342 peaks (AP1 motif), after using masking	129
BCL11A	GM12878, HAIB Protocol: PCR1x (optimal IDR-thresholded dataset)	All 17809 peaks (IRF motif)	109
		17321 peaks (RUNX motif), after masking the IRF motif	3620
	H1-hESC, HAIB Protocol: PCR1x (optimal IDR-thresholded dataset)	All 2513 peaks (SOX2-OCT4 motif)	12.1
BCL3	A549, HAIB Protocol: v042211.1 Treatment: 0.02% ethanol for 1 hour (optimal IDR-thresholded dataset)	All 7707 peaks (AP1 motif), after masking noise	647
BCLAF1	GM12878, HAIB, Replicate 2 Protocol: v041610.1 (initial peak dataset)	Top 500 peaks (SP motif)	1080
	K562, HAIB, Replicate 1 Protocol:PCR1x (initial peak dataset)	All 2297 peaks (SP motif)	912
	K562, HAIB, Replicate 2 Protocol:PCR1x (initial peak dataset)	All 2362 peaks (SP motif)	869
BDP1	H1-hESC, HMS (optimal IDR-thresholded dataset)	All 507 peaks (B-Box motif)	61.5
	K562, HMS (optimal IDR-thresholded dataset)	All 569 peaks (A-Box motif)	54.1
BHLHE32/MITF	K562, HAIB (optimal IDR-thresholded dataset)	Top 4500 peaks (SP motif)	604
BRCA1	GM12878, Stanford (optimal IDR-thresholded dataset)	All 550 peaks (ZBTB33 motif)	128
	H1-hESC, Stanford (optimal IDR-thresholded dataset)	All 1999 peaks (SP motif)	111
		Top 1000 peaks (ZBTB33 motif)	379
	HeLa-S3, Stanford (optimal IDR-thresholded dataset)	All 8081 peaks (SP motif)	754
		Top 500 peaks (ZBTB33 motif)	N/A
		Top 800 peaks (ZBTB33 motif)	1340
	HepG2, Stanford (optimal IDR-thresholded dataset)	All 1489 peaks (SP motif)	92.2
		Top 800 peaks (ZBTB33 motif)	212
BRF1	HeLa-S3, HMS (optimal IDR-thresholded dataset)	All 192 peaks (B-Box motif)	69.8
		192 peaks (A-Box motif), after masking the B-Box motif	60.2
	K562, HMS (optimal IDR-thresholded dataset)	All 217 peaks (B-Box motif)	35.7
		220 peaks (A-Box motif), after masking the B-Box motif	12.5
BRG1	HeLa-S3, Yale (SPP dataset)	All 316 peaks (AP1 motif), after using masking	320
	K562, Stanford (SPP dataset)	All 1544 peaks (GATA motif)	1220
CBX1	HepG2, HAIB (conservative IDR-thresholded dataset)	All 708 peaks (SP motif)	25.2
CCNT2	K562, HMS (optimal IDR-thresholded dataset)	All 19951 peaks (SP motif)	3020
CEBPB	GM12878, HAIB Protocol: v042211.1 (optimal IDR-thresholded dataset)	All 5774 peaks (IRF motif)	421
		5759 peaks (RUNX motif), after masking the IRF motif	738
CEBPD	HepG2, HAIB Protocol: v041610.1 (optimal IDR-thresholded dataset)	All 11382 peaks (SP motif)	1620
CHD1	GM12878, Stanford (optimal IDR-thresholded dataset)	Top 2000 peaks (SP motif)	1010
	H1-hESC, Stanford (optimal IDR-thresholded dataset)	All 2184 peaks (SP motif)	1950
	H1-hESC, Broad (optimal IDR-thresholded dataset)	All 7226 peaks (SP motif)	2470
CHD2	HeLa-S3, Stanford (initial peak dataset)	All 35861 peaks (SP motif)	2930
	HepG2, Stanford (initial peak dataset)	All 28621 peaks (SP motif)	3930
	K562, Stanford (initial peak dataset)	All 29104 peaks (SP motif)	3480
DDX20	K562, Stanford Target: eGFP-DDX20 (optimal IDR-thresholded dataset)	All 3773 peaks (YY motif)	18.7
DEAF1	K562, HAIB (optimal IDR-thresholded dataset)	All 2493 peaks (SP motif)	195
		All 2498 peaks (ZNF143 motif)	3.67
		Top 1500 peaks (ZNF143 motif)	N/A
DIDO1	K562, Stanford Target: eGFP-DIDO1 (optimal IDR-thresholded dataset)	All 5668 peaks (SP motif)	57
		Top 1000 peaks (ETS motif)	870
FOS	GM12878, Yale (optimal IDR-thresholded dataset)	All 2227 peaks (SP motif)	395
		2184 peaks (NFY motif), after masking the SP motif	934
	K562, Yale (optimal IDR-thresholded dataset)	All 7628 peaks (a mix of primary AP1 motif and NFY motif)	104
	K562, Yale (SPP dataset)	All 5781 peaks (SP motif)	1780
		5601 peaks (a mix of primary AP1 and NFY motif), after masking SP motif	1610
MYC	H1-hESC, Stanford (optimal IDR-thresholded dataset)	All 4542 peaks (SP motif)	271
	HeLa-S3, Yale (SPP dataset)	All 5414 peaks (SP motif)	656
	HUVEC, UTA (optimal IDR-thresholded dataset)	All 5134 peaks (SP motif)	139
	K562, Stanford (optimal IDR-thresholded dataset)	All 24096 peaks (SP motif)	2240
	K562, Stanford Treatment: IFNg for 30 minutes (SPP dataset)	All 22384 peaks (SP motif)	2710
	K562, Yale (optimal IDR-thresholded dataset)	All 5011 peaks (SP motif)	344
	K562, Yale Treatment: IFNa for 30 minutes (optimal IDR-thresholded dataset)	All 7742 peaks (SP motif)	530
	K562, Yale Treatment: IFNa for 6 hours (optimal IDR-thresholded dataset)	All 10570 peaks (SP motif)	801
	K562, Yale Treatment: IFNg for 6 hours (optimal IDR-thresholded dataset)	All 19252 peaks (SP motif)	1420
	K562, UTA (optimal IDR-thresholded dataset)	All 11688 peaks (SP motif)	942
	HepG2, UTA (optimal IDR-thresholded dataset)	All 4403 peaks (SP motif)	315
	MCF10A-Er-Src, HMS Treatment: 1µM afimoxifene for 4 hours (optimal IDR-thresholded dataset)	All 25644 peaks (AP1 motif)	1160
		25486 peaks (TEAD motif), after masking the AP1 motif	3000
	MCF10A-Er-Src, HMS Treatment: 0.01% ethanol for 36 hours (optimal IDR-thresholded dataset)	Top 25000 peaks (AP1 motif)	876
	NB4, Stanford (optimal IDR-thresholded dataset)	All 26215 peaks (SP motif)	1520
CREB1	A549, HAIB Protocol: v041610.2 Treatment: 100nM dexamethasone for 1 hour (optimal IDR-thresholded dataset)	All 15886 peaks (SP motif)	2060
	ECC-1, HAIB, Replicate 1 Protocol: v042211.1 (initial peak dataset)	All 2902 peaks (SP motif)	489
	ECC-1, HAIB, Replicate 2 Protocol: v042211.1 (initial peak dataset)	All 10018 peaks (SP motif)	1000
	K562, HAIB, Replicate 1 Protocol: v042211.1 (initial peak dataset)	All 6816 peaks (SP motif)	1080
	HepG2, HAIB, Replicate 1 Protocol: v042211.1 (initial peak dataset)	All 9966 peaks (SP motif)	1790
	HepG2, HAIB, Replicate 2 Protocol: v042211.1 (initial peak dataset)	All 5299 peaks (SP motif)	648
CREB3	K562, Stanford Target: eGFP-CREB3 (conservative IDR-thresholded dataset)	Top 2000 peaks (YY motif)	N/A
		Top 5000 peaks (YY motif)	0.256
CREM	GM12878, HAIB (optimal IDR-thresholded dataset)	All 23689 peaks (IRF motif)	592
		Top 10000 peaks (SP motif)	734
E2F1	HeLa-S3, USC (optimal IDR-thresholded dataset)	All 5041 peaks (SP motif)	901
	HeLa-S3, USC Target: HA-E2F1 (optimal IDR-thresholded dataset)	All 10247 peaks (SP motif)	2630
E2F4	GM12878, Stanford (optimal IDR-thresholded dataset)	All 3429 peaks (SP motif)	382
	HeLa-S3, USC (optimal IDR-thresholded dataset)	All 2824 peaks (SP motif)	244
	K562, USC (optimal IDR-thresholded dataset)	All 8170 peaks (SP motif)	1100
E2F6	HeLa-S3, USC (SPP dataset)	All 3426 peaks (SP motif)	1070
	K562, HAIB, Replicate 1 Protocol: v041610.2 (initial peak dataset)	All 14305 peaks (SP motif)	2540
	K562, HAIB, Replicate 2 Protocol: v041610.2 (initial peak dataset)	All 41821 peaks (SP motif)	2930
	K562, USC (initial peak dataset)	All 11853 peaks (SP motif)	1940
EED	GM12878, HAIB (conservative IDR-thresholded dataset)	All 25862 peaks (IRF motif)	792
		All 25694 peaks (RUNX motif)	3290
ELF1	GM12878, HAIB Protocol: v041610.1 (optimal IDR-thresholded dataset)	All 22962 peaks (SP motif)	1620
	MCF7, HAIB, Replicate 2 Protocol: v042211.1 (initial peak dataset)	All 10176 peaks (SP motif)	1020
	SK-N-SH, HAIB, Replicate 2 Protocol: v042211.1 (initial peak dataset)	All 3558 peaks (SP motif)	438
ELK1	GM12878, Stanford (optimal IDR-thresholded dataset)	All 5577 peaks (SP motif)	761
	HeLa-S3, Stanford (optimal IDR-thresholded dataset)	All 4807 peaks (SP motif)	765
ETS1	A549, HAIB Protocol: v042211.1 Treatment: 0.02% ethanol for 1 hour (optimal IDR-thresholded dataset)	All 5514 peaks (SP motif)	515
		Top 5000 peaks (ZNF143 motif)	6.67
	GM12878, HAIB Protocol: PCR1x (optimal IDR-thresholded dataset)	All 4107 peaks (SP motif)	309
		Top 500 peaks (ZBTB33 motif)	12.6
	K562, HAIB Protocol: v041610.1 (optimal IDR-thresholded dataset)	Top 2500 peaks (ZNF143 motif)	2.46
ETV6	GM12878, HAIB (conservative IDR-thresholded dataset)	All 10802 peaks (IRF motif)	800
EZH2	Astrocyte, Broad (optimal IDR-thresholded dataset)	All 6484 peaks (SP motif)	762
	Fibroblast of dermis, Broad (optimal IDR-thresholded dataset)	All 5730 peaks (SP motif)	1330
	GM12878, Broad (optimal IDR-thresholded dataset)	All 2467 peaks (IRF motif)	325
	T-cell acute lymphoblastic leukemia, Broad (optimal IDR-thresholded dataset)	All 1721 peaks (SP motif)	105
FOSL1	H1-hESC, HAIB, Replicate 1 Protocol: v041610.2 (initial peak dataset)	All 1394 peaks (SP motif)	47.2
FOXM1	GM12878, HAIB Protocol: v042211.1 (optimal IDR-thresholded dataset)	All 22846 peaks (IRF motif)	1360
		Top 500 peaks (IRF motif)	N/A
FOXP2	PFSK-1, HAIB Protocol: PCR2x (optimal IDR-thresholded dataset)	All 18140 peaks (SP motif)	1730
		Top 500 peaks (SP motif)	N/A
	SK-N-MC, HAIB Protocol: PCR2x (optimal IDR-thresholded dataset)	All 14659 peaks (IRF motif)	389
GABPA	A549, HAIB Protocol: v042211.1 Treatment: 0.02% ethanol for 1 hour (optimal IDR-thresholded dataset)	All 12314 peaks (SP motif)	619
	K562, HAIB Protocol: v041610.1 (optimal IDR-thresholded dataset)	All 14322 peaks (SP motif)	1060
	HepG2, HAIB Protocol: PCR2x (optimal IDR-thresholded dataset)	Top 8000 peaks (SP motif)	1290
	MCF7, HAIB, Replicate 1 Protocol: v042211.1 (initial peak dataset)	All 9548 peaks (SP motif)	1310
	SK-N-SH, HAIB, Replicate 1 Protocol: v042211.1 (initial peak dataset)	All 4319 peaks (SP motif)	527
	SK-N-SH, HAIB, Replicate 2 Protocol: v042211.1 (initial peak dataset)	All 6682 peaks (SP motif)	1010
GATA2	HUVEC, USC (SPP dataset)	All 24222 peaks (TEAD motif)	3190
		24178 peaks (AP1 motif), after masking the TEAD motif	971
GATA3	T47D, USC Protocol: v041610.2 Treatment: 0.02% dimethyl sulfoxide for 1 hour (optimal IDR-thresholded dataset)	Top 5000 peaks (FOXA motif)	N/A
		Top 15000 peaks (FOXA motif)	2150
GATA4	HepG2, HAIB (optimal IDR-thresholded dataset)	All 10219 peaks (SP motif)	870
		Top 500 peaks (FOXA motif)	N/A
		Top 2000 peaks (FOXA motif)	186
GTF2B	K562, HMS (optimal IDR-thresholded dataset)	All 2918 peaks (SP motif)	276
HDAC1	K562, Stanford (optimal IDR-thresholded dataset)	All 11780 peaks (SP motif)	1830
HDAC2	HepG2, HA Protocol: v041610.1 (optimal IDR-thresholded dataset)	Top 5000 peaks (FOXA motif)	352
HMGN3	K562, HMS (optimal IDR-thresholded dataset)	All 14436 peaks (SP motif)	3490
HSF1	HepG2, Stanford Treatment: forskolin for 6 hours (optimal IDR-thresholded dataset)	Top 500 peaks (B-Box motif)	147
ID3	K562, Stanford Target: eGFP-ID3 (conservative IDR-thresholded dataset)	Top 500 peaks (YY motif)	N/A
		Top 2500 peaks (YY motif)	39.3
IKZF1	GM12878, USC (optimal IDR-thresholded dataset)	All 9045 peaks (IRF motif)	153
		Top 500 peaks (IRF motif)	N/A
ILK	K562, Stanford Target: eGFP-ILK (optimal IDR-thresholded dataset)	All 1601 peaks (YY motif)	102
IRF1	K562, Stanford Treatment: IFNg for 6 hours (optimal IDR-thresholded dataset)	All 12499 peaks (SP motif)	2400
IRF3	HeLa-S3, Stanford (optimal IDR-thresholded dataset)	All 1575 peaks (SP motif)	200
		1569 peaks (NFY motif), after masking the SP motif	698
	HepG2, Stanford (optimal IDR-thresholded dataset)	All 684 peaks (NFY motif)	1.52
IRF4	GM12878, HAIB Protocol: PCR1x (optimal IDR-thresholded dataset)	All 17404 peaks (RUNX motif)	3100
IRF9	K562, Stanford (optimal IDR-thresholded dataset)	Top 500 peaks (YY motif)	N/A
		Top 3000 peaks (YY motif)	79.1
JUND	A549, HAIB, Replicate 2 Protocol: v041610.2 Treatment: 0.02% ethanol for 1 hour (initial peak dataset)	All 24252 peaks (SP motif)	1730
	H1-hESC, HAIB Protocol: v041610.2 (optimal IDR-thresholded dataset)	All 8418 peaks (SP motif)	1200
	K562, Yale (SPP dataset)	All 759 peaks (SP motif)	218
KAT2A	HeLa-S3, Stanford (initial peak dataset)	All 1170 peaks (SP motif)	80.8
KDM5A	H1-hESC, Broad (optimal IDR-thresholded dataset)	Top 500 peaks (YY motif)	58.4
		1612 peaks (NFKB motif), after masking noise	318
KDM5B	K562, Broad (optimal IDR-thresholded dataset)	All 15442 peaks (SP motif)	2460
KLF13	K562, Stanford Target: eGFP-KLF13 (optimal IDR-thresholded dataset)	All 8833 peaks (SP motif)	884
MAX	A549, Stanford (optimal IDR-thresholded dataset)	All 9853 peaks (SP motif)	1080
	GM12878, Stanford (optimal IDR-thresholded dataset)	All 12533 peaks (SP motif)	1470
	HeLa-S3, Stanford (optimal IDR-thresholded dataset)	All 29561 peaks (SP motif)	2430
	HepG2, Stanford (optimal IDR-thresholded dataset)	All 11809 peaks (SP motif)	1160
	K562, Stanford (optimal IDR-thresholded dataset)	All 31357 peaks (SP motif)	2550
	MCF-7, HAIB, Replicate 2 Protocol: v042211.1 (initial peak dataset)	All 12393 peaks (SP motif)	1430
	NB4, Stanford (optimal IDR-thresholded dataset)	All 34553 peaks (ETS motif)	909
		Top 25000 peaks (SP motif)	2010
MBD4	HepG2, HAIB Protocol: v042211.1 (optimal IDR-thresholded dataset)	Top 500 peaks (FOXA motif)	N/A
		Top 1000 peaks (FOXA motif)	189
MEF2A	GM12878, HAIB Protocol: PCR1x (optimal IDR-thresholded dataset)	All 17536 peaks (IRF motif)	344
		17184 peaks (RUNX motif), after masking the IRF motif	1760
MEF2C	GM12878, HAIB Protocol: v041610.1 (optimal IDR-thresholded dataset)	All 9815 peaks (IRF motif)	46.4
		9035 peaks (RUNX motif), after masking the IRF motif	868
MTA3	GM12878, HAIB Protocol: v042211.1 (optimal IDR-thresholded dataset)	All 12009 peaks (IRF motif)	1360
MXI1	GM12878, Stanford (optimal IDR-thresholded dataset)	All 17709 peaks (SP motif)	1730
	H1-hESC, Stanford (optimal IDR-thresholded dataset)	All 6345 peaks (SP motif)	525
	HeLa-S3, Stanford (optimal IDR-thresholded dataset)	All 11979 peaks (SP motif)	1400
	HepG2, Stanford (optimal IDR-thresholded dataset)	All 20325 peaks (SP motif)	2150
	K562, Stanford (optimal IDR-thresholded dataset)	All 6695 peaks (SP motif)	938
NANOG	H1-hESC, HAIB Protocol: v041610.2 (optimal IDR-thresholded dataset)	All 5462 peaks (SOX2 motif)	14.9
		Top 2500 peaks (SOX2 motif)	N/A
NFE2	GM12878, Stanford (initial peak dataset)	All 10855 peaks (IRF motif)	1160
		6492 peaks (USF motif), after masking the IRF motif	609
	GM12878, Stanford (optimal IDR-thresholded dataset)	All 761 peaks (USF motif)	180
		766 peaks (SP motif), after masking the USF motif	29.6
RELA/NFKB	GM10847, Stanford Treatment: 25ng/mL TNFa for 6 hours (optimal IDR-thresholded dataset)	All 9254 peaks (IRF motif)	129
	GM12878, Stanford Treatment: 25ng/mL TNFa for 6 hours (optimal IDR-thresholded dataset)	All 16962 peaks (IRF motif)	1020
	GM12891, Stanford Treatment: 25ng/mL TNFa for 6 hours (optimal IDR-thresholded dataset)	All 28652 peaks (IRF motif)	2530
	GM15510, Stanford Treatment: 25ng/mL TNFa for 6 hours (optimal IDR-thresholded dataset)	All 12795 peaks (SP motif)	754
	GM18505, Stanford Treatment: 25ng/mL TNFa for 6 hours (optimal IDR-thresholded dataset)	All 8800 peaks (IRF motif)	131
	GM18951, Stanford Treatment: 25ng/mL TNFa for 6 hours (optimal IDR-thresholded dataset)	All 13515 peaks (IRF motif)	266
NFYA	HeLa-S3, HMS (optimal IDR-thresholded dataset)	All 5950 peaks (SP motif)	735
NRF1	SK-N-SH, Stanford (initial peak dataset)	All 6002 peaks (SP motif)	388
NRSF/REST	HepG2, HAIB, Replicate 2 Protocol: v041610.1 (initial peak dataset)	All 17471 peaks (SP motif)	2820
NFIC	HepG2, HAIB Protocol: v042211.1 (optimal IDR-thresholded dataset)	Top 2000 peaks (FOXA motif)	N/A
		Top 9000 peaks (FOXA motif)	1100
NR2F2	K562, HAIB Protocol: v042211.1 (optimal IDR-thresholded dataset)	Top 6000 peaks (GATA1-TAL1 motif)	N/A
		Top 7000 peaks (GATA1-TAL1 motif)	14.5
P300/EP300	GM12878, HAIB Protocol: PCR1x (optimal IDR-thresholded dataset)	All 5154 peaks (IRF motif)	0.73
		5062 peaks (RUNX motif), after masking the IRF motif	143
	GM12878, Stanford (optimal IDR-thresholded dataset)	All 17442 peaks (IRF motif)	265
		17400 peaks (RUNX motif), after masking the IRF motif	1680
	GM12878, Stanford, 2 (optimal IDR-thresholded dataset)	All 6186 peaks (IRF motif)	223
		6154 peaks (RUNX motif), after masking the IRF motif	253
	H1-hESC, HAIB, Replicate 1 Protocol: v041610.2 (initial peak dataset)	All 2722 peaks (SP motif)	871
	H1-hESC, HAIB, Replicate 2 Protocol: v041610.2 (initial peak dataset)	All 11069 peaks (SP motif)	1440
	H1-hESC, HAIB Protocol: v041610.2 (optimal IDR-thresholded dataset)	All 8890 peaks (SP motif)	1210
	HeLa-S3, Stanford (optimal IDR-thresholded dataset)	All 25804 peaks (AP1 motif)	791
		Top 3000 peaks (CEBPB motif)	592
	HepG2, HAIB Protocol: v041610.1 (SPP dataset)	All 22375 peaks (FOXA motif)	3260
	K562, Stanford (optimal IDR-thresholded dataset)	Top 10000 peaks (GATA1-TAL1 motif)	2.13
	T47D, HAIB Protocol: v041610.2 Treatment: 0.02% dimethyl sulfoxide for 1 hour (optimal IDR-thresholded dataset)	Top 8000 peaks (FOXA motif)	N/A
		Top 8500 peaks (FOXA motif)	528
PAX5	GM12878, HA Target: PAX5-C20, Protocol: PCR1x (optimal IDR-thresholded dataset)	All 25197 peaks (SP motif)	295
	GM12892, HA Protocol: v041610.1 (optimal IDR-thresholded dataset)	All 10088 peaks (SP motif)	1210
PBX3	A549, HAIB, Replicate 1 Protocol: v042211.1 (optimal IDR-thresholded dataset)	All 5628 peaks (SP motif)	931
	A549, HAIB, Replicate 2 Protocol: v042211.1 (optimal IDR-thresholded dataset)	All 6052 peaks (SP motif)	1210
PGC1A	HepG2, Stanford Treatment: forskolin (SPP dataset)	All 429 peaks (HSF motif)	311
PHF8	K562, Broad (optimal IDR-thresholded dataset)	All 22082 peaks (SP motif)	8560
PML	GM12878, HAIB Protocol: v042211.1 (optimal IDR-thresholded dataset)	All 16642 peaks (SP motif)	1080
	K562, HAIB Protocol: v042211.1 (optimal IDR-thresholded dataset)	Top 3500 peaks (GATA1-TAL1 motif)	7.46
	MCF-7, HAIB, Replicate 1 Protocol: v042211.1 (optimal IDR-thresholded dataset)	All 4788 peaks (SP motif)	473
POLR2A	ECC-1, HAIB, Replicate 1 Protocol: v041610.2 Treatment: 0.02% dimethyl sulfoxide for 1 hour (initial peak dataset)	All 20591 peaks (SP motif)	2710
	ECC-1, HAIB, Replicate 2 Protocol: v041610.2 Treatment: 0.02% dimethyl sulfoxide for 1 hour (initial peak dataset)	All 35893 peaks (SP motif)	3670
	HepG2, Stanford Target: POLR2AphosphoS2 (optimal IDR-thresholded dataset)	All 4073 peaks (SP motif)	129
POLR3A /RPC155	HeLa-S3, HMS (SPP dataset)	2282 peaks (A-Box motif), , after using masking	202
	K562, HMS (optimal IDR-thresholded dataset)	1285 peaks (B-Box motif), after using masking	116
	K562, HMS (SPP dataset)	All 903 peaks (B-Box motif)	139
		913 peaks (A-Box motif), after masking the B-Box motif	151
POLR3G /RPC32	GM12878, Yale (optimal IDR-thresholded dataset)	All 210 peaks (B-Box motif)	22.1
		210 peaks (A-Box motif), after masking the B-Box motif	20.6
	K562, Stanford (optimal IDR-thresholded dataset)	All 207 peaks (B-Box motif)	31.1
		206 peaks (A-Box motif), after masking the B-Box motif	7.04
POU2F2	GM12878, HAIB Protocol: PCR1x (optimal IDR-thresholded dataset)	All 22777 peaks (IRF motif)	413
	GM12891, HAIB Protocol: PCR1x (optimal IDR-thresholded dataset)	All 14583 peaks (SP motif)	431
PTRF	K562, HAIB Target: eGFP-PTRF (optimal IDR-thresholded dataset)	All 3793 peaks (YY motif)	93.1
PTTG1	K562, Stanford Target: eGFP-PTRF (optimal IDR-thresholded dataset)	All 4099 peaks (YY motif)	69.3
PYGO2	K562, Stanford (optimal IDR-thresholded dataset)	Top 1000 peaks (YY motif)	N/A
		All 4577 peaks (YY motif)	421
RAD21	GM12878, HAIB Protocol: v041610.1 (SPP dataset)	All 35572 peaks (CTCF motif)	6110
	GM12878, Stanford (SPP dataset)	All 27134 peaks (CTCF motif)	4680
	H1-hESC, Stanford (SPP dataset)	All 48575 peaks (CTCF motif)	7690
	HeLa-S3, Stanford (SPP dataset)	All 35240 peaks (CTCF motif)	6260
RBBP5	K562, Broad (optimal IDR-thresholded dataset)	All 14116 peaks (SP motif)	5600
	H1-hESC, Broad (optimal IDR-thresholded dataset)	All 16144 peaks (SP motif)	1930
RCOR1	HepG2, Stanford (optimal IDR-thresholded dataset)	All 5315 peaks (SP motif)	1250
	K562, Stanford (optimal IDR-thresholded dataset)	Top 500 peaks (GATA1-TAL1 motif)	N/A
		Top 700 peaks (GATA1-TAL1 motif)	0.28
	K562, Stanford, 2 (optimal IDR-thresholded dataset)	Top 2000 peaks (GATA1-TAL1 motif)	N/A
		Top 5000 peaks (GATA1-TAL1 motif)	N/A
		Top 6000 peaks (GATA1-TAL1 motif)	0.0957
RUNX1	K562, HAIB (optimal IDR-thresholded dataset)	Top 500 peaks (GATA motif)	1140
RUNX3	GM12878, HAIB Protocol: v042211.1 (optimal IDR-thresholded dataset)	All 67670 peaks (IRF motif)	156
RFX5	GM12878, Stanford (optimal IDR-thresholded dataset)	All 4328 peaks (SP motif)	310
	HepG2, Stanford (optimal IDR-thresholded dataset)	All 5994 peaks (SP motif)	667
	K562, Stanford (optimal IDR-thresholded dataset)	All 2194 peaks (SP motif)	3.71
SAP30	K562, Broad (optimal IDR-thresholded dataset)	All 9720 peaks (SP motif)	2660
SIN3A	A549, HAIB Treatment: 0.02% ethanol for 1 hour (optimal IDR-thresholded dataset)	All 6004 peaks (SP motif)	372
	GM12878, Stanford (optimal IDR-thresholded dataset)	All 10342 peaks (SP motif)	1510
	H1-hESC, HAIB Protocol: PCR1x (optimal IDR-thresholded dataset)	All 8943 peaks (SP motif)	1580
		Top 1000 peaks (NRSF motif)	N/A
		Top 3000 peaks (NRSF motif)	70.3
	H1-hESC, Stanford (optimal IDR-thresholded dataset)	All 21250 peaks (SP motif)	3310
		Top 500 peaks (NRSF motif)	N/A
		Top 1000 peaks (NRSF motif)	N/A
		Top 2000 peaks (NRSF motif)	33.1
	HepG2, HAIB Protocol: PCR1x (SPP dataset)	All 10391 peaks (SP motif)	1290
	K562, HAIB Protocol: v041610.1 (SPP dataset)	All 8063 peaks (SP motif)	1740
	PANC1, HAIB Protocol: v041610.1 (optimal IDR-thresholded dataset)	All 7100 peaks (SP motif)	1950
SIRT6	K562, HMS (optimal IDR-thresholded dataset)	All 2301 peaks (GATA motif)	341
SIX5	GM12878, HAIB Protocol: PCR1x (optimal IDR-thresholded dataset)	All 4788 peaks (ZNF143 motif)	102
	H1-hESC, HAIB Protocol: PCR1x (optimal IDR-thresholded dataset)	All 3328 peaks (ZNF143 motif)	85.5
	K562, HAIB Protocol: PCR1x (optimal IDR-thresholded dataset)	All 4155 peaks (ZNF143 motif)	81.6
	K562, HAIB, Replicate 2 Protocol: v041610.1 (initial peak dataset)	All 4148 peaks (ZNF143 motif)	62.2
SMAD5	GM12878, HAIB (optimal IDR-thresholded dataset)	All 7953 peaks (SP motif)	790
	K562, HAIB (conservative IDR-thresholded dataset)	All 12533 peaks (SP motif)	1980
SMARCB1/ INI1	HeLa-S3, Stanford (optimal IDR-thresholded dataset)	All 7772 peaks (SP motif)	1730
SMC3	GM12878, Stanford (optimal IDR-thresholded dataset)	All 30402 peaks (CTCF motif)	5300
	HeLa-S3, Stanford (optimal IDR-thresholded dataset)	All 39472 peaks (CTCF motif)	7100
	HepG2, Stanford (optimal IDR-thresholded dataset)	All 30687 peaks (CTCF motif)	5420
	K562, Stanford (optimal IDR-thresholded dataset)	All 23577 peaks (CTCF motif)	4170
SP1	HepG2, HAIB Protocol: PCR1x (SPP dataset)	Top 14500 peaks (HNF4 motif)	570
SP2	HepG2, HAIB Protocol: v042211.1 (optimal IDR-thresholded dataset)	All 2621 peaks (NRSF motif)	95.3
SREBF1	HepG2, Stanford Treatment: insulin for 6 hours (optimal IDR-thresholded dataset)	All 2583 peaks (SP motif)	500
SREBF2	HepG2, Yale Treatment: 2µM pravastatin for 16 hours (initial peak dataset)	All 103 peaks (SP motif)	4.85
SRF	ECC-1, HAIB, Replicate 2 Protocol: v042211.1 (initial peak dataset)	All 3841 peaks (SP motif)	322
	GM12878, HAIB Protocol: PCR2x (optimal IDR-thresholded dataset)	All 8478 peaks (SP motif)	260
	GM12878, HAIB Protocol: PCR2x (SPP dataset)	All 2404 peaks (ETS motif)	575
	GM12878, HAIB Protocol: v041610.1 (SPP dataset)	All 9071 peaks (ETS motif)	1580
	HCT116, HAIB, Replicate 1 Protocol: v042211.1 (initial peak dataset)	All 2309 peaks (AP1 motif), after masking noise	143
	K562, HAIB Protocol: v041610.1 (optimal IDR-thresholded dataset)	All 4700 peaks (SP motif)	125
	MCF-7, HAIB, Replicate 2 Protocol: v042211.1 (initial peak dataset)	All 6148 peaks (SP motif)	189
STAT1	GM12878, Stanford (optimal IDR-thresholded dataset)	All 1769 peaks (SP motif)	188
	K562, Yale Treatment: IFNa for 30 minutes (optimal IDR-thresholded dataset)	All 1502 peaks (IRF motif)	6.77
	K562, Yale Treatment: IFNa for 6 hours (optimal IDR-thresholded dataset)	All 1474 peaks (IRF motif)	115
STAT2	K562, Yale Treatment: IFNa for 30 minutes (SPP dataset)	Top 1000 peaks (IRF motif)	376
	K562, Yale Treatment: IFNa for 6 hours (optimal IDR-thresholded dataset)	All 1922 peaks (IRF motif)	220
STAT3	GM12878, Stanford (optimal IDR-thresholded dataset)	All 6483 peaks (IRF motif)	875
	HeLa-S3, Stanford (SPP dataset)	All 10109 peaks (AP1 motif)	578
		10082 peaks (TEAD motif), after masking the AP1 motif	1150
	MCF10A-Er-Src, HMS Treatment: 0.01% ethanol for 4 hours (optimal IDR-thresholded dataset)	All 44934 peaks (AP1 motif)	1550
	MCF10A-Er-Src, HMS Treatment: 0.01% ethanol for 12 hours (optimal IDR-thresholded dataset)	All 41169 peaks (AP1 motif)	1790
		40971 peaks (TEAD motif), after masking the AP1 motif	4280
	MCF10A-Er-Src, HMS Treatment: 1µM afimoxifene for 12 hours (optimal IDR-thresholded dataset)	All 39680 peaks (AP1 motif)	1620
		39282 peaks (TEAD motif), after masking the AP1 motif	6490
	MCF10A-Er-Src, HMS Treatment: 1µM afimoxifene for 36 hours (optimal IDR-thresholded dataset)	All 44330 peaks (AP1 motif)	1490
		44047 peaks (TEAD motif), after masking the AP1 motif	5660
STAT5A	GM12878, HAIB Protocol: v042211.1 (optimal IDR-thresholded dataset)	All 7401 peaks (IRF motif)	456
	K562, HAIB Protocol: v042211.1 (optimal IDR-thresholded dataset)	Top 6500 peaks (GATA1-TAL1 motif)	0.91
SUZ12	NT2-D1, USC (optimal IDR-thresholded dataset)	All 3302 peaks (SP motif)	544
TAF1	A549, HAIB Protocol: v042211.1 Treatment: 0.02% ethanol for 1 hour (optimal IDR-thresholded dataset)	All 9936 peaks (SP motif)	1290
	GM12878, HAIB Protocol: PCR1x (optimal IDR-thresholded dataset)	All 14235 peaks (SP motif)	1290
	H1-hESC, HAIB Protocol: v041610.2 (optimal IDR-thresholded dataset)	All 20516 peaks (SP motif)	2600
	HeLa-S3, HAIB Protocol: PCR1x (optimal IDR-thresholded dataset)	All 16057 peaks (SP motif)	1760
	HepG2, HAIB Protocol: PCR2x (SPP dataset)	All 15134 peaks (SP motif)	3900
	K562, HAIB Protocol: v041610.1 (SPP dataset)	All 15684 peaks (SP motif)	2050
	PFSK-1, HAIB Protocol: v041610.1 (optimal IDR-thresholded dataset)	All 5826 peaks (SP motif)	1800
	SK-N-SH, HAIB Protocol: v041610.1 (optimal IDR-thresholded dataset)	All 13937 peaks (SP motif)	1650
TAF7	H1-hESC, HAIB, Replicate 1 Protocol: v041610.2 (initial peak dataset)	All 4552 peaks (SP motif)	1460
	K562, HAIB Protocol: v041610.1 (optimal IDR-thresholded dataset)	All 3413 peaks (SP motif)	107
	K562, Stanford Target: eGFP-TAF7 (optimal IDR-thresholded dataset)	Top 1500 peaks (YY motif)	61.2
TBL1XR1	GM12878, Stanford (optimal IDR-thresholded dataset)	All 13672 peaks (IRF motif)	1630
		Top 500 peaks (IRF motif)	N/A
	K562, Stanford (optimal IDR-thresholded dataset)	Top 1500 peaks (GATA1-TAL1 motif)	1.06
TBP	GM12878, Stanford (optimal IDR-thresholded dataset)	Top 200 peaks (B-Box motif)	2200
	H1-hESC, Stanford (optimal IDR-thresholded dataset)	All 17146 peaks (SP motif)	1770
		Top 200 peaks (B-Box motif)	770
	HeLa-S3, Stanford (optimal IDR-thresholded dataset)	Top 200 peaks (B-Box motif)	415
	HepG2, Stanford (optimal IDR-thresholded dataset)	All 13753 peaks (SP motif)	1340
		Top 200 peaks (B-Box motif)	567
	K562, Stanford (optimal IDR-thresholded dataset)	All 17513 peaks (SP motif)	1750
		Top 200 peaks (B-Box motif)	394
TCF12	HepG2, HAIB Protocol: PCR1x (optimal IDR-thresholded dataset)	All 2058 peaks (FOXA motif)	87.3
	MCF7, HAIB, Replicate 1 Protocol: v042211.1 (initial peak dataset)	Top 200 peaks (B-Box motif)	481
TCF7	GM12878, HAIB (optimal IDR-thresholded dataset)	All 7208 peaks (IRF motif)	210
	K562, HAIB (optimal IDR-thresholded dataset)	All 3491 peaks (SP motif)	61.9
TCF7L2	HCT116, USC (optimal IDR-thresholded dataset)	Top 10000 peaks (SP motif)	1100
TEAD2	K562, Stanford Target: eGFP-TEAD2 (optimal IDR-thresholded dataset)	All 4834 peaks (YY motif)	122
TEAD4	A549, HAIB, Replicate 1 Protocol: v042211.1 (initial peak dataset)	Top 6000 peaks (NRSF motif)	1230
	A549, HAIB, Replicate 2 Protocol: v042211.1 (initial peak dataset)	5659 peaks (AP1 motif), after masking noise	471
	HCT116, HAIB, Replicate 1 Protocol: v042211.1 (initial peak dataset)	2630 peaks (AP1 motif), after masking noise	443
	HCT116, HAIB, Replicate 2 Protocol: v042211.1 (initial peak dataset)	2193 peaks (AP1 motif), after masking noise	260
	HepG2, HAIB Protocol: v042211.1 (optimal IDR-thresholded dataset)	Top 8500 peaks (FOXA motif)	N/A
		Top 9000 peaks (FOXA motif)	1350
	K562, HAIB Protocol: v042211.1 (optimal IDR-thresholded dataset)	Top 17000 peaks (GATA1-TAL1 motif)	N/A
		Top 18500 peaks (GATA1-TAL1 motif)	1100
	SK-N-SH, HAIB, Replicate 1 Protocol: v042211.1 (initial peak dataset)	11186 peaks (AP1 motif), after masking noise	1000
THAP1	K562, HAIB Protocol: v041610.1 (optimal IDR-thresholded dataset)	All 3476 peaks (SP motif)	314
TR4/NR2C2	GM12878, USC (optimal IDR-thresholded dataset)	Top 200 peaks (SP motif)	613
	HeLa-S3, USC (optimal IDR-thresholded dataset)	All 2112 peaks (SP motif)	18.5
		Top 1500 peaks (ETS motif)	95.6
	HepG2, USC (optimal IDR-thresholded dataset)	All 2943 peaks (SP motif)	136
		Top 500 peaks (ETS motif)	44.6
	K562, USC (optimal IDR-thresholded dataset)	All 581 peaks (SP motif)	142
UBTF	K562, Stanford (optimal IDR-thresholded dataset)	All 5939 peaks (SP motif)	2220
YY1	A549, HAIB, Replicate 1 Treatment: 0.02% ethanol for 1 hour (initial peak dataset)	All 19859 peaks (SP motif)	842
	HepG2, HAIB, Replicate 2 Protocol: v041610.1 (initial peak dataset)	All 8763 peaks (SP motif)	1260
	K562, HAIB Protocol: v041610.2 (optimal IDR-thresholded dataset)	All 23975 peaks (SP motif)	1270
ZBED1	GM12878, HAIB (conservative IDR-thresholded dataset)	All 5824 peaks (IRF motif)	216
	K562, HAIB (conservative IDR-thresholded dataset)	All 2970 peaks (SP motif)	343
ZBTB33	A549, HAIB Protocol: v042211.1 Treatment: 0.02% ethanol for 1 hour (optimal IDR-thresholded dataset)	Top 1500 peaks (SP motif)	343
	GM12878, HAIB Protocol: PCR1x (optimal IDR-thresholded dataset)	All 2139 peaks (SP motif)	68.2
	HCT116, HAIB Protocol: v041610.1 (optimal IDR-thresholded dataset)	All 4307 peaks (SP motif)	292
	HepG2, HAIB Protocol: PCR1x (optimal IDR-thresholded dataset)	All 2869 peaks (SP motif)	216
	HepG2, HAIB Protocol: v041610.1 (SPP dataset)	All 1686 peaks (SP motif)	55.5
	K562, HAIB Protocol: PCR1x (optimal IDR-thresholded dataset)	All 3274 peaks (SP motif)	50.4
ZBTB7A	K562, HAIB Protocol: v041610.1 (optimal IDR-thresholded dataset)	Top 500 peaks (SP motif)	1920
ZHX2	HepG2, HAIB (optimal IDR-thresholded dataset)	All 7536 peaks (SP motif)	634
ZNF143	GM12878, Stanford (optimal IDR-thresholded dataset)	All 19902 peaks (CTCF motif)	3130
	H1-hESC, Stanford (optimal IDR-thresholded dataset)	All 30588 peaks (CTCF motif)	3710
	K562, Stanford (optimal IDR-thresholded dataset)	All 29030 peaks (CTCF motif)	3760
