# Supplementary material for: Discovery and validation of information theory-based transcription factor and cofactor binding site motifs
Source: Nucleic Acids Res. 2016 Nov 28;45(5):e27. doi: 10.1093/nar/gkw1036 (PMC5389469; doi:10.1093/nar/gkw1036)
Supplement: Supplementary Data [file gkw1036_supplementary_data.zip › nar-02060-met-n-2016-File012.xlsm]

## Sheet: Sheet1
	Supplementary Table S4 - Distributions of intersite distances
TFs	Datasets	Distributions of intersite distances between primary TFs and discovered cofactors, negative controls
ATF1	K562, HMS (optimal IDR-thresholded dataset) Discovered cofactor: IRF family Thresholds on information contents of predicted binding sites: Rsequenceuence
ATF2	H1-hESC, HAIB Protocol: v042211.1 (optimal IDR-thresholded dataset) Discovered cofactor: SP family Threshold on information contents of predicted binding sites: Rsequence
ATF3	GM12878, HAIB Protocol: PCR1x (optimal IDR-thresholded dataset) Discovered cofactors: USF, SP family Thresholds on information contents of predicted binding sites: 1/2 * Rsequence (USF), Rsequence (SP)
	HepG2, HAIB Protocol: v041610.1 (optimal IDR-thresholded dataset) Discovered cofactors: USF, SP family Thresholds on information contents of predicted binding sites: 1/2 * Rsequence
	K562, HMS (optimal IDR-thresholded dataset) Discovered cofactors: USF, SP family Thresholds on information contents of predicted binding sites: 1/2 * Rsequence
BHLHE32/MITF	K562, HAIB (optimal IDR-thresholded dataset) Discovered cofactor: SP familiy Threshold on information contents of predicted binding sites: Rsequence
CEBPB	GM12878, HAIB Protocol: v042211.1 (optimal IDR-thresholded dataset) Discovered cofactors: IRF and RUNX families Threshold on information contents of predicted binding sites: Rsequence
CEBPD	HepG2, HAIB Protocol: v041610.1 (optimal IDR-thresholded dataset) Discovered cofactors: SP family Threshold on information contents of predicted binding sites: Rsequence
FOS	GM12878, Yale (optimal IDR-thresholded dataset) Discovered cofactors: NFY, SP family Threshold on information contents of predicted binding sites: 1/2*Rsequence
	K562, Yale (optimal IDR-thresholded dataset) Discovered cofactor: NFY Threshold on information contents of predicted binding sites: Rsequence
MYC	HeLa-S3, Yale (SPP dataset) Discovered cofactor: SP family Threshold on information contents of predicted binding sites: Rsequence
	K562, Yale (optimal IDR-thresholded dataset) Discovered cofactor: SP family Threshold on information contents of predicted binding sites: Rsequence
	K562, Yale Treatment: IFNg for 6 hours (optimal IDR-thresholded dataset) Discovered cofactor: SP family Threshold on information contents of predicted binding sites: Rsequence
	K562, Yale Treatment: IFNa for 6 hours (optimal IDR-thresholded dataset) Discovered cofactor: SP family Threshold on information contents of predicted binding sites: Rsequence
	K562, Stanford (optimal IDR-thresholded dataset) Discovered cofactor: SP family Threshold on information contents of predicted binding sites: Rsequence
	K562, Stanford Treatment: IFNg for 30 minutes (SPP dataset) Discovered cofactor: SP family Threshold on information contents of predicted binding sites: Rsequence
	NB4, Stanford (optimal IDR-thresholded dataset) Discovered cofactor: SP family Threshold on information contents of predicted binding sites: Rsequence
	MCF10A-Er-Src, HMS Treatment: 1µM Afimoxifene for 4 hours (optimal IDR-thresholded dataset) Discovered cofactors: AP1, TEAD family Threshold on information contents of predicted binding sites: Rsequence
	MCF10A-Er-Src, HMS Treatment: 0.01% Ethanol for 36 hours (optimal IDR-thresholded dataset) Discovered cofactor: AP1 Threshold on information contents of predicted binding sites: Rsequence
E2F4	HeLa-S3, USC (optimal IDR-thresholded dataset) Discovered cofactor: SP family Threshold on information contents of predicted binding sites: Rsequence
	GM12878, Stanford (optimal IDR-thresholded dataset) Discovered cofactor: SP family Threshold on information contents of predicted binding sites: Rsequence
	K562, USC (optimal IDR-thresholded dataset) Discovered cofactor: SP family Threshold on information contents of predicted binding sites: Rsequence
ELF1	GM12878, HAIB Protocol: v041610.1 (optimal IDR-thresholded dataset) Discovered cofactor: SP family Threshold on information contents of predicted binding sites: Rsequence
	MCF7, Replicate 2, HAIB Protocol: v042211.1 (initial peak dataset) Discovered cofactor: SP family Threshold on information contents of predicted binding sites: Rsequence
	SK-N-SH, Replicate 2, HAIB Protocol: v042211.1 (initial peak dataset) Discovered cofactor: SP family Threshold on information contents of predicted binding sites: Rsequence
ELK1	GM12878, Stanford (optimal IDR-thresholded dataset) Discovered cofactor: SP family Threshold on information contents of predicted binding sites: Rsequence
	HeLa-S3, Stanford (optimal IDR-thresholded dataset) Discovered cofactor: SP family Threshold on information contents of predicted binding sites: Rsequence
ETS1	A549, HAIB Protocol: v042211.1 Treatment: 0.02% Ethanol for 1 hour (optimal IDR-thresholded dataset) Discovered cofactors: SP family, ZNF143 Threshold on information contents of predicted binding sites: Rsequence
	GM12878, HAIB Protocol: PCR1x (optimal IDR-thresholded dataset) Discovered cofactors: SP family, ZBTB33 Threshold on information contents of predicted binding sites: Rsequence
	K562, HAIB Protocol: v041610.1 (optimal IDR-thresholded dataset) Discovered cofactors: SP family, ZNF143 Threshold on information contents of predicted binding sites: Rsequence
ETV6	GM12878, HAIB (optimal IDR-thresholded dataset) Discovered cofactor: IRF family Threshold on information contents of predicted binding sites: Rsequence
FOSL1	H1-hESC, Replicate 1, HAIB Protocol: v041610.2 (initial peak dataset) Discovered cofactor: SP family Threshold on information contents of predicted binding sites: Rsequence
FOXP2	PFSK-1, HAIB Protocol: PCR2x (optimal IDR-thresholded dataset) Discovered cofactor: SP family Threshold on information contents of predicted binding sites: Rsequence
	SK-N-MC, HAIB Protocol: PCR2x (optimal IDR-thresholded dataset) Discovered cofactor: IRF family Threshold on information contents of predicted binding sites: Rsequence
GABPA	A549, HAIB Protocol: v042211.1 Treatment: 0.02% Ethanol for 1 hour (optimal IDR-thresholded dataset) Discovered cofactor: SP family Threshold on information contents of predicted binding sites: Rsequence
	MCF-7, Replicate 1, HAIB Protocol: v042211.1 (initial peak dataset) Discovered cofactor: SP family Threshold on information contents of predicted binding sites: Rsequence
	SK-N-SH, Replicate 1, HAIB Protocol: v042211.1 (initial peak dataset) Discovered cofactor: SP family Threshold on information contents of predicted binding sites: Rsequence
	HepG2, HAIB Protocol: PCR2x (optimal IDR thresholded) Discovered cofactor: SP family Threshold on information contents of predicted binding sites: Rsequence
	K562, HAIB Protocol: v041610.1 (optimal IDR thresholded) Discovered cofactor: SP family Threshold on information contents of predicted binding sites: Rsequence
GATA2	HUVEC, USC (SPP dataset) Discovered cofactors: AP1, TEAD family Threshold on information contents of predicted binding sites: Rsequence
GATA3	T47D, USC Protocol: v041610.2 Treatment: 0.02% dimethyl sulfoxide for 1 hour (optimal IDR-thresholded dataset) Discovered cofactor: FOXA family Threshold on information contents of predicted binding sites: Rsequence
IRF1	K562, Stanford Treatment: IFNg for 6 hours (optimal IDR-thresholded dataset) Discovered cofactor: SP family Threshold on information contents of predicted binding sites: 1/2 * Rsequence
IRF3	HeLa-S3, Stanford (optimal IDR-thresholded dataset) Discovered cofactors: SP family, NFY Threshold on information contents of predicted binding sites: 1/2 * Rsequence
	HepG2, Stanford (optimal IDR-thresholded dataset) Discovered cofactor: NFY Threshold on information contents of predicted binding sites: 1/2 * Rsequence
IRF4	GM12878, Stanford (optimal IDR-thresholded dataset) Discovered cofactor: SP family Threshold on information contents of predicted binding sites: Rsequence
IRF9	K562, Stanford (optimal IDR-thresholded dataset) Discovered cofactor: YY family Threshold on information contents of predicted binding sites: Rsequence
JUND	A549, Replicate 2, HAIB Protocol: v041610.2 Treatment: 0.02% Ethanol for 1 hour (optimal IDR-thresholded dataset) Discovered cofactor: SP family Threshold on information contents of predicted binding sites: Rsequence
MAX	A549, Stanford (optimal IDR-thresholded dataset) Discovered cofactor: SP family Threshold on information contents of predicted binding sites: Rsequence
	GM12878, Stanford (optimal IDR-thresholded dataset) Discovered cofactor: SP family Threshold on information contents of predicted binding sites: Rsequence
	HepG2, Stanford (optimal IDR-thresholded dataset) Discovered cofactor: SP family Threshold on information contents of predicted binding sites: Rsequence
	K562, Stanford (optimal IDR-thresholded dataset) Discovered cofactor: SP family Threshold on information contents of predicted binding sites: Rsequence
	NB4, Stanford (optimal IDR-thresholded dataset) Discovered cofactor: SP family Threshold on information contents of predicted binding sites: Rsequence
MEF2A	GM12878, HAIB Protocol: PCR1x (optimal IDR-thresholded dataset) Discovered cofactors: IRF family, RUNX family Threshold on information contents of predicted binding sites: Rsequence
MEF2C	GM12878, HAIB Protocol: v041610.1 (optimal IDR-thresholded dataset) Discovered cofactors: IRF family, RUNX family Threshold on information contents of predicted binding sites: Rsequence
MXI1	HeLa-S3, Stanford (optimal IDR-thresholded dataset) Discovered cofactor: SP family Threshold on information contents of predicted binding sites: Rsequence
	GM12878, Stanford (optimal IDR-thresholded dataset) Discovered cofactor: SP family Threshold on information contents of predicted binding sites: Rsequence
	K562, Stanford (optimal IDR-thresholded dataset) Discovered cofactor: SP family Threshold on information contents of predicted binding sites: Rsequence
	HepG2, Stanford (optimal IDR-thresholded dataset) Discovered cofactor: SP family Threshold on information contents of predicted binding sites: Rsequence
NFE2	GM12878, Stanford (optimal IDR-thresholded dataset) Discovered cofactors: USF, SP family Threshold on information contents of predicted binding sites: 1/2*Rsequence
NFKB	GM12878, Stanford Treatment: 25ng/mL TNFa for 6 hours (optimal IDR-thresholded dataset) Discovered cofactor: IRF family Threshold on information contents of predicted binding sites: Rsequence
	GM15510, Stanford Treatment: 25ng/mL TNFa for 6 hours (optimal IDR-thresholded dataset) Discovered cofactor: SP family Threshold on information contents of predicted binding sites: Rsequence
	GM18505, Stanford Treatment: 25ng/mL TNFa for 6 hours (optimal IDR-thresholded dataset) Discovered cofactor: IRF family Threshold on information contents of predicted binding sites: Rsequence
NFYA	HeLa-S3, HMS (optimal IDR-thresholded dataset) Discovered cofactor: SP family Threshold on information contents of predicted binding sites: Rsequence
NRSF	HepG2, Replicate 2, HAIB Protocol: v041610.1 (optimal IDR-thresholded dataset) Discovered cofactor: SP family Threshold on information contents of predicted binding sites: Rsequence
PAX5	GM12878, HAIB Target: PAX5-C20 Protocol: PCR1x (optimal IDR-thresholded dataset) Discovered cofactor: SP family Threshold on information contents of predicted binding sites: Rsequence
	GM12892, HAIB Protocol: v041610.1 (optimal IDR-thresholded dataset) Discovered cofactor: SP family Threshold on information contents of predicted binding sites: Rsequence
PBX3	A549, Replicate 1, HAIB Protocol: v042211.1 (initial peak dataset) Discovered cofactor: SP family Threshold on information contents of predicted binding sites: Rsequence
	A549, Replicate 2, HAIB Protocol: v042211.1 (initial peak dataset) Discovered cofactor: SP family Threshold on information contents of predicted binding sites: Rsequence
RUNX3	GM12878, HAIB Protocol: v042211.1 (optimal IDR-thresholded dataset) Discovered cofactor: IRF family Threshold on information contents of predicted binding sites: Rsequence
RFX5	GM12878, Stanford (optimal IDR-thresholded dataset) Discovered cofactor: SP family Threshold on information contents of predicted binding sites: Rsequence
	HepG2, Stanford (optimal IDR-thresholded dataset) Discovered cofactor: SP family Threshold on information contents of predicted binding sites: Rsequence
	K562, Stanford (optimal IDR-thresholded dataset) Discovered cofactor: SP family Threshold on information contents of predicted binding sites: Rsequence
SP1	HepG2, HAIB Protocol: PCR1x (SPP dataset) Discovered cofactor: HNF4 family Threshold on information contents of predicted binding sites: Rsequence
SP2	HepG2, HAIB Protocol: v042211.1 (optimal IDR-thresholded dataset) Discovered cofactor: NRSF Threshold on information contents of predicted binding sites: 1/2*Rsequence
SRF	HCT116, Replicate 1, HAIB Protocol: v042211.1 (initial peak dataset) Discovered cofactor: AP1 Threshold on information contents of predicted binding sites: Rsequence
	MCF-7, Replicate 2, HAIB Protocol: v042211.1 (initial peak dataset) Discovered cofactor: SP family Threshold on information contents of predicted binding sites: Rsequence
	ECC-1, Replicate 2, HAIB Protocol: v042211.1 (initial peak dataset) Discovered cofactor: SP family Threshold on information contents of predicted binding sites: Rsequence
	GM12878, HAIB Protocol: PCR2x (optimal IDR-thresholded dataset) Discovered cofactor: SP family Threshold on information contents of predicted binding sites: Rsequence
	GM12878, HAIB Protocol: PCR2x (SPP dataset) Discovered cofactor: ETS family Threshold on information contents of predicted binding sites: Rsequence
	GM12878, HAIB Protocol: v041610.1 (SPP dataset) Discovered cofactor: ETS family Threshold on information contents of predicted binding sites: Rsequence
	K562, HAIB Protocol: v041610.1 (optimal IDR-thresholded dataset) Discovered cofactor: SP family Threshold on information contents of predicted binding sites: Rsequence
STAT1	GM12878, Stanford (optimal IDR-thresholded dataset) Discovered cofactor: SP family Threshold on information contents of predicted binding sites: Rsequence
	K562, Yale Treatment: IFNa for 6 hours (optimal IDR-thresholded dataset) Discovered cofactor: IRF family Threshold on information contents of predicted binding sites: Rsequence
	K562, Yale Treatment: IFNa for 30 minutes (optimal IDR-thresholded dataset) Discovered cofactor: IRF family Threshold on information contents of predicted binding sites: Rsequence
STAT2	K562, Yale Treatment: IFNa for 30 minutes (SPP dataset) Discovered cofactor: IRF family Threshold on information contents of predicted binding sites: Rsequence
	K562, Yale Treatment: IFNa for 6 hours (optimal IDR-thresholded dataset) Discovered cofactor: IRF family Threshold on information contents of predicted binding sites: Rsequence
STAT3	GM12878, Stanford (optimal IDR-thresholded dataset) Discovered cofactor: IRF family Threshold on information contents of predicted binding sites: Rsequence
	HeLa-S3, Stanford (SPP dataset) Discovered cofactors: AP1 family, TEAD family Threshold on information contents of predicted binding sites: Rsequence
	MCF10A-Er-Src, HMS Treatment: 0.01% Ethanol for 4 hours (optimal IDR-thresholded dataset) Discovered cofactor: AP1 family Threshold on information contents of predicted binding sites: Rsequence
	MCF10A-Er-Src, HMS Treatment: 0.01% Ethanol for 12 hours (optimal IDR-thresholded dataset) Discovered cofactors: AP1 family, TEAD family Threshold on information contents of predicted binding sites: Rsequence
	MCF10A-Er-Src, HMS Treatment: 1µM Afimoxifene for 12 hours (optimal IDR-thresholded dataset) Discovered cofactors: AP1 family, TEAD family Threshold on information contents of predicted binding sites: Rsequence
	MCF10A-Er-Src, HMS Treatment: 1µM Afimoxifene for 36 hours (optimal IDR-thresholded dataset) Discovered cofactors: AP1 family, TEAD family Threshold on information contents of predicted binding sites: Rsequence
STAT5A	GM12878, HAIB Protocol: v042211.1 (optimal IDR-thresholded dataset) Discovered cofactor: IRF family Threshold on information contents of predicted binding sites: Rsequence
	K562, HAIB Protocol: v042211.1 (optimal IDR-thresholded dataset) Discovered cofactor: GATA1-TAL1 complex Threshold on information contents of predicted binding sites: Rsequence
TCF12	HepG2, HAIB Protocol: PCR1x (optimal IDR-thresholded dataset) Discovered cofactor: FOXA family Threshold on information contents of predicted binding sites: 1/2*Rsequence
TCF7	GM12878, HAIB (optimal IDR-thresholded dataset) Discovered cofactor: IRF family Threshold on information contents of predicted binding sites: Rsequence
	K562, HAIB (optimal IDR-thresholded dataset) Discovered cofactor: SP family Threshold on information contents of predicted binding sites: Rsequence
TCF7L2	HCT116, USC (optimal IDR-thresholded dataset) Discovered cofactor: SP family Threshold on information contents of predicted binding sites: Rsequence
TEAD4	A549, Replicate 1, HAIB Protocol: v042211.1 (initial peak dataset) Discovered cofactor: NRSF Threshold on information contents of predicted binding sites: Rsequence
	A549, Replicate 2, HAIB Protocol: v042211.1 (initial peak dataset) Discovered cofactor: AP1 Threshold on information contents of predicted binding sites: Rsequence
	HCT116, Replicate 1, HAIB Protocol: v042211.1 (initial peak dataset) Discovered cofactor: AP1 Threshold on information contents of predicted binding sites: Rsequence
	HCT116, Replicate 2, HAIB Protocol: v042211.1 (initial peak dataset) Discovered cofactor: AP1 Threshold on information contents of predicted binding sites: Rsequence
	SK-N-SH, Replicate 1, HAIB Protocol: v042211.1 (initial peak dataset) Discovered cofactor: AP1 Threshold on information contents of predicted binding sites: Rsequence
	HepG2, HAIB Protocol: v042211.1 (optimal IDR-thresholded dataset) Discovered cofactor: FOXA family Threshold on information contents of predicted binding sites: Rsequence
	K562, HAIB Protocol: v042211.1 (optimal IDR-thresholded dataset) Discovered cofactor: GATA1-TAL1 complex Threshold on information contents of predicted binding sites: Rsequence
YY1	K562, HAIB Protocol: v041610.2 (optimal IDR-thresholded dataset) Discovered cofactor: SP family Threshold on information contents of predicted binding sites: Rsequence
	A549, Replicate 1, HAIB Treatment: 0.02% Ethanol for 1 hour (initial peak dataset) Discovered cofactor: SP family Threshold on information contents of predicted binding sites: Rsequence
	HepG2, Replicate 2, HAIB Protocol: v041610.1 (initial peak dataset) Discovered cofactor: SP family Threshold on information contents of predicted binding sites: Rsequence
ZBTB33	GM12878, HAIB Protocol: PCR1x (optimal IDR-thresholded dataset) Discovered cofactor: SP family Threshold on information contents of predicted binding sites: 1/2*Rsequence
	A549, HAIB Protocol: v042211.1 Treatment: 0.02% Ethanol for 1 hour (optimal IDR-thresholded dataset) Discovered cofactor: SP family Threshold on information contents of predicted binding sites: Rsequence
	HCT116, HAIB Protocol: v041610.1 (optimal IDR-thresholded dataset) Discovered cofactor: SP family Threshold on information contents of predicted binding sites: 1/2*Rsequence
	HepG2, HAIB Protocol: PCR1x (optimal IDR-thresholded dataset) Discovered cofactor: SP family Threshold on information contents of predicted binding sites: 1/2*Rsequence
	K562, HAIB Protocol: PCR1x (optimal IDR-thresholded dataset) Discovered cofactor: SP family Threshold on information contents of predicted binding sites: 1/2*Rsequence
ZNF143	GM12878, HAIB (optimal IDR-thresholded dataset) Discovered cofactor: CTCF Threshold on information contents of predicted binding sites: Rsequence
	H1-hESC, HAIB (optimal IDR-thresholded dataset) Discovered cofactor: CTCF Threshold on information contents of predicted binding sites: Rsequence
	K562, HAIB (optimal IDR-thresholded dataset) Discovered cofactor: CTCF Threshold on information contents of predicted binding sites: Rsequence
