# Supplementary material for: Discovery and validation of information theory-based transcription factor and cofactor binding site motifs
Source: Nucleic Acids Res. 2016 Nov 28;45(5):e27. doi: 10.1093/nar/gkw1036 (PMC5389469; doi:10.1093/nar/gkw1036)
Supplement: Supplementary Data [file gkw1036_supplementary_data.zip › nar-02060-met-n-2016-File015.xlsm]

## Sheet: Sheet1
	Supplementary Table S7 - DNase-seq binding site detection
TF	Number of true binding sites	Percentage of binding sites detected by Dnase-seq	Mean of information contents of all sites (bits)	Mean of information contents of sites detected by DNase-seq (bits)	Mean of information contents of sites not detected by DNase-seq (bits)
BHLHE40	3902	57.8165	11.6246	11.6232	11.6264
CTCF	21550	60.4316	15.4752	15.4204	15.559
E2F4	1285	35.0195	8.90409	9.11684	8.78943
MAX	2440	52.377	10.6434	10.6564	10.6292
MEF2A	1158	51.7271	11.9543	11.878	12.036
MYC	1654	53.6276	9.82489	9.82426	9.82561
NFYA	2470	69.1093	13.1621	13.1557	13.1766
NRF1	3661	83.2833	15.0015	15.0061	14.9785
NRSF	1800	61.2778	14.7953	14.7364	14.8885
PU1	1320	45.1515	12.1329	12.3116	11.9857
SP1	332	48.7952	13.4471	13.6494	13.2543
SRF	858	51.8648	13.0641	13.0106	13.1217
PAX5	451	51.2195	9.36505	9.6828	9.03141
RFX5	275	54.1818	7.27054	7.62835	6.84741
USF1	1032	53.9729	11.5317	11.4904	11.5801
USF2	309	52.7508	10.986	10.9703	10.997
YY1	2056	48.2977	12.7361	12.7848	12.6906
ZNF143	993	49.6475	14.0483	14.2057	13.8931
ZEB1	31	64.5161	4.62906	5.11741	3.74114
	NOTE: All binding sites of all TFs were successfully detected by our iPWMs. The threshold on FLR values to determine if a footprint is generated by a true binding site is 0 (inclusive).
