# Supplementary material for: Discovery and validation of information theory-based transcription factor and cofactor binding site motifs
Source: Nucleic Acids Res. 2016 Nov 28;45(5):e27. doi: 10.1093/nar/gkw1036 (PMC5389469; doi:10.1093/nar/gkw1036)
Supplement: Supplementary Data [file gkw1036_supplementary_data.zip › nar-02060-met-n-2016-File013.xlsm]

## Sheet: Sheet1
	Supplementary Table S5 - True binding site detection
TFs	iPWMs	Fragments containing experimentally proven binding sites (GRCh38.p2/GRCm38.p3)	Coordinates (GRCh38.p2/GRCm38.p3 by default, unless specified)	Target genes	Predicted binding sites (The underlined sites are the most likely true binding sites.)	Specific evidences	References
AP2A	HeLa-S3 USC bipartite iPWM 3<2,4>3 Rsequence = 10.7532 bits	5'-GGCCACCCCGAGGGGAGGGCGACCGTAGA-3'	25564645-25564673, + Chromosome 22	Human ADRBK2	❶ [5'-CCCCGAGGG-3', +], 5.43882 bits ❷ [5'-CCCTCGGGG-3', -], 5.43882 bits ❶ and ❷ are at the same position. ❸ [5'-CCCGAGGGG-3', +], 5.43882 bits ❹ [5'-CCCCTCGGG-3', -], 5.43882 bits ❸ and ❹ are at the same position. There are five more weaker predicted binding sites.	The fragment was proven to contain an AP2 binding site via EMSA and competition experiments.	Zhou et al. Promoter Variant in the GRK3 Gene Associated with Bipolar Disorder Alters Gene Expression. 2008
		5'-GCTGCAGCCCGCCGGCGATTG-3'	56446706-56446726, - Chromosome 8	Human PENK	❶ [5'-GCCCGCCGGC-3', -], 11.4945 bits ❷ [5'-GCCGGCGGGC-3', +], 11.4945 bits ❶ and ❷ are at the same position. ❸ [5'-CCCGCCGGC-3', -], 8.07298 bits ❹ [5'-GCCGGCGGG-3', +], 8.98899 bits ❸ and ❹ are at the same position.	The fragment was protected by AP2 in DNase I footprinting.	Hyman et al. An AP-2 Element Acts Synergistically with the Cyclic AMP- and Phorbol Ester-Inducible Enhancer of the Human Proenkephalin Gene.1989
		5'-CTGGCTGGCAGCCAGGGGCCGGCTATT-3'	216695577-216695603, - Chromosome 2	Human IGFBP5	❶ [5'-GCCAGGGGC-3', -], 11.6231 bits ❷ [5'-GCCCCTGGC-3', +], 11.6231 bits ❶ and ❷ are at the same position. ❸ [5'-GCCAGGGG-3', -], 8.86037 bits ❹ [5'-CCCCTGGC-3', +], 7.94436 bits ❸ and ❹ are at the same position.	The fragment was proven to be a binding site region by gel shift mobility assays and deletion studies.	Duan et al. Transcription Factor AP-2 Regulates Human Insulin-like Growth Factor Binding Protein-5 Gene Expression.1995
		5'-GAGAACGGCTGCAGGCAACCCAGGCGT-3'	39699836-39699857, + Chromosome 17	Human ERBB2	❶ [5'-GCCTGCAGC-3', -], 6.54356 bits	The fragment was proven to be a binding site region by DNase I footprinting.	Hollywood et al. A novel transcription factor, 0B2-1, is required for overexpression of the proto-oncogene c-erbB-2 in mammary tumour lines.1993
		5'-GGGGATGCTGGGGGTGCAGGGGGGATGC-3'	30237320-30237347, + Chromosome 17	Human SLC6A4	❶ [5'-CCCCCAGC-3', -], 2.86477 bits	The fragment was proven to be a binding site region by EMSA.	Kraft et al. Sequence Analysis of the Serotonin Transporter and Associations with Antidepressant Response. 2005
		5'-TGCTGGGGAGCCTGGGGA-3'	150-167, + SV40 genome	Simian virus 40	❶ [5'-GCCTGGGG-3', +], 8.86037 bits ❷ [5'-CCCCAGGC-3', -], 7.94436 bits ❶ and ❷ are at the same position.	The fragment was protected by AP2 in DNase I footprinting.	Mitchell et al. Positive and Negative Regulation of Transcription In Vitro: Enhancer-Binding Protein AP-2 Is Inhibited by SV40 T Antigen.1987
		5'-AGGGAACTGACCGCCCGCGGCCCGTGTG-3'	56608393-56608420, + Chromosome 16	Human MTIIA	❶ [5'-GCCCGCGGC-3', +], 11.6231 bits ❷ [5'-GCCGCGGGC-3', -], 11.6231 bits ❶ and ❷ are at the same position. ❸ [5'-GCCGCGGG-3', -], 8.86037 bits ❹ [5'-CCCGCGGC-3', +], 7.94436 bits ❸ and ❹ are at the same position.	The fragment was proven to be a binding site region by DNase I footprinting.	Imagawa et al. Transcription factor AP-2 mediates induction by two different signal-transduction pathways: Protein kinase C and cAMP. 1987
		5'-CCGGGTGTTTCGCCTGGAGCCGCAAGTG-3'	56608454-56608481, + Chromosome 16	Human MTIIA	❶ [5'-GCCTGGAGC-3', +], 6.54356 bits	The fragment was proven to be a binding site region by DNase I footprinting.	Imagawa et al. Transcription factor AP-2 mediates induction by two different signal-transduction pathways: Protein kinase C and cAMP. 1987
		5'-GCCGAGGCGTCCCCGAGGCGCAAGTGG-3'	56608357-56608383, + Chromosome 16	Human MTIIA	❶ [5'-GCCGAGGC-3', +], 11.4945 bits ❷ [5'-GCCTCGGC-3', -], 11.4945 bits ❶ and ❷ are at the same position. ❸ [5'-GCCTCGGGG-3', -], 8.98899 bits ❹ [5'-CCCCGAGGC-3', +], 8.07298 bits ❸ and ❹ are at the same position. ❺ [5'-GCCTCGGG-3', -], 8.86037 bits ❻ [5'-CCCGAGGC-3', +], 7.94436 bits ❺ and ❻ are at the same position. ❼ [5'-CCCCGAGG-3', +], 0.230609 bit	The fragment was proven to be a binding site region by DNase I footprinting.	Imagawa et al. Transcription factor AP-2 mediates induction by two different signal-transduction pathways: Protein kinase C and cAMP. 1987
		5'-CTCCCCGCCCGAGGGGCCGCGCGG-3'	143403739-143403762, + Chromosome 5	Human NR3C1/GR	❶ [5'-GCCCGAGGG-3', +], 8.98899 bits ❷ [5'-CCCTCGGGC-3', -], 8.07298 bits ❶ and ❷ are at the same position. ❸ [5'-GCCCGAGGGG-3', +], 8.86037 bits ❹ [5'-CCCCTCGGGC-3', -], 7.94436 bits ❸ and ❹ are at the same position. ❺ [5'-CCCGAGGGGC-3', +], 7.94436 bits ❻ [5'-GCCCCTCGGG-3', -], 8.86037 bits ❺ and ❻ are at the same position. ❼ [5'-CCCGAGGGG-3', +], 5.43882 bits ❽ [5'-CCCCTCGGG-3', -], 5.43882 bi…	The fragment was proven to be a binding site region by DNase I footprinting, gel shift experiments, competition and anbibodies.	Nobukuni et al. Characterization of the Human Glucocorticoid Receptor Promoter. 199S
		5'-GGTGCCCTCTGGCCGCAGGCCAT-3'	63919103-63919125, + Chromosome 17	Human GH1	❶ [5'-GCCGCAGGC-3', +], 11.6231 bits ❷ [5'-GCCTGCGGC-3', -], 11.6231 bits ❶ and ❷ are at the same position. ❸ [5'-GCCCTCTGGC-3', +], 11.4945 bits ❹ [5'-GCCAGAGGGC-3', -], 11.4945 bits ❸ and ❹ are at the same position. ❺ [5'-CCCTCTGGC-3', +], 8.07298 bits ❻ [5'-GCCAGAGGG-3', -], 8.98899 bits ❺ and ❻ are at the same position. ❼ [5'-GCCGCAGG-3', +], 3.78078 bits ❽ [5'-GCCAGAGG-3', -], 3.78078 bits	The fragment was proven to be a binding site region by DNase I footprinting.	Imagawa et al. Transcription factor AP-2 mediates induction by two different signal-transduction pathways: Protein kinase C and cAMP. 1987
		5'-GGGATCATGCCCCCTGGCTTGTC-3'	63918983-63919005, + Chromosome 17	Human GH1	❶ [5'-GCCCCCTGGC-3', +], 11.4945 bits ❷ [5'-GCCAGGGGGC-3', -], 11.4945 bits ❶ and ❷ are at the same position. ❸ [5'-GCCAGGGGG-3', -], 8.98899 bits ❹ [5'-CCCCCTGGC-3', +], 8.07298 bits ❸ and ❹ are at the same position. ❺ [5'-CCCCTGGC-3', +], 7.94436 bits ❻ [5'-GCCAGGGG-3', -], 8.86037 bits ❺ and ❻ are at the same position.	The fragment was proven to be a binding site region by DNase I footprinting.	Imagawa et al. Transcription factor AP-2 mediates induction by two different signal-transduction pathways: Protein kinase C and cAMP. 1987
		5'-CCGATTGGCAGCCGCCCGCGGGGCATTGTGGGCCGTCCGCGCGCCCG-3'	747393-747439, + Chromosome 11	Human TALDO1	❶ [5'-GCCCGCGGG-3', +], 8.98899 bits ❷ [5'-CCCGCGGGC-3', -], 8.07298 bits ❶ and ❷ are at the same position. ❸ [5'-GCCCGCGGGG-3', +], 8.86037 bits ❹ [5'-CCCCGCGGGC-3', -], 7.94436 bits ❸ and ❹ are at the same position. ❺ [5'-CCCGCGGGGC-3', +], 7.94436 bits ❻ [5'-GCCCCGCGGG-3', -], 8.86037 bits ❺ and ❻ are at the same position. There are two more pairs of weaker predicted binding sites.	The fragment was proven to be a binding site region by DNase I footprinting, EMSA and competition.	Grossman et al. ZNF143 Mediates Basal and Tissue-specific Expression of Human Transaldolase. 2003
		5'-GCCGCACACGTGCCCGGGGCCCGGG-3'	10448030-10448054, + Chromosome 2	Human ODC1	❶ [5'-GCCCGGGGC-3', +], 11.6231 bits ❷ [5'-GCCCCGGGC-3', -], 11.6231 bits ❶ and ❷ are at the same position. ❸ [5'-GCCCGGGG-3', +], 8.86037 bits ❹ [5'-CCCCGGGC-3', -], 7.94436 bits ❸ and ❹ are at the same position. ❺ [5'-CCCGGGGC-3', +], 7.94436 bits ❻ [5'-GCCCCGGG-3', -], 8.86037 bits ❺ and ❻ are at the same position.	The fragment was proven to be a binding site region by EMSA and competition.	Gaubatz et al. Transcriptional activation by Myc is under negative control by the transcription factor AP-2. 1995
		5'-CGGCCCAGCCCCCTCCGGGCCCTCCC-3'	1295100-1295125, - Chromosome 5	Human TERT	❶ [5'-CCCTCCGGGC-3', -], 7.94436 bits ❷ [5'-GCCCGGAGGG-3', +], 8.86037 bits ❶ and ❷ are at the same position. ❸ [5'-CCCTCCGGG-3', -], 5.43882 bits ❹ [5'-CCCGGAGGG-3', +], 5.43882 bits ❸ and ❹ are at the same position. ❺ [5'-CCCCTCCGGG-3', -], 5.3102 bits ❻ [5'-CCCGGAGGGG-3', +], 5.3102 bits ❺ and ❻ are at the same position. ❼ [5‘-GCCCGGAGG-3', +], 3.9094 bits ❽ [5'-CCCGGAGG-3', +], 0.230609 bit	The fragment was proven to be a binding site region by EMSA, antibodies and mutation analysis.	Ma et al. Telomerase Reverse Transcriptase Promoter Regulation During Myogenic Differentiation of Human RD Rhabdomyosarcoma Cells. 2003
		5'-CTTGGCGCCCCAGGCCACGTGCTCGTT-3'	93546951-93546977, + Chromosome 9	Rat Ptma	❶ [5'-GCCCCAGGC-3', +], 11.6231 bits ❷ [5'-GCCTGGGGC-3', -], 11.6231 bits ❶ and ❷ are at the same position. ❸ [5'-CCCCAGGC-3', +], 7.94436 bits ❹ [5'-GCCTGGGG-3', -], 8.86037 bits ❸ and ❹ are at the same position. ❻ [5'-GCCCCAGG-3', +], 3.78078 bits	The fragment was proven to be a binding site region by EMSA and competition.	Gaubatz et al. Transcriptional activation by Myc is under negative control by the transcription factor AP-2. 1995
AP2C	HeLa-S3 USC bipartite iPWM 3<2,4>3 Rsequence = 10.7203 bits	5'-GGCCACCCCGAGGGGAGGGCGACCGTAGA-3'	25564645-25564673, + Chromosome 22	Human ADRBK2	❶ [5'-CCCCGAGGG-3', +], 5.46535 bits ❷ [5'-CCCTCGGGG-3', -], 5.46535 bits ❶ and ❷ are at the same position. ❸ [5'-CCCGAGGGG-3', +], 5.46535 bits ❹ [5'-CCCCTCGGG-3', -], 5.46535 bits ❸ and ❹ are at the same position. There are five more weaker predicted binding sites.	The fragment was proven to contain an AP2 binding site via EMSA and competition experiments.	Zhou et al. Promoter Variant in the GRK3 Gene Associated with Bipolar Disorder Alters Gene Expression. 2008
		5'-GCTGCAGCCCGCCGGCGATTG-3'	56446706-56446726, - Chromosome 8	Human PENK	❶ [5'-GCCCGCCGGC-3', -], 11.4818 bits ❷ [5'-GCCGGCGGGC-3', +], 11.4818 bits ❶ and ❷ are at the same position. ❸ [5'-CCCGCCGGC-3', -], 8.05321 bits ❹ [5'-GCCGGCGGG-3', +], 9.02256 bits ❸ and ❹ are at the same position.	The fragment was protected by AP2 in DNase I footprinting.	Hyman et al. An AP-2 Element Acts Synergistically with the Cyclic AMP- and Phorbol Ester-Inducible Enhancer of the Human Proenkephalin Gene.1989
		5'-CTGGCTGGCAGCCAGGGGCCGGCTATT-3'	216695577-216695603, - Chromosome 2	Human IGFBP5	❶ [5'-GCCAGGGGC-3', -], 11.6104 bits ❷ [5'-GCCCCTGGC-3', +], 11.6104 bits ❶ and ❷ are at the same position. ❸ [5'-GCCAGGGG-3', -], 8.89394 bits ❹ [5'-CCCCTGGC-3', +], 7.92459 bits ❸ and ❹ are at the same position.	The fragment was proven to be a binding site region by gel shift mobility assays and deletion studies.	Duan et al. Transcription Factor AP-2 Regulates Human Insulin-like Growth Factor Binding Protein-5 Gene Expression.1995
		5'-GAGAACGGCTGCAGGCAACCCAGGCGT-3'	39699836-39699857, + Chromosome 17	Human ERBB2	❶ [5'-GCCTGCAGC-3', -], 6.75892 bits	The fragment was proven to be a binding site region by DNase I footprinting.	Hollywood et al. A novel transcription factor, 0B2-1, is required for overexpression of the proto-oncogene c-erbB-2 in mammary tumour lines.1993
		5'-GGGGATGCTGGGGGTGCAGGGGGGATGC-3'	30237320-30237347, + Chromosome 17	Human SLC6A4	❶ [5'-CCCCCAGC-3', -], 3.07309 bits	The fragment was proven to be a binding site region by EMSA.	Kraft et al. Sequence Analysis of the Serotonin Transporter and Associations with Antidepressant Response. 2005
		5'-TGCTGGGGAGCCTGGGGA-3'	150-167, + SV40 genome	Simian virus 40	❶ [5'-GCCTGGGG-3', +], 8.89394 bits ❷ [5'-CCCCAGGC-3', -], 7.92459 bits ❶ and ❷ are at the same position.	The fragment was protected by AP2 in DNase I footprinting.	Mitchell et al. Positive and Negative Regulation of Transcription In Vitro: Enhancer-Binding Protein AP-2 Is Inhibited by SV40 T Antigen.1987
		5'-AGGGAACTGACCGCCCGCGGCCCGTGTG-3'	56608393-56608420, + Chromosome 16	Human MTIIA	❶ [5'-GCCCGCGGC-3', +], 11.6104 bits ❷ [5'-GCCGCGGGC-3', -], 11.6104 bits ❶ and ❷ are at the same position. ❸ [5'-GCCGCGGG-3', -], 8.89394 bits ❹ [5'-CCCGCGGC-3', +], 7.92459 bits ❸ and ❹ are at the same position.	The fragment was proven to be a binding site region by DNase I footprinting.	Imagawa et al. Transcription factor AP-2 mediates induction by two different signal-transduction pathways: Protein kinase C and cAMP. 1987
		5'-CCGGGTGTTTCGCCTGGAGCCGCAAGTG-3'	56608454-56608481, + Chromosome 16	Human MTIIA	❶ [5'-GCCTGGAGC-3', +], 6.75892 bits	The fragment was proven to be a binding site region by DNase I footprinting.	Imagawa et al. Transcription factor AP-2 mediates induction by two different signal-transduction pathways: Protein kinase C and cAMP. 1987
		5'-GCCGAGGCGTCCCCGAGGCGCAAGTGG-3'	56608357-56608383, + Chromosome 16	Human MTIIA	❶ [5'-GCCGAGGC-3', +], 11.4818 bits ❷ [5'-GCCTCGGC-3', -], 11.4818 bits ❶ and ❷ are at the same position. ❸ [5'-GCCTCGGGG-3', -], 9.02256 bits ❹ [5'-CCCCGAGGC-3', +], 8.05321 bits ❸ and ❹ are at the same position. ❺ [5'-GCCTCGGG-3', -], 8.89394 bits ❻ [5'-CCCGAGGC-3', +], 7.92459 bits ❺ and ❻ are at the same position. ❼ [5'-CCCCGAGG-3', +], 0.485227 bits	The fragment was proven to be a binding site region by DNase I footprinting.	Imagawa et al. Transcription factor AP-2 mediates induction by two different signal-transduction pathways: Protein kinase C and cAMP. 1987
		5'-CTCCCCGCCCGAGGGGCCGCGCGG-3'	143403739-143403762, + Chromosome 5	Human NR3C1/GR	❶ [5'-GCCCGAGGG-3', +], 9.02256 bits ❷ [5'-CCCTCGGGC-3', -], 8.05321 bits ❶ and ❷ are at the same position. ❸ [5'-GCCCGAGGGG-3', +], 8.89394 bits ❹ [5'-CCCCTCGGGC-3', -], 7.92459 bits ❸ and ❹ are at the same position. ❺ [5'-CCCGAGGGGC-3', +], 7.92459 bits ❻ [5'-GCCCCTCGGG-3', -], 8.89394 bits ❺ and ❻ are at the same position. ❼ [5'-CCCGAGGGG-3', +], 5.46535 bits ❽ [5'-CCCCTCGGG-3', -], 5.46535 bi…	The fragment was proven to be a binding site region by DNase I footprinting, gel shift experiments, competition and anbibodies.	Nobukuni et al. Characterization of the Human Glucocorticoid Receptor Promoter. 1995
		5'-GGTGCCCTCTGGCCGCAGGCCAT-3'	63919103-63919125, + Chromosome 17	Human GH1	❶ [5'-GCCGCAGGC-3', +], 11.6104 bits ❷ [5'-GCCTGCGGC-3', -], 11.6104 bits ❶ and ❷ are at the same position. ❸ [5'-GCCCTCTGGC-3', +], 11.4818 bits ❹ [5'-GCCAGAGGGC-3', -], 11.4818 bits ❸ and ❹ are at the same position. ❺ [5'-CCCTCTGGC-3', +], 8.05321 bits ❻ [5'-GCCAGAGGG-3', -], 9.02256 bits ❺ and ❻ are at the same position. ❼ [5'-GCCGCAGG-3', +], 4.04244 bits ❽ [5'-GCCAGAGG-3', -], 4.04244 bits	The fragment was proven to be a binding site region by DNase I footprinting.	Imagawa et al. Transcription factor AP-2 mediates induction by two different signal-transduction pathways: Protein kinase C and cAMP. 1987
		5'-GGGATCATGCCCCCTGGCTTGTC-3'	63918983-63919005, + Chromosome 17	Human GH1	❶ [5'-GCCCCCTGGC-3', +], 11.4818 bits ❷ [5'-GCCAGGGGGC-3', -], 11.4818 bits ❶ and ❷ are at the same position. ❸ [5'-GCCAGGGGG-3', -], 8.05321 bits ❹ [5'-CCCCCTGGC-3', +], 9.02256 bits ❸ and ❹ are at the same position. ❺ [5'-CCCCTGGC-3', +], 7.92459 bits ❻ [5'-GCCAGGGG-3', -], 8.89394 bits ❺ and ❻ are at the same position.	The fragment was proven to be a binding site region by DNase I footprinting.	Imagawa et al. Transcription factor AP-2 mediates induction by two different signal-transduction pathways: Protein kinase C and cAMP. 1987
		5'-CCGATTGGCAGCCGCCCGCGGGGCATTGTGGGCCGTCCGCGCGCCCG-3'	747393-747439, + Chromosome 11	Human TALDO1	❶ [5'-GCCCGCGGG-3', +], 9.02256 bits ❷ [5'-CCCGCGGGC-3', -], 8.05321 bits ❶ and ❷ are at the same position. ❸ [5'-GCCCGCGGGG-3', +], 8.89394 bits ❹ [5'-CCCCGCGGGC-3', -], 7.92459 bits ❸ and ❹ are at the same position. ❺ [5'-CCCGCGGGGC-3', +], 7.92459 bits ❻ [5'-GCCCCGCGGG-3', -], 8.89394 bits ❺ and ❻ are at the same position. There are two more pairs of weaker predicted binding sites.	The fragment was proven to be a binding site region by DNase I footprinting, EMSA and competition.	Grossman et al. ZNF143 Mediates Basal and Tissue-specific Expression of Human Transaldolase. 2003
		5'-GCCGCACACGTGCCCGGGGCCCGGG-3'	10448030-10448054, + Chromosome 2	Human ODC1	❶ [5'-GCCCGGGGC-3', +], 11.6104 bits ❷ [5'-GCCCCGGGC-3', -], 11.6104 bits ❶ and ❷ are at the same position. ❸ [5'-GCCCGGGG-3', +], 8.89394 bits ❹ [5'-CCCCGGGC-3', -], 7.92459 bits ❸ and ❹ are at the same position. ❺ [5'-CCCGGGGC-3', +], 7.92459 bits ❻ [5'-GCCCCGGG-3', -], 8.89394 bits ❺ and ❻ are at the same position.	The fragment was proven to be a binding site region by EMSA and competition.	Gaubatz et al. Transcriptional activation by Myc is under negative control by the transcription factor AP-2. 1995
		5'-CGGCCCAGCCCCCTCCGGGCCCTCCC-3'	1295100-1295125, - Chromosome 5	Human TERT	❶ [5'-CCCTCCGGGC-3', -], 7.92459 bits ❷ [5'-GCCCGGAGGG-3', +], 8.89394 bits ❶ and ❷ are at the same position. ❸ [5'-CCCTCCGGG-3', -], 5.46535 bits ❹ [5'-CCCGGAGGG-3', +], 5.46535 bits ❸ and ❹ are at the same position. ❺ [5'-CCCCTCCGGG-3', -], 5.33673 bits ❻ [5'-CCCGGAGGGG-3', +], 5.33673 bits ❺ and ❻ are at the same position. ❼ [5‘-GCCCGGAGG-3', +], 4.17106 bits ❽ [5'-CCCGGAGG-3', +], 0.485227 bit	The fragment was proven to be a binding site region by EMSA, antibodies and mutation analysis.	Ma et al. Telomerase Reverse Transcriptase Promoter Regulation During Myogenic Differentiation of Human RD Rhabdomyosarcoma Cells. 2003
		5'-CTTGGCGCCCCAGGCCACGTGCTCGTT-3'	93546951-93546977, + Chromosome 9	Rat Ptma	❶ [5'-GCCCCAGGC-3', +], 11.6104 bits ❷ [5'-GCCTGGGGC-3', -], 11.6104 bits ❶ and ❷ are at the same position. ❸ [5'-CCCCAGGC-3', +], 7.92459 bits ❹ [5'-GCCTGGGG-3', -], 8.89394 bits ❸ and ❹ are at the same position. ❻ [5'-GCCCCAGG-3', +], 4.04244 bits	The fragment was proven to be a binding site region by EMSA and competition.	Gaubatz et al. Transcriptional activation by Myc is under negative control by the transcription factor AP-2. 1995
AP4/TFAP4	HepG2 HAIB iPWM Rsequence = 10.5384 bits	5'-AGAACCAGCTGTGGAAT-3'	264-280, - SV40 genome	Simian virus 40	❶ [5'-CAGCTGGT-3', +], 11.3415 bits ❷ [5'-CAGCTGTG-3', -], 12.4807 bits ❶ and ❷ are at the same position.	The fragment was proven to be a binding site region by DNase I footprinting and EMSA.	Mermod et al. Enhancer binding factors AP-4 and AP-1 act in concert to activate SV40 late transcription in vitro. 1988
		5'-TATAAGCAGCTGCTTTTT-3'	9058-9075, + HIV1 genome	HIV1 LTR	❶ [5'-CAGCTGCT-3', +], 3.36303 bits ❷ [5'-CAGCTGCT-3', -], 3.36303 bits ❶ and ❷ are at the same position.	The fragment was proven to be a binding site region by EMSA, competition and antibodies.	Imai et al. Transcriptional Repression of Human Immunodeficiency Virus Type 1 by AP-4. 2006
		5'-GTAGAGAAACCCAGCTGTAATC-3'	540-561, + HPV16 genome	HPV16 virus	❶ [5'-CAGCTGGG-3', -], 13.4532 bits ❷ [5'-CAGCTGCT-3', -], 8.75246 bits ❶ and ❷ are at the same position.	The fragment was proven to be a binding site region by EMSA and competition.	Glahder et al. A promoter within the E6 ORF of human papillomavirus type 16 contributes to the expression of the E7 oncoprotein from a monocistronic mRNA. 2003
		5’-CGGCAGGCAGCAGCTGTGGCGG-3‘	9749421-9749442, + Chromosome 3	Human OGG1	❶ [5'-CAGCTGTG-3', +], 12.4807 bits ❷ [5'-CAGCTGCT-3', -], 3.36303 bits ❶ and ❷ are at the same position. ❸ [5'-CTGCTGCC-3', -], 2.06654 bits	The fragment was proven to be a binding site region by EMSA, competition and antibodies.	Imai et al. Induction of OGG1 Gene Expression by HIV-1 Tat. 2005
ATF1	K562 HMS iPWM Rsequence = 9.35257 bits	5'-CTCCCATTTCCATGACGTCATGGTTA-3'	22556443-22556468, + Chromosome 14	Human TRA	❶ [5'-TGACGTCATG-3', +], 11.8742 bits ❷ [5'-TGACGTCATG-3', -], 11.8742 bits ❶ and ❷ are at the same position.	The fragment was proven to be a binding site region by DNase I footprinting.	Ho et al. A T-cell-specific transcriptional enhancer element 3' of Cα in the human T-cell receptor α locus. 1989
		5'-GGCCAAGTGATGTAACCC-3'	230714209-230714226, - Chromosome 1	Human AGT	❶ [5'-TTACATCACT-3', +], 11.3856 bits ❷ [5'-TGATGTAACC-3', -], 1.15137 bits ❶ and ❷ are at the same position.	The fragment was proven to be a binding site region by EMSA and competition.	Yanai et al. ATF-like Element Contributes to Hepatic Activation of Human Angiotensinogen Promoter. 1997
ATF2	H1-hESC HAIB iPWM Rsequence = 11.9333 bits	5'-CTCCCATTTCCATGACGTCATGGTTA-3'	22556443-22556468, + Chromosome 14	Human TRA	❶ [5'-ATGACGTCA-3', +], 14.2958 bits ❷ [5'-ATGACGTCA-3', -], 14.2958 bits ❶ and ❷ are at the same position.	The fragment was proven to be a binding site region by DNase I footprinting.	Ho et al. A T-cell-specific transcriptional enhancer element 3' of Cα in the human T-cell receptor α locus. 1989
		5'-GGCCAAGTGATGTAACCC-3'	230714209-230714226, - Chromosome 1	Human AGT	❶ [5'-GTGATGTAA-3', -], 12.1199 bits	The fragment was proven to be a binding site region by EMSA and competition.	Yanai et al. ATF-like Element Contributes to Hepatic Activation of Human Angiotensinogen Promoter. 1997
ATF3	K562 HAIB Replicate 2 bipartite iPWM 3<1,2>3 Rsequence = 10.2409 bits	5'-CTCCCATTTCCATGACGTCATGGTTA-3'	22556443-22556468, + Chromosome 14	Human TRA	❶ [5'-TGACGTCA-3', +], 11.3604 bits ❷ [5'-TGACGTCA-3', -], 11.3604 bits ❶ and ❷ are at the same position.	The fragment was proven to be a binding site region by DNase I footprinting.	Ho et al. A T-cell-specific transcriptional enhancer element 3' of Cα in the human T-cell receptor α locus. 1989
		5'-GACGATGAGACAGACCCATTATGCC-3'	68159927-68159951, + Chromosome 12	Human IFNG	None	This fragment was proven to contain a binding site of AP1 by EMSA, competition and antibodies.	YE et al. The Nuclear Factor YY1 Suppresses the Human Gamma Interferon Promoter through Two Mechanisms: Inhibition of AP1 Binding and Activation of a Silencer Element. 1996
		5'-CCCAACCTGCCTCACCCACTGCGTCACTTGT-3'	230714949-230714979, - Chromosome 1	Human AGT	❶ [5'-TGCCTCA-3', -], 8.81922 bits ❷ [5'-TGAGGCA-3', +], 8.14754 bits ❶ and ❷ are at the same position. ❸ [5'-TGCCTCA-3', -], 8.81922 bits ❹ [5'-TGAGGCA-3', +], 8.14754 bits ❸ and ❹ are at the same position.	The fragment was proven to be a binding site region by EMSA, competition and antibodies.	Narayanan et al. cAMP increases the expression of human angiotensinogen gene through a combination of cyclic AMP responsive element binding protein and a liver specific transcription factor. 1998
		5'-GCCAACCATGACTCAGTGCTTCT-3'	113614-113636, + Chromosome 16	Human α-globin regulatory element (HS-40)	❶ [5'-TGACTCA-3', +], 11.489 bits ❷ [5'-TGAGTCA-3', -], 11.489 bits ❶ and ❷ are at the same position.	This fragment was proven to contain a binding site by DNase I footprinting and site-directed mutagenesis.	ZHANG et al. Transcriptional Activation of Human ζ2 Globin Promoter by the α Globin Regulatory Element (HS-40): Functional Role of Specific Nuclear Factor-DNA Complexes. 1993
		5'-CAGGACTGCTGAGTCATCCTGTGGG-3'	113646-113670, + Chromosome 16	Human α-globin regulatory element (HS-40)	❶ [5'-TGAGTCA-3', +], 11.489 bits ❷ [5'-TGACTCA-3', -], 11.489 bits ❶ and ❷ are at the same position.	This fragment was proven to contain a binding site by DNase I footprinting and site-directed mutagenesis.	ZHANG et al. Transcriptional Activation of Human ζ2 Globin Promoter by the α Globin Regulatory Element (HS-40): Functional Role of Specific Nuclear Factor-DNA Complexes. 1993
		5'-CCCCGGTGGGTGATTAACAGATTTGGGG-3'	1295766-1295793, - Chromosome 1	Human TERT	❶ [5'-TGATTAA-3', -], 6.38632 bits ❷ [5'-TTAATCA-3', +], 7.00257 bits ❶ and ❷ are at the same position.	This fragment was proven to contain a binding site by EMSA, competition and antibodies.	Takakura et al. Function of AP-1 in Transcription of the Telomerase Reverse Transcriptase Gene ( TERT) in Human and Mouse Cells. 2005
		5'-CCTCAGCCATGACTCAGCAAATAAC-3'	57586972-57586996, + Chromosome 18	Human FECH	❶ [5'-TGACTCA-3', +], 11.489 bits ❷ [5'-TGAGTCA-3', -], 11.489 bits ❶ and ❷ are at the same position.	This fragment was proven to contain a binding site by DNase I footprinting, EMSA and competition experiments.	Tugore et al. A Single Promoter Directs Both Housekeeping and Erythroid Preferential Expression of the Human Ferrochelatase Gene. 1994
		5'-CCTCCAGTGACTCAGCACAGGTTCCCCAG-3'	119087815-119087843, + Chromosome 11	Human HMBS	❶ [5'-TGACTCA-3', +], 11.489 bits ❷ [5'-TGAGTCA-3', -], 11.489 bits ❶ and ❷ are at the same position.	This fragment was proven to contain a binding site by cross-linking analysis and gel retardation assays.	MIGNOTTE et al. Cis- and trans-acting elements involved in the regulation of the erythroid promoter of the human porphobilinogen deaminase gene. 1989
BACH1	K562 Stanford bipartite iPWM 6<1,2>6 Rsequence = 12.3301 bits	5'-CAAGCACAGCAATGCTGAGTCATGATGAGTCATGCTGAGGCTTAGGGTGTGTG-3'	5280732-5280784, - Chromosome 11	Human β-globin HS2	❶ [5'-TGCTGAGTCATGA-3', +], 15.9352 bits ❷ [5'-TCATGACTCAGCA-3', -], 15.6255 bits ❶ and ❷ are at the same position. ❸ [5'-TGATGAGTCATGC-3', +], 13.5019 bits ❹ [5'-GCATGACTCATCA-3', -], 13.2464 bits ❸ and ❹ are at the same position. ❺ [5'-TGCTGAGGCTTAG-3', +], 4.12062 bits ❻ [5'-CTAAGCCTCAGCA-3', -], 3.26982 bits ❺ and ❻ are at the same position.	This fragment was proven to contain a binding site by EMSA and competition experiments.	Igarashi et al. Multivalent DNA Binding Complex Generated by Small Maf and Bach1 as a Possible Biochemical Basis forb-Globin Locus Control Region Complex. 1991
		5'-TGAGGGTCTTGTGTTTGCTGAGTCAAAATTCCTTGAAATC-3'	5284893-5284932, + Chromosome 11	Human β-globin HS3	❶ [5'-TGCTGAGTCAAAA-3', +], 11.2748 bits ❷ [5'-TTTTGACTCAGCA-3', -], 11.3623 bits ❶ and ❷ are at the same position.	This fragment was proven to be required for the formation of the HS region by DNase I footprinting and site-directed mutagenesis.	Igarashi et al. Multivalent DNA Binding Complex Generated by Small Maf and Bach1 as a Possible Biochemical Basis forb-Globin Locus Control Region Complex. 1991
		5'-TGCAGATAGTGCTATCAAAGCCCTGACAGAGCCCTGCCCATTGCTGGGCCTTGGAGTGAGTCAGCCTA-3'	5288242-5288309, + Chromosome 11	Human β-globin HS4	❶ [5'-GAGTGAGTCAGCC-3', +], 10.137 bits ❷ [5'-GGCTGACTCACTC-3', -], 10.2681 bits ❶ and ❷ are at the same position. ❸ [5'-CTTTGATAGCACTA-3', -], 0.410594 bit	This fragment was proven to be required for the formation of the HS region by DNase I footprinting and site-directed mutagenesis.	Igarashi et al. Multivalent DNA Binding Complex Generated by Small Maf and Bach1 as a Possible Biochemical Basis forb-Globin Locus Control Region Complex. 1991
		5'-GCCAACCATGACTCAGTGCTTCT-3'	113614-113636, + Chromosome 16	Human α-globin regulatory element (HS-40)	❶ [5'-CCATGACTCAGTG-3', +], 10.0554 bits ❷ [5'-CACTGAGTCATGG-3', -], 10.1951 bits ❶ and ❷ are at the same position.	This fragment was proven to contain a binding site by DNase I footprinting and site-directed mutagenesis.	ZHANG et al. Transcriptional Activation of Human ζ2 Globin Promoter by the α Globin Regulatory Element (HS-40): Functional Role of Specific Nuclear Factor-DNA Complexes. 1993
		5'-CAGGACTGCTGAGTCATCCTGTGGG-3'	113646-113670, + Chromosome 16	Human α-globin regulatory element (HS-40)	❶ [5'-TGCTGAGTCATCC-3', +], 15.8411 bits ❷ [5'-GGATGACTCAGCA-3', -], 15.5825 bits ❶ and ❷ are at the same position.	This fragment was proven to contain a binding site by DNase I footprinting and site-directed mutagenesis.	ZHANG et al. Transcriptional Activation of Human ζ2 Globin Promoter by the α Globin Regulatory Element (HS-40): Functional Role of Specific Nuclear Factor-DNA Complexes. 1993
		5'-CCTCAGCCATGACTCAGCAAATAAC-3'	57586972-57586996, + Chromosome 18	Human FECH	❶ [5'-CCATGACTCAGCA-3', +], 13.9324 bits ❷ [5'-TGCTGAGTCATGG-3', -], 14.5 bits ❶ and ❷ are at the same position.	This fragment was proven to contain a binding site by DNase I footprinting, EMSA and competition experiments.	Tugore et al. A Single Promoter Directs Both Housekeeping and Erythroid Preferential Expression of the Human Ferrochelatase Gene. 1994
		5'-TTTTACAGATACTGGGTGACTCAGCAGTTTTG-3'	158686739-158686770, + Chromosome 1	Human SPTA1	❶ [5'-GGGTGACTCAGCA-3', +], 14.3022 bits ❷ [5'-TGCTGAGTCACCC-3', -], 14.3656 bits ❶ and ❷ are at the same position.	This fragment was proven to contain a binding site by EMSA, antibody and competition experiments.	Boulanger et al. Erythroid Expression of the Human -Spectrin Gene Promoter Is Mediated by GATA-1- and NF-E2-binding Proteins. 2002
		5'-CCTCCAGTGACTCAGCACAGGTTCCCCAG-3'	119087815-119087843, + Chromosome 11	Human HMBS	❶ [5'-CAGTGACTCAGCA-3', +], 11.6529 bits ❷ [5'-TGCTGAGTCACTG-3', -], 12.042 bits ❶ and ❷ are at the same position.	This fragment was proven to contain a binding site by cross-linking analysis and gel retardation assays.	MIGNOTTE et al. Cis- and trans-acting elements involved in the regulation of the erythroid promoter of the human porphobilinogen deaminase gene. 1989
BATF	GM12878 HAIB bipartite iPWM 3<1,2>3 Rsequence = 9.26573 bits	5'-CTCCCATTTCCATGACGTCATGGTTA-3'	22556443-22556468, + Chromosome 14	Human TRA	❶ [5'-TGACGTCA-3', +], 10.9105 bits ❷ [5'-TGACGTCA-3', -], 10.9105 bits ❶ and ❷ are at the same position.	The fragment was proven to be a binding site region by DNase I footprinting.	Ho et al. A T-cell-specific transcriptional enhancer element 3' of Cα in the human T-cell receptor α locus. 1989
		5'-GACGATGAGACAGACCCATTATGCC-3'	68159927-68159951, + Chromosome 12	Human IFNG	❶ [5'-TGAGACA-3', +], 8.85517 bits ❷ [5'-TGTCTCA-3', -], 7.51812 bits ❶ and ❷ are at the same position.	This fragment was proven to contain a binding site of AP1 by EMSA, competition and antibodies.	YE et al. The Nuclear Factor YY1 Suppresses the Human Gamma Interferon Promoter through Two Mechanisms: Inhibition of AP1 Binding and Activation of a Silencer Element. 1996
		5'-GGCCAAGTGATGTAACCC-3'	230714209-230714226, - Chromosome 1	Human AGT	❶ [5'-TGATGTAA-3', -], 8.50671 bits ❷ [5'-TTACATCA-3', +], 7.94793 bits ❶ and ❷ are at the same position.	The fragment was proven to be a binding site region by EMSA and competition.	Yanai et al. ATF-like Element Contributes to Hepatic Activation of Human Angiotensinogen Promoter. 1997
		5'-CCCAACCTGCCTCACCCACTGCGTCACTTGT-3'	230714949-230714979, - Chromosome 1	Human AGT	None	The fragment was proven to be a binding site region by EMSA, competition and antibodies.	Narayanan et al. cAMP increases the expression of human angiotensinogen gene through a combination of cyclic AMP responsive element binding protein and a liver specific transcription factor. 1998
		5'-GCCAACCATGACTCAGTGCTTCT-3'	113614-113636, + Chromosome 16	Human α-globin regulatory element (HS-40)	❶ [5'-TGACTCA-3', +], 11.0391 bits ❷ [5'-TGACTCA-3', +], 11.0391 bits ❶ and ❷ are at the same position.	This fragment was proven to contain a binding site by DNase I footprinting and site-directed mutagenesis.	ZHANG et al. Transcriptional Activation of Human ζ2 Globin Promoter by the α Globin Regulatory Element (HS-40): Functional Role of Specific Nuclear Factor-DNA Complexes. 1993
		5'-CAGGACTGCTGAGTCATCCTGTGGG-3'	113646-113670, + Chromosome 16	Human α-globin regulatory element (HS-40)	❶ [5'-TGACTCA-3', +], 11.0391 bits ❷ [5'-TGACTCA-3', +], 11.0391 bits ❶ and ❷ are at the same position.	This fragment was proven to contain a binding site by DNase I footprinting and site-directed mutagenesis.	ZHANG et al. Transcriptional Activation of Human ζ2 Globin Promoter by the α Globin Regulatory Element (HS-40): Functional Role of Specific Nuclear Factor-DNA Complexes. 1993
		5'-CCCCGGTGGGTGATTAACAGATTTGGGG-3'	1295766-1295793, - Chromosome 1	Human TERT	❶ [5'-TGATTAA-3', -], 8.63533 bits ❷ [5'-TTAATCA-3', +], 8.07655 bits ❶ and ❷ are at the same position. ❸ [5'-TTAACAGA-3', +], 1.60098 bits ❹ [5'-TCTGTTAA-3', -], 0.668671 bit ❸ and ❹ are at the same position.	This fragment was proven to contain a binding site by EMSA, competition and antibodies.	Takakura et al. Function of AP-1 in Transcription of the Telomerase Reverse Transcriptase Gene ( TERT) in Human and Mouse Cells. 2005
		5'-CCTCAGCCATGACTCAGCAAATAAC-3'	57586972-57586996, + Chromosome 18	Human FECH	❶ [5'-TGACTCA-3', +], 11.0391 bits ❷ [5'-TGAGTCA-3', -], 11.0391 bits ❶ and ❷ are at the same position. ❸ [5'-TCAGCAAA-3', +], 2.00573 bits ❹ [5'-TTTGCTGA-3', -],0.26392 bit ❸ and ❹ are at the same position.	This fragment was proven to contain a binding site by DNase I footprinting, EMSA and competition experiments.	Tugore et al. A Single Promoter Directs Both Housekeeping and Erythroid Preferential Expression of the Human Ferrochelatase Gene. 1994
		5'-CCTCCAGTGACTCAGCACAGGTTCCCCAG-3'	119087815-119087843, + Chromosome 11	Human HMBS	❶ [5'-TGACTCA-3', +], 11.0391 bits ❷ [5'-TGACTCA-3', +], 11.0391 bits ❶ and ❷ are at the same position. ❸ [5'-TCAGCACA-3', +], 4.40949 bits ❹ [5'-TGTGCTGA-3', -], 3.22646 bits ❸ and ❹ are at the same position.	This fragment was proven to contain a binding site by cross-linking analysis and gel retardation assays.	MIGNOTTE et al. Cis- and trans-acting elements involved in the regulation of the erythroid promoter of the human porphobilinogen deaminase gene. 1989
BHLHE32/MITF	K562 HAIB iPWM Rsequence = 10.0711 bits	5'-CGCTGCACAGAGCATGTGACCCCAGAGGCC-3'	63235866-63235895, + Chromosome 20	Human BIRC7/ML-IAP	❶ [5'-CACATGCTC-3', -], 6.21585 bits ❷ [5'-CATGTGACC-3', +], 12.7168 bits ❶ and ❷ are at the same position.	The fragment was proven to be a binding site region by EMSA and chromatin immunoprecipitation.	Dynek et al. Microphthalmia-Associated Transcription Factor Is a Critical Transcriptional Regulator of Melanoma Inhibitor of Apoptosis in Melanomas. 2008
		5'-CAGCACAGCTCACATGTCCTTCCTTG-3'	63235627-63235652, + Chromosome 20	Human BIRC7/ML-IAP	❶ [5'-CATGTGAGC-3', -], 8.77738 bits	The fragment was proven to be a binding site region by EMSA and chromatin immunoprecipitation.	Dynek et al. Microphthalmia-Associated Transcription Factor Is a Critical Transcriptional Regulator of Melanoma Inhibitor of Apoptosis in Melanomas. 2008
		5'-CCCAGAGCCCTTTCATGTGATGCTCAGCT-3'	55965439-55965467, + Chromosome 12	Human CDK2	❶ [5'-CATGTGATG-3', +], 7.68752 bits ❷ [5'-CACATGAAA-3', -], 0.975291 bit ❶ and ❷ are at the same position.	The fragment was proven to be a binding site region by ChIP.	Du et al. Critical role of CDK2 for melanoma growth linked to its melanocyte-specifi c transcriptional regulation by MITF. 2004
		5'-TTTCCATGTTCACGTGTGAGATATGC-3'	5890183-5890208, + Chromosome 9	Human MLANA	❶ [5'-CACGTGAAC-3', -], 4.49558 bits ❷ [5'-CGTGTGAGA-3', +], 4.12605 bits ❶ and ❷ are at the same position.	The fragment was proven to be a binding site region by EMSA, competition and antibodies.	Du et al. MLANA/MART1 and SILV/PMEL17/GP100 Are Transcriptionally Regulated by MITF in Melanocytes and Melanoma. 2003
		5'-CCCCGCGCGCCATGTGCCCCCGGCGG-3'	63320338-63320363, - Chromosome 18	Human BCL2	❶ [5'-CATGTGCCC-3', -], 9.50821 bits ❷ [5'-CACATGGCG-3', +], 6.43859 bits ❶ and ❷ are at the same position.	The fragment was proven to be a binding site region by chromatin immunoprecipitation, EMSA, competition and antibodies.	McGill et al. Bcl2 Regulation by the Melanocyte Master Regulator Mitf Modulates Lineage Survival and Melanoma Cell Viability. 2002
		5'-TTCCCGGAAGCATGTGACAATCAACA-3'	36678031-36678056, + Chromosome 6	Human CDKN1A	❶ [5'-CACATGCTT-3', -], 6.02439 bits ❷ [5'-CATGTGACA-3', +], 11.2242 bits ❶ and ❷ are at the same position.	The fragment was proven to be a binding site region by EMSA and antibodies.	Carreira et al. Mitf cooperates with Rb1 and activates p21Cip1 expression to regulate cell cycle progression. 2005
		5'-AGCTGTGGGCGGGGCCATGTGGGCAGCTTTGT-3'	28099452-28099483, - Chromosome 15	Human OCA2	❶ [5'-CACATGGCC-3', +], 9.11939 bits ❷ [5'-CATGTGGGC-3', -], 6.1238 bits ❶ and ❷ are at the same position.	The fragment was proven to be a binding site region by EMSA and antibodies.	Carreira et al. Mitf cooperates with Rb1 and activates p21Cip1 expression to regulate cell cycle progression. 2005
BHLHE40	K562 Stanford iPWM Rsequence = 9.77565 bits	5'-TTGTCATGTGACTGGGGA-3'	23890070-23890087, - Chromosome 4	Human PPARGC1A	❶ [5'-CATGTGAC-3', -], 9.96816 bits	The fragment was proven to be a binding site region by EMSA.	Hsiao et al. P/CAF rescues the Bhlhe40-mediated repression of MyoD transactivation. 2009
	HepG2 Stanford iPWM Rsequence = 9.59985 bits	5'-TTGTCATGTGACTGGGGA-3'	23890070-23890087, - Chromosome 4	Human PPARGC1A	❶ [5'-CATGTGAC-3', -], 9.60429 bits	The fragment was proven to be a binding site region by EMSA.	Hsiao et al. P/CAF rescues the Bhlhe40-mediated repression of MyoD transactivation. 2009
CEBPB	IMR90 Stanford iPWM Rsequence = 11.1825 bits	5'-ACCACTTTCACAATCTGCTA-3'	139530736-139530755, + Chromosome X	Human F9	❶ [5'-CTTTCACAAT-3', +], 11.4183 bits	The fragment was proven to be a binding site region by DNase I footprinting.	Crossley et al. Disruption of a CEBP binding site in the factor IX promoter is associated with haemophilia B.1987
		5'-AGTTTGTTGAAAGACTAAAAGGTAAGG-3'	67062500-67062526, + Chromosome 8	Human COPS5	❶ [5'-CTTTCAACAA-3', -], 4.48237 bits	The fragment was proven to be a binding site region by EMSA.	Shackleford et al. Stat3 and CCAAT/enhancer binding protein beta (CEBP-beta) regulate Jab1CSN5 expression in mammary carcinoma cells. 2011
		5'-AAAACATTGCGAAATACA-3'	172658349-172658366, + Chromosome 1	Human FASLG	❶ [5'-ATTTCGCAAT -3', -], 11.7237 bits ❷ [5'-ATTGCGAAAT -3', +], 11.5148 bits ❶ and ❷ are at the same position.	The fragment was proven to be a binding site region by EMSA and antibodies.	Wu et al. A Novel Polymorphic CAAT/Enhancer-Binding Protein Element in the FasL Gene Promoter Alters Fas Ligand Expression: A Candidate Background Gene in African American Systemic Lupus Erythematosus Patients. 2003
		5'-TAGCATTTCATCACGTGGCCC-3'	8908-8928, + HIV1 genome	HIV1 LTR	❶ [5'-ATTTCATCAC-3', +], 11.9256 bits	The fragment was proven to be a binding site region by EMSA, methylation interference analysis and footprinting.	TESMER et al. NF-IL6-mediated transcriptional activation of the long terminal repeat of the human immunodeficiency virus type 1. 1993 Ruocco et al. Regulation of HIV-1 Long Terminal Repeats by Interaction of C/EBP(NF-IL6) and NF-kB/Rel Transcription Factors. 1996 HENDERSON et al. C/EBP Proteins Activate Transcription from the Human Immunodeficiency Virus Type 1 Long Terminal Repeat in Macrophages…
		5'-AGAACTGCTGACATCGAGCTTGCTACAAGGGACTTT-3'	8953-8988, + HIV1 genome	HIV1 LTR	❶ [5'-CTTGCTACAA-3', +], 3.86106 bits ❷ [5'-ATGTCAGCAG-3', -], 0.65039 bit	The fragment was proven to be a binding site region by DNase I footprinting.	TESMER et al. NF-IL6-mediated transcriptional activation of the long terminal repeat of the human immunodeficiency virus type 1. 1993 HENDERSON et al. C/EBP Proteins Activate Transcription from the Human Immunodeficiency Virus Type 1 Long Terminal Repeat in Macrophages/Monocytes. 1995 Shah et al. Functional properties of the HIV-1 long terminal repeat containing single-nucleotide polymorphisms in…
		5'-CCAGCTTGTTACACCCTGTGA-3'	8827-8847, + HIV1 genome	HIV1 LTR	❶ [5'-GTTACACCCT-3', +], 3.34783 bits	The fragment was proven to be a binding site region by DNase I footprinting.	TESMER et al. NF-IL6-mediated transcriptional activation of the long terminal repeat of the human immunodeficiency virus type 1. 1993 HENDERSON et al. C/EBP Proteins Activate Transcription from the Human Immunodeficiency Virus Type 1 Long Terminal Repeat in Macrophages/Monocytes. 1995
		5'-CCAGGATTGCAAAAGGTCCAAAGGGCGCCT-3'	21044125-21044154, + Chromosome 2	Human APOB	❶ [5'-ATTGCAAAAG-3', +], 11.185 bits	This fragment was proven to contain a binding site by EMSA .	Metzge et al. Orphan Receptor HNF-4 and bZip Protein C/EBPa Bind to Overlapping Regions of the Apolipoprotein B Gene Promoter and Synergistically Activate Transcription. 1993
		5'-ATACAGATTTCTTCAATCCGAAGTCC-3'	21097524-21097549, + Chromosome 2	Human APOB	❶ [5'-ATTTCTTCAA-3', +], 5.9956 bits	The fragment was proven to be a binding site region by EMSA, competition and antibodies.	Antes et al. Identification and Characterization of a 315-Base Pair Enhancer, Located More than 55 Kilobases 5' of the Apolipoprotein B Gene, That Confers Expression in the Intestine. 2000
		5'-CTTCAGTGTTTTCCTCAGCGTGACTAA-3'	21097407-21097433, + Chromosome 2	Human APOB	❶ [5'-TTTTCCTCAG-3', +], 3.63648 bits	The fragment was proven to be a binding site region by EMSA, competition experiments.	Antes et al. Identification and Characterization of a 315-Base Pair Enhancer, Located More than 55 Kilobases 5' of the Apolipoprotein B Gene, That Confers Expression in the Intestine. 2000
		5'-ACAGAGTTTGGAAATCTTG-3'	150086623-150086641, + Chromosome 5	Human CSF1R	❶ [5'-ATTTCCAAAC-3', -], 8.67253 bits	The fragment was proven to be a binding site region by EMSA, competition and antibodies.	ZHANG et al. CCAAT Enhancer-Binding Protein (C/EBP) and AML1 (CBFa2) Synergistically Activate the Macrophage Colony-Stimulating Factor Receptor Promoter. 1996
		5'-CCTTTCCTGGAAATATTGCAATGAAGGATGT-3'	140633287-140633317, + Chromosome 5	Human CD14	❶ [5'-ATTGCAATAT-3', -], 6.44272 bits	The fragment was proven to be a binding site region by EMSA, competition and antibodies.	Pan et al. CCAAT/Enhancer-binding Protein Activates the CD14 Promoter and Mediates Transforming Growth Factor b Signaling inMonocyte Development. 1999
		5'-CCAGTTTTCAGGCGGATTGCCTCAGATCACAC-3'	173917430-173917458, + Chromosome 1	Human SERPINC1	❶ [5'-ATTGCCTCAG-3', +], 9.53409 bits	The fragment was proven to be a binding site region by EMSA and antibodies.	Fernandez-Rachubinski et al. Regions Flanking Exon 1 Regulate Constitutive Expression of the Human Antithrombin Gene. 1996
		5'-CAAGTGGTTCAGTAAGCTAAACGAGATATGTATATAGTATGC-3'	94542957-94542998, - Chromosome 1	Human F3	❶ [5'-CTTACTGAAC-3', +], 2.56574 bits	The fragment was proven to be a binding site region by EMSA, competition and antibodies.	Terry et al. Polymorphisms in the 5'-UTR of the tissue factor gene are associated with altered expression in human endothelial cells. 2004
		5'-CGATAGGATTGCTTCCTTTTTATCAGTGGG-3'	155022730-155022759, + Chromosome X	Human F8	❶ [5'-ATTGCTTCCT-3', +], 4.75076 bits	The fragment was proven to contain a low affinity binding site by DNase I footprinting, EMSA, competition and antibodies.	Figuiredo et al. Cis-acting elements and transcription factors involved in the promoter activity of the human factor VIII gene. 1994
		5'-CACAGGAATTACGAAATGGAGAAG-3'	72054547-72054570, + Chromosome 16	Human HP	❶ [5'-ATTTCGTAAT -3', -], 11.4932 bits ❷ [5'-ATTACGAAAT -3', +], 9.14627 bits ❶ and ❷ are at the same position.	The fragment was proven to be a binding site region by EMSA, competition and antibodies.	Ramji et al. The two C/EBP isoforms, IL-6DBP/NF-IL6 and C/EBP6/NFIL6fl, are induced by IL-6 to promote acute phase gene transcription via different mechanisms. 1992 Oliviero et al. The human haptoglobin gene promoter: interleukin-6-responsive elements interact with a DNA-binding protein induced by interleukin-6. 1989
		5'-CATCACAAGAAAATCAAGTGTGAAGCAAGAGC-3'	72054437-72054468, + Chromosome 16	Human HP	❶ [5'-CTTGCTTCAC-3', -], 9.14812 bits	The fragment was proven to be a binding site region by EMSA and competition.	Oliviero et al. The human haptoglobin gene promoter: interleukin-6-responsive elements interact with a DNA-binding protein induced by interleukin-6. 1989
		5'-CTGATTACATCACTGCA-3'	6441095-6441111, + Chromosome 16	Human HPX	❶ [5'-ATTACATCAC-3', +], 11.0358 bits	The fragment was proven to be a binding site region by DNase I footprinting, EMSA and antibodies.	Ramji et al. The two C/EBP isoforms, IL-6DBP/NF-IL6 and C/EBP6/NFIL6fl, are induced by IL-6 to promote acute phase gene transcription via different mechanisms. 1992 POLI et al. Interleukin 6 induces a liver-specific nuclear protein that binds to the promoter of acute-phase genes. 1989
		5'-GGCCAAGTGATGTAACCC-3'	230714209-230714226, - Chromosome 1	Human AGT	❶ [5'-GTTACATCAC-3', +], 9.67089 bits	The fragment was proven to be a binding site region by EMSA, competition and antibodies.	Narayanan et al. DBP Binds to the Proximal Promoter and Regulates Liver-Specific Expression of the Human Angiotensinogen Gene. 1998
		5’-CCCAACCTGCCTCACCCACTGCGTCACTTGT-3‘	230714949-230714979, - Chromosome 1	Human AGT	❶ [5'-ACTGCGTCAC-3', -], 3.68658 bits ❷ [5'-CCTGCCTCAC-3', -], 0.92927 bit	By EMSA, competition and antibodies, the fragment was proven to contain two binding sites to which the two blue parts belong, respectively .	Narayanan et al. cAMP increases the expression of human angiotensinogen gene through a combination of cyclic AMP responsive element binding protein and a liver specific transcription factor. 1998
		5'-GCAGTAAGGGAGTTTGCGCCACTATGTAAATAATTT-3'	159714625-159714660, + Chromosome 1	Human CRP	❶ [5'-TTTGCGCCAC-3', +], 7.36504 bits ❷ [5'-GTGGCGCAAA-3', -], 2.25811 bits ❸ [5'-TTTACATAGT-3', -], 0.600994 bit	The fragment was proven to be a binding site region by EMSA, competition and antibodies.	Ramji et al. The two C/EBP isoforms, IL-6DBP/NF-IL6 and C/EBP6/NFIL6fl, are induced by IL-6 to promote acute phase gene transcription via different mechanisms. 1992 Majello et al. Constitutive and IL-6-induced nuclear factors that interact with the human C-reactive protein promoter. 1990
		5'-GGTTTCCCAATCCTATGAA-3'	1268730-1268748, + Chromosome Y	Human CSF2RA	❶ [5'-GTTTCCCAAT-3', +], 9.75763 bits	The fragment was proven to be a binding site region by EMSA.	HOHAUS et al. PU.1 (Spi-1) and C/EBPa Regulate Expression of the Granulocyte Macrophage Colony-Stimulating Factor Receptor a Gene. 1995
		5'-TTAACGCTCTGTATTTTGAAATAGTTTCAG-3'	36911598-36911627, + Chromosome 22	Human CSF2RB	❶ [5'-ATTTCAAAAT-3', -], 11.8869 bits	The fragment was proven to be a binding site region by EMSA, competition and antibodies.	Dijk et al. A Composite C/EBP Binding Site Is Essential for the Activity of the Promoter of the IL-3/IL-5/Granulocyte-Macrophage Colony-Stimulating Factor Receptor bc Gene. 1999
		5'-AAACTCAAAGGGGGTTTCCACATGAAGGGT-3'	36911542-36911571, + Chromosome 22	Human CSF2RB	❶ [5'-GTTTCCACAT-3', +], 7.414 bits	The fragment was proven to be a binding site region by EMSA, competition and antibodies.	Dijk et al. A Composite C/EBP Binding Site Is Essential for the Activity of the Promoter of the IL-3/IL-5/Granulocyte-Macrophage Colony-Stimulating Factor Receptor bc Gene. 1999
CEBPD	HepG2 HAIB iPWM Rsequence = 9.56224 bits	5'-ACCACTTTCACAATCTGCTA-3'	139530736-139530755, + Chromosome X	Human F9	❶ [5'-GATTGTGAAA-3', -], 9.43474 bits	The fragment was proven to be a binding site region by DNase I footprinting.	Crossley et al. Disruption of a CEBP binding site in the factor IX promoter is associated with haemophilia B. 1987
		5'-TAGCATTTCATCACGTGGCCC-3'	8908-8928, + HIV1 genome	HIV1 LTR	❶ [5'-CGTGATGAAA-3', -], 6.74564 bits	The fragment was proven to be a binding site region by EMSA, methylation interference analysis and footprinting.	TESMER et al. NF-IL6-mediated transcriptional activation of the long terminal repeat of the human immunodeficiency virus type 1. 1993 Ruocco et al. Regulation of HIV-1 Long Terminal Repeats by Interaction of C/EBP(NF-IL6) and NF-kB/Rel Transcription Factors. 1996 HENDERSON et al. C/EBP Proteins Activate Transcription from the Human Immunodeficiency Virus Type 1 Long Terminal Repeat in Macrophages…
		5'-AGAACTGCTGACATCGAGCTTGCTACAAGGGACTTT-3'	8953-8988, + HIV1 genome	HIV1 LTR	❶ [5'-CTTGTAGCAA-3', -], 0.878313 bit	The fragment was proven to be a binding site region by DNase I footprinting.	TESMER et al. NF-IL6-mediated transcriptional activation of the long terminal repeat of the human immunodeficiency virus type 1. 1993 HENDERSON et al. C/EBP Proteins Activate Transcription from the Human Immunodeficiency Virus Type 1 Long Terminal Repeat in Macrophages/Monocytes. 1995
		5'-CCAGGATTGCAAAAGGTCCAAAGGGCGCCT-3'	21044125-21044154, + Chromosome 2	Human APOB	❶ [5'-CCTTTTGCAA-3', -], 8.32918 bits	This fragment was proven to contain a binding site by EMSA .	Metzge et al. Orphan Receptor HNF-4 and bZip Protein C/EBPa Bind to Overlapping Regions of the Apolipoprotein B Gene Promoter and Synergistically Activate Transcription. 1993
		5'-CCAGTTTTCAGGCGGATTGCCTCAGATCACAC-3'	173917430-173917458, + Chromosome 1	Human SERPINC1	❶ [5'-TCTGAGGCAA-3', -], 8.50469 bits	The fragment was proven to be a binding site region by EMSA and antibodies.	Fernandez-Rachubinski et al. Regions Flanking Exon 1 Regulate Constitutive Expression of the Human Antithrombin Gene. 1996
		5'-CCTTTCCTGGAAATATTGCAATGAAGGATGT-3'	140633287-140633317, + Chromosome 5	Human CD14	❶ [5'-AATATTGCAA-3', +], 0.70801 bit	The fragment was proven to be a binding site region by EMSA, competition and antibodies.	Pan et al. CCAAT/Enhancer-binding Protein Activates the CD14 Promoter and Mediates Transforming Growth Factor b Signaling inMonocyte Development. 1999
		5'-CACAGGAATTACGAAATGGAGAAG-3'	72054547-72054570, + Chromosome 16	Human HP	❶ [5'-AATTACGAAA -3', +], 6.68867 bits ❷ [5'-AATGGAGAAG -3', +], 5.04795 bits	The fragment was proven to be a binding site region by EMSA, competition and antibodies.	Ramji et al. The two C/EBP isoforms, IL-6DBP/NF-IL6 and C/EBP6/NFIL6fl, are induced by IL-6 to promote acute phase gene transcription via different mechanisms. 1992 Oliviero et al. The human haptoglobin gene promoter: interleukin-6-responsive elements interact with a DNA-binding protein induced by interleukin-6. 1989
		5'-CATCACAAGAAAATCAAGTGTGAAGCAAGAGC-3'	72054437-72054468, + Chromosome 16	Human HP	❶ [5'-TGTGAAGCAA-3', +], 9.73584 bits ❷ [5'-AAGTGTGAAG-3', +], 4.02441 bits	The fragment was proven to be a binding site region by EMSA and competition.	Oliviero et al. The human haptoglobin gene promoter: interleukin-6-responsive elements interact with a DNA-binding protein induced by interleukin-6. 1989
		5'-CTGATTACATCACTGCA-3'	6441095-6441111, + Chromosome 16	Human HPX	❶ [5'-AGTGATGTAA -3', -], 1.21908 bits	The fragment was proven to be a binding site region by DNase I footprinting, EMSA and antibodies.	Ramji et al. The two C/EBP isoforms, IL-6DBP/NF-IL6 and C/EBP6/NFIL6fl, are induced by IL-6 to promote acute phase gene transcription via different mechanisms. 1992 POLI et al. Interleukin 6 induces a liver-specific nuclear protein that binds to the promoter of acute-phase genes. 1989
		5'-GGCCAAGTGATGTAACCC-3'	230714209-230714226, - Chromosome 1	Human AGT	❶ [5'-AGTGATGTAA-3', -], 1.21908 bits	The fragment was proven to be a binding site region by EMSA, competition and antibodies.	Narayanan et al. DBP Binds to the Proximal Promoter and Regulates Liver-Specific Expression of the Human Angiotensinogen Gene. 1998
		5'-GCAGTAAGGGAGTTTGCGCCACTATGTAAATAATTT-3'	159714625-159714660, + Chromosome 1	Human CRP	❶ [5'-AGTGGCGCAA-3', -], 12.2182 bits	The fragment was proven to be a binding site region by EMSA, competition and antibodies.	Ramji et al. The two C/EBP isoforms, IL-6DBP/NF-IL6 and C/EBP6/NFIL6fl, are induced by IL-6 to promote acute phase gene transcription via different mechanisms. 1992 Majello et al. Constitutive and IL-6-induced nuclear factors that interact with the human C-reactive protein promoter. 1990
		5'-GGTTTCCCAATCCTATGAA-3'	1268730-1268748, + Chromosome Y	Human CSF2RA	❶ [5'-GATTGGGAAA-3', -], 8.46278 bits ❷ [5'-GGTTTCCCAA-3', +], 2.61901 bits ❸ [5'-GGATTGGGAA-3', -], 1.69493 bits	The fragment was proven to be a binding site region by EMSA.	HOHAUS et al. PU.1 (Spi-1) and C/EBPa Regulate Expression of the Granulocyte Macrophage Colony-Stimulating Factor Receptor a Gene. 1995
CTCF	MCF-7 UW iPWM Rsequence = 12.7912 bits	5'-AGTCGGACTCGAGCGCCACCCGCTGGAGACTGG-3'	52204645-52204677, + Chromosome 6	Murine Hoxa cluster	❶ [5'-CCAGCGGGTGGCGCT-3', -], 15.8308 bits ❷ [5'-TCTCCAGCGGGTGGC-3', -], 4.14184 bits ❸ [5'-CCACCCGCTGGAGAC-3', +], 2.31558 bits	N/A	Narendra et al. CTCF establishes discrete functional chromatin domains at the Hox clusters during differentiation. 2015
		5'-ATCTAACTCGCTGTAGTAATTCCAGCGAGAGGCAGAGGGAGCGAGCGGGCGGCC-3'	127736227-127736280, + Chromosome 8	Human MYC	❶ [5'-CCAGCGAGAGGCAGA-3', +], 5.15289 bits ❷ [5'-GAGGCAGAGGGAGCG-3', +], 4.61507 bits ❸ [5'-CAGCGAGAGGCAGAG-3', +], 0.468197 bit ❹ [5'-CCTCTCGCTGGAATT-3', -], 0.374512 bit ❺ [5'-GCAGAGGGAGCGAGC-3', +], 0.145572 bit	The fragment was proven to be a binding site region by EMSA and methylation interference.	FILIPPOVA et al. An Exceptionally Conserved Transcriptional Repressor, CTCF, Employs Different Combinations of Zinc Fingers To Bind Diverged Promoter Sequences of Avian and Mammalian c-myc Oncogenes. 1996
		5'-CCCCCGAGCTGTGCTGCTCGCGGCCGCCACCGCCGGGCCCC-3'	127736071-127736111, + Chromosome 8	Human MYC	❶ [5'-CCCGGCGGTGGCGGC-3', -], 5.55786 bits	The fragment was proven to be a binding site region by EMSA and methylation interference.	FILIPPOVA et al. An Exceptionally Conserved Transcriptional Repressor, CTCF, Employs Different Combinations of Zinc Fingers To Bind Diverged Promoter Sequences of Avian and Mammalian c-myc Oncogenes. 1996
		5'-GGCATACAGACATTAAACCACCAGGTGGTGCCAGCCTATAACATTTCAAAAAGTAAAGCA-3'	2976-3035, + HPV18 genome	HPV18 virus	❶ [5'-CCACCAGGTGGTGCC-3', +], 16.7403 bits ❷ [5'-CCAGGTGGTGCCAGC-3', +], 8.42645 bits ❸ [5'-CCACCTGGTGGTTTA-3', -], 7.32415 bits	The fragment was proven to be a binding site region by EMSA.	Paris et al. CCCTC-Binding Factor Recruitment to the Early Region of the Human Papillomavirus 18 Genome Regulates Viral Oncogene Expression. 2015
		5'-AAAGACCTACGGCCAGACGTCGGCTGCTACACGACCTGGACACTGTGGACTCGCGGAGAAGCAGCATTGTGGACCTGTCAACCCACTTCTCGGTGCAGCTACACCTACAGGCAACAACAAAAGACGGAAACTCTGTAGTGGTAACACTACGCCTATAATACATTTAAAAGGTGACAGAAACAGTTTAAAATG-3'	3527-3718, + HPV18 genome	HPV18 virus	❶ [5'-CCTGTAGGTGTAGCT-3', -], 12.0295 bits ❷ [5'-ACAAAAGACGGAAAC-3', +], 3.18244 bits ❸ [5'-TCTGTAGTGGTAACA-3', +], 1.79206 bits	The fragment was proven to be a binding site region by EMSA.	Paris et al. CCCTC-Binding Factor Recruitment to the Early Region of the Human Papillomavirus 18 Genome Regulates Viral Oncogene Expression. 2015
		5'-GGGGTCGTACAGGGTACATTCCATTGGGTGGGCGTTCCAATACAGTGGTGGATGTTGGTCCTACACGTCCCCCAGTGGTTATTGAACCTGTGGGCCCCACAGACCCATCTATTGTTACATTAATAGAGGACTCCAGTGTGGTTACATCAGGTGCACCTAGGCCTACGTTTACTGGCACGTCTGGGTTTGATATAACATC-3'	4440-4638, + HPV18 genome	HPV18 virus	❶ [5'-CCACTGGGGGACGTG-3', -], 8.40507 bits ❷ [5'-GCACCTGATGTAACC-3', -], 6.50423 bits ❸ [5'-ACAATAGATGGGTCT-3', -], 6.33867 bits There are eight other weaker sites.	The fragment was proven to contain at least two binding sites by EMSA.	Paris et al. CCCTC-Binding Factor Recruitment to the Early Region of the Human Papillomavirus 18 Genome Regulates Viral Oncogene Expression. 2015
		5'-TCTGCCTCTTCCTATAGTAATGTAACGGTCCCTTTAACCTCCTCTTGGGATGTGCCTGTATACACGGGTCCTGATATTACATTACCATCTACTACCTCTGTATGGCCCATTGTATCACCCACGGCCCCTGCCTCTACACAGTATATTGGTATACATGGTACACATTATTATTTGTGGCCATTATATTATTTTATTCC-3'	5381-5577, + HPV18 genome	HPV18 virus	❶ [5'-GTAGTAGATGGTAAT-3', -], 3.46763 bits ❷ [5'-CCAAGAGGAGGTTAA-3', -], 3.2194 bits ❸ [5'-CCTCTGTATGGCCCA-3', +], 2.00861 bits There are five other weaker sites.	The fragment was proven to be a binding site region by EMSA.	Paris et al. CCCTC-Binding Factor Recruitment to the Early Region of the Human Papillomavirus 18 Genome Regulates Viral Oncogene Expression. 2015
		5'-CCTCCTTCTGTGGCAAGAGTTGTAAATACCGATGATTATGTGACTCCCACAAGCATATTTTATCATGCTGGCAGCTCTAGATTATTAACTGTTGGTAATCCATATTTTAGGGTTCCTGCAGGTGGTGGCAATAAGCAGGATATTCCTAAGGTTTCTGCATACCAATATAGAGTATTTAGGGTGCAGTTACCTGACC-3'	5655-5850, + HPV18 genome	HPV18 virus	❶ [5'-CCTGCAGGTGGTGGC-3', +], 13.6265 bits ❷ [5'-GCAGGTGGTGGCAAT-3', +], 7.31464 bits ❸ [5'-CCACCTGCAGGAACC-3', -], 4.63763 bits ❹ [5'-CTTGTGGGAGTCACA-3', -], 0.082482 bit	The fragment was proven to be a binding site region by EMSA.	Paris et al. CCCTC-Binding Factor Recruitment to the Early Region of the Human Papillomavirus 18 Genome Regulates Viral Oncogene Expression. 2015
		5'-GGAAACACATGCGCCTAGAATGTGCTATTTATTACAAGGCCAGAGAAATGGGATTTAAACATATTAACCACCAAGTGGTGCCAACACTGGCTGTATCAAAGAATAAAGCATTACAAGCAATTGAACTGCAACTAACGTTAGAAACAATATATAACTCACAATATAGTAATGAAAAGTGGACATTACAAGACGTTAGCC-3'	2852-3049, + HPV16 genome	HPV16 virus	❶ [5'-CCACCAAGTGGTGCC-3', +], 10.1822 bits ❷ [5'-CCACTTGGTGGTTAA-3', -], 7.21811 bits ❸ [5'-CCAAGTGGTGCCAAC-3', +], 4.3677 bits	The fragment was proven to be a binding site region by EMSA.	Paris et al. CCCTC-Binding Factor Recruitment to the Early Region of the Human Papillomavirus 18 Genome Regulates Viral Oncogene Expression. 2015
		5'-TGCATATGAAGGTATAGATGTGGATAATACATTATATTTTTCTAGTAATGATAATAGTATTAATATAGCTCCAGATCCTGACTTTTTGGATATAGTTGCTTTACATAGGCCAGCATTAACCTCTAGGCGTACTGGCATTAGGTACAGTAGAATTGGTAATAAACAAACACTACGTACTCGTAGTGGAAAATCTATAGGTGCTAAGGTA-3'	5000-5207, + HPV16 genome	HPV16 virus	❶ [5'-CCTCTAGGCGTACTG -3', +], 1.35935 bits ❷ [5'-TCTATAGGTGCTAAG -3', +], 0.710221 bit	The fragment was proven to be a binding site region by EMSA.	Paris et al. CCCTC-Binding Factor Recruitment to the Early Region of the Human Papillomavirus 18 Genome Regulates Viral Oncogene Expression. 2015
		5'-TGCAGGTGTGGATAATAGAGAATGTATATCTATGGATTACAAACAAACACAATTGTGTTTAATTGGTTGCAAACCACCTATAGGGGAACACTGGGGCAAAGGATCCCCATGTACCAATGTTGCAGTAAATCCAGGTGATTGTCCACCATTAGAGTTAATAAACACAGTTATTCAGGATGGTGATATGGTTCATACTGGCTTTGGTGCTATGGACTTTACTACATTACA-3'	6051-6278, + HPV16 genome	HPV16 virus	❶ [5'-CCTATAGGTGGTTTG-3', -], 5.18541 bits ❷ [5'-CCTATAGGGGAACAC -3', +], 3.82185 bits ❸ [5'-CCATTAGAGTTAATA-3', +], 0.779413 bit	The fragment was proven to be a binding site region by EMSA.	Paris et al. CCCTC-Binding Factor Recruitment to the Early Region of the Human Papillomavirus 18 Genome Regulates Viral Oncogene Expression. 2015
		5'-GGCTGGTACTGTTGGTGAAAATGTACCAGACGATTTATACATTAAAGGCTCTGGGTCTACTGCAAATTTAGCCAGTTCAAATTATTTTCCTACACCTAGTGGTTCTATGGTTACCTCTGATGCCCAAATATTCAATAAACCTTATTGGTTACAACGAGCACAGGGCCACAATAAT-3'	6426-6600, + HPV16 genome	HPV16 virus	❶ [5'-CCACTAGGTGTAGGA-3', -], 12.7447 bits ❷ [5'-GCATCAGAGGTAACC-3', -], 6.47078 bits ❸ [5'-ACTGTTGGTGAAAAT-3', +], 2.19572 bits ❹ [5'-ACACCTAGTGGTTCT-3', +], 1.21468 bits	The fragment was proven to be a binding site region by EMSA.	Paris et al. CCCTC-Binding Factor Recruitment to the Early Region of the Human Papillomavirus 18 Genome Regulates Viral Oncogene Expression. 2015
		5'-TGCAAAATAACCTTAACTGCAGACGTTATGACATACATACATTCTATGAATTCCACTATTTTGGAGGACTGGAATTTTGGTCTACAACCTCCCCCAGGAGGCACACTAGAAGATACTTATAGGTTTGTAACCCAGGCAATTGCTTGTCAAAAACATACACCTCCAGCACCTAAAGAAGATGATCCC-3'	6772-6957, + HPV16 genome	HPV16 virus	❶ [5'-CCCCCAGGAGGCACA-3', +], 12.2865 bits ❷ [5'-CCTCCTGGGGGAGGT-3', -], 12.2612 bits ❸ [5'-ACACTAGAAGATACT-3', +], 6.74686 bits There are five other weaker sites.	The fragment was proven to be a binding site region by EMSA.	Paris et al. CCCTC-Binding Factor Recruitment to the Early Region of the Human Papillomavirus 18 Genome Regulates Viral Oncogene Expression. 2015
		5'-ATTGGACAACGGGGGTCTATGCACACTCGCAGCGGAAAGCACATAGGGGCCCGCATTCATTATTTTTATGATATTTCACCTATTGCACAGGCTGCAGAAGAAATAGAAATGCACCCTCTTGTGGCTGCACAGGATGATACATTTGATATTTATGCTGAATCTTTTGAACCTGGCATTAACCCTACCCAACACCCTGTTA-3'	5317-5515, + HPV6b genome	HPV6b virus	❶ [5'-CCACAAGAGGGTGCA-3', -], 14.4028 bits ❷ [5'-ACAAGAGGGTGCATT-3', -], 3.59424 bits ❸ [5'-GCAATAGGTGAAATA -3', -], 3.49079 bits There are seven other weaker sites.	The fragment was proven to be a binding site region by EMSA.	Paris et al. CCCTC-Binding Factor Recruitment to the Early Region of the Human Papillomavirus 18 Genome Regulates Viral Oncogene Expression. 2015
		5'-AGTGGTGGTAACCCTGGACAGGATAACAGGGTTAATGTAGGTATGGATTATAAACAAACACAATTATGCATGGTTGGATGTGCCCCCCCTTTGGGCGAGCATTGGGGTAAAGGTAAACAGTGTACTAATACACCTGTACAGGCTGGTGACTGCCCGCCCTTAGAACTTATTACCAGTGTTATACAGGATGGCGATATGGTTGAC-3'	6179-6382, + HPV6b genome	HPV6b virus	❶ [5'-CCCAAAGGGGGGGCA-3', -], 6.60283 bits ❷ [5'-CAAAGGGGGGGCACA-3', -], 5.26894 bits There are four other weaker sites.	The fragment was proven to be a binding site region by EMSA.	Paris et al. CCCTC-Binding Factor Recruitment to the Early Region of the Human Papillomavirus 18 Genome Regulates Viral Oncogene Expression. 2015
		5'-ACACACGCAGTGGACAACATATAGGTGCCCGCATACATTATTTTCAGGACATTTCACCAGTTACACAAGCTGCAGAGGAAATAGAACTGCACCCTCTAGTGGCTGCAGAAAATGACACGTTTGATATTTATGCTGAACCATTTGACCCTATCCCTGACCCTGTCCAACATTC-3'	5330-5501, + HPV11 genome	HPV11 virus	❶ [5'-CCACTAGAGGGTGCA-3', -], 15.6297 bits ❷ [5'-CCTCTAGTGGCTGCA-3', +], 4.67903 bits There are five other weaker sites.	The fragment was proven to be a binding site region by EMSA.	Paris et al. CCCTC-Binding Factor Recruitment to the Early Region of the Human Papillomavirus 18 Genome Regulates Viral Oncogene Expression. 2015
		5'-TGTCTGTTACCAATCACACTACCACTAGTGTGTTTCAAAATCCACTGTTTACAGAACCGTCTGTAATACAGCCCCAACCACCTGTGGAGGCCAGTGGTCACATACTTATATCTGCCCCAACAATAACATCCCAACATGTAGAAGACATTCCACTAGACACTTTTGTTGTATCCTCTAGTGATAGTGGACCTACATCCA-3'	4844-5041, + HPV11 genome	HPV11 virus	❶ [5'-CCTGTGGAGGCCAGT-3', +], 9.45239 bits ❷ [5'-TCACTAGAGGATACA-3', -], 7.66024 bits There are seven other weaker sites.	The fragment was proven to be a binding site region by EMSA.	Paris et al. CCCTC-Binding Factor Recruitment to the Early Region of the Human Papillomavirus 18 Genome Regulates Viral Oncogene Expression. 2015
		5'-GTGCTCCACCGTTAGGTGAACATTGGGGTAAGGGTACACAATGTTCAAATACCTCTGTACAAAATGGTGACTGCCCCCCGTTGGAACTTATTACCAGTGTTATACAGGATGGGGACATGGTTGATACAGGCTTTGGTGCTATGAATTTTGCAGACTTACAAACCAATAAATCGGATGTTCCCCTTG-3'	6243-6428, + HPV11 genome	HPV11 virus	❶ [5'-CCAACGGGGGGCAGT-3', -], 13.1911 bits ❷ [5'-CCTAACGGTGGAGCA-3', -], 3.98636 bits There are four other weaker sites.	The fragment was proven to be a binding site region by EMSA.	Paris et al. CCCTC-Binding Factor Recruitment to the Early Region of the Human Papillomavirus 18 Genome Regulates Viral Oncogene Expression. 2015
		5'-GCATGTTAGATGATGCTACAACGCCATGTTGGCATTATATAGACAATTACCTACGAAATGCACTAGATGGCAACCCTGTATCTATAGATGTAAAGCATAAAGCTTTAATGCAGTTAAAATGTCCTCCTTTATTGATTACATCTAATATAAATGCAGGTAAGGATGACAGATGGCC-3'	2357-2531, + HPV31 genome	HPV31 virus	❶ [5'-GCACTAGATGGCAAC-3', +], 13.0999 bits ❷ [5'-TCTATAGATGTAAAG -3', -], 1.34859 bits	The fragment was proven to be a binding site region by EMSA.	Paris et al. CCCTC-Binding Factor Recruitment to the Early Region of the Human Papillomavirus 18 Genome Regulates Viral Oncogene Expression. 2015
		5'-CGACTTGAATGTGTATTAATGTATAAAGCAAGAGAAATGGGAATACACAGTATTAACCACCAGGTGGTGCCAGCGTTGTCAGTATCAAAGGCCAAAGCCTTACAAGCTATTGAACTACAAATGATGTTGGAAACATTAAATAACACTGAATACAAAAATGAGGACTGGACAATGCAGCAAACAAGTCTTGAACTGTATTTAACTGCACCTACAGG-3'	2801-3015, + HPV31 genome	HPV31 virus	❶ [5'-CCACCAGGTGGTGCC-3', +], 16.7403 bits ❷ [5'-CCTGTAGGTGCAGTT-3', -], 9.68985 bits ❷ [5'-CCAGGTGGTGCCAGC-3', +], 8.42645 bits ❹ [5'-CCACCTGGTGGTTAA-3', -], 7.3634 bits ❺ [5'-ACAAATGATGTTGGA-3', +], 0.203087 bits	The fragment was proven to be a binding site region by EMSA.	Paris et al. CCCTC-Binding Factor Recruitment to the Early Region of the Human Papillomavirus 18 Genome Regulates Viral Oncogene Expression. 2015
		5'-CAAACTTTGCGCACTCGTAGTGGTGCTACTATTGGTGCAAGGGTGCATTATTATTATGATATTAGTAGTATTAATCCTGCAGGTGAAAGTATTGAAATGCAACCTTTAGGGGCGTCTGCAACTACTACTTCTACTTTAAATGATGGCTTATATGACATTTATGCAGACACTGATTTTACTGTGGATACACCTGCCAC-3'	5077-5273, + HPV31 genome	HPV31 virus	❶ [5'-CCTGCAGGTGAAAGT-3', +], 10.4815 bits ❷ [5'-CCTAAAGGTTGCATT-3', -], 5.11063 bits ❸ [5'-CCTTTAGGGGCGTCT-3', +], 3.56441 bits There are four other weaker sites.	The fragment was proven to be a binding site region by EMSA.	Paris et al. CCCTC-Binding Factor Recruitment to the Early Region of the Human Papillomavirus 18 Genome Regulates Viral Oncogene Expression. 2015
		5'-TTGGTGAATCGGTCCCTACTGACTTATATATTAAAGGCTCCGGTTCAACAGCTACTTTAGCTAACAGTACATACTTTCCTACACCTAGCGGCTCCATGGTTACTTCAGATGCACAAATTTTTAATAAACCATATTGGATGCAACGTGCTCAGGGACACAATAATGGTATTTGTTGGGGCAATCAGTT-3'	6354-6540, + HPV31 genome	HPV31 virus	❶ [5'-CCGCTAGGTGTAGGA-3', -], 9.93686 bits ❷ [5'-TCAGTAGGGACCGAT-3', -], 5.11669 bits	The fragment was proven to be a binding site region by EMSA.	Paris et al. CCCTC-Binding Factor Recruitment to the Early Region of the Human Papillomavirus 18 Genome Regulates Viral Oncogene Expression. 2015
		5'-CGATATATAGGAGTATGCTGCCACCGCGCGGTAGCATCCGTTCCCTTGTTGCA-3'	142580747-142580799, + Chromosome 7	Murine H19	❶ [5'-CCGCGCGGTGGCAGC-3', -], 7.15074 bits ❷ [5'-CAACAAGGGAACGGA-3', -], 2.67456 bits ❸ [5'-CCGCGCGGTAGCATC-3', +], 0.231312 bit	The fragment was proven to be a binding site region by EMSA, DNase I footprinting and methylation interference assays.	Kanduri et al. Functional association of CTCF with the insulator upstream of the H19 gene is parent of origin-specific and methylation-sensitive. 2000
		5'-TGTACTGCCACCACGCGGCATCGTCTGTCCATTTAGCTATAGCC-3'	142580305-142580348, + Chromosome 7	Murine H19	❶ [5'-CCGCGTGGTGGCAGT-3', -], 10.026 bits ❷ [5'-ACAGACGATGCCGCG-3', -], 2.62873 bits ❸ [5'-CCACCACGCGGCATC-3', +], 1.78536 bits	The fragment was proven to be a binding site region by EMSA, DNase I footprinting and methylation interference assays.	Kanduri et al. Functional association of CTCF with the insulator upstream of the H19 gene is parent of origin-specific and methylation-sensitive. 2000
		5'-CGACGGCCACAGCGTGGCAGCAGCGAG-3'	52211718-52211744, + Chromosome 6	Murine Hoxa cluster	❶ [5'-CCACAGCGTGGCAGC-3', +], 2.99026 bits	N/A	Narendra et al. CTCF establishes discrete functional chromatin domains at the Hox clusters during differentiation. 2015
E2F4	HeLa-S3 USC iPWM Rsequence = 11.3649 bits	5'-ACTTTTACGCGCCAAATCCTTTTTGCCGCGAAAGAGCCACG-3'	33686390-33686430, + Chromosome 20	Human E2F1	❶ [5'-TTGCCGCGAA-3', +], 4.76464 bits ❷ [5'-TTCGCGGCAA-3', -],4.50485 bits ❶ and ❷ are at the same position. ❸ [5'-TTGGCGCGTA-3', -], 1.705931 bits	The fragment was proven to contain a binding site by EMSA, antibody and competition experiments.	Keigo et al. Distinct recruitment of E2F family members to specific E2F-binding sites mediates activation and repression of the E2F1 promoter.2003.
EBF1	GM12878 Stanford contiguous iPWM Rsequence = 10.7627 bits	5'-GAGAGAGACTCAAGGGAATTGTGG-3'	24897313-24897336, + Chromosome 7	Murine Cd79a	❶ [5'-TCCCTTGAGT-3', -], 10.6701 bits ❷ [5'-ACTCAAGGGA-3', +], 5.2623 bits ❶ and ❷ are at the same position.	The fragment was proven to be a binding site region by DNase I footprinting.	Hagman et al. A novel lineage-specific nuclear factor regulates mb-1 gene transcription at the early stages of B cell differentiation. 1991
		5'-TTGTTCAAGGGATT-3'	136143430-136143443, + Chromosome 7	Murine Id3	❶ [5'-GTTCAAGGGA-3', +], 4.08379 bits	The fragment was proven to be a binding site region by EMSA.	Thal et al. Ebf1-mediated down-regulation of Id2 and Id3 is essential for specification of the B cell lineage. 2008
		5'-AGCTGATAGGTCCCTTGGGAGCTGGTGATGC-3'	44705333-44705356, + Chromosome 4	Murine Pax5	❶ [5'-TCCCTTGGGA-3', +], 13.9198 bits ❷ [5'-TCCCAAGGGA-3', -], 11.9274 bits ❶ and ❷ are at the same position.	The fragment was proven to be a binding site region by DNase I footprinting, in vivo DMS and EMSA.	Decker et al. Stepwise Activation of Enhancer and Promoter Regions of the B Cell Commitment Gene Pax5 in Early Lymphopoiesis. 2009
	GM12878 Stanford bipartite iPWM 5<0,5>5 Rsequence = 10.7966 bits	5'-GAGAGAGACTCAAGGGAATTGTGG-3'	24897313-24897336, + Chromosome 7	Murine Cd79a	❶ [5'-TCCCTTGAGT-3', -], 9.91169 bits ❷ [5'-ACTCAAGGGA-3', +], 9.78866 bits ❶ and ❷ are at the same position. ❸ [5'-ACTCAAGGGAA-3', +], 4.70212 bits ❹ [5'-TCCCTTGAGTCT-3', +], 2.83887 bits	The fragment was proven to be a binding site region by DNase I footprinting.	Hagman et al. A novel lineage-specific nuclear factor regulates mb-1 gene transcription at the early stages of B cell differentiation. 1991
		5'-TTGTTCAAGGGATT-3'	136143430-136143443, + Chromosome 7	Murine Id3	❶ [5'-TCCCTTGAAC-3', -], 5.83805 bits	The fragment was proven to be a binding site region by EMSA.	Thal et al. Ebf1-mediated down-regulation of Id2 and Id3 is essential for specification of the B cell lineage. 2008
		5'-AGCTGATAGGTCCCTTGGGAGCTGGTGATGC-3'	44705333-44705356, + Chromosome 4	Murine PAX5	❶ [5'-TCCCTTGGGA-3', +], 14.4704 bits ❷ [5'-TCCCAAGGGA-3', -], 14.4382 bits ❶ and ❷ are at the same position. ❸ [5'-TCCCTTGGGAGC-3', +], 10.6458 bits ❹ [5'-GCTCCCAAGGGA-3', -], 10.9271 bits ❺ [5'-TCCCAAGGGAC-3', -], 7.53659 bits ❻ [5'-TCCCAAGGGACC-3', -], 6.15809 bits ❼ [5'-GCTCCCAAGGGAC-3', -], 3.36103 bits ❽ [5'-GCTCCCAAGGGACC-3', -], 0.902647 bits	The fragment was proven to be a binding site region by DNase I footprinting, in vivo DMS and EMSA.	Decker et al. Stepwise Activation of Enhancer and Promoter Regions of the B Cell Commitment Gene Pax5 in Early Lymphopoiesis. 2009
EGR1	K562 HAIB iPWM Rsequence = 12.2899 bits	5'-CTCGTCGGCCCCCGCCCCTCT-3'	28495285-28495305, - Chromosome 13	Human FLT1	❶ [5'-GCGGGGGCCGA-3', +], 8.92499 bits ❷ [5'-AGAGGGGCGGG-3', +], 5.44024 bits	The fragment was proven to be a binding site region by EMSA.	Akuzawa et al. Zinc Finger Transcription Factor Egr-1 Activates Flt-1 Gene expression in THP-1 cells on induction for macrophage differentiation. 2000
		5'-CAGAGCCCGCGGGGGCCGGCCCAGCCCGGGAGCCGC-3'	78032127-78032162, - Chromosome 9	Human GNAQ	❶ [5'-GCGGGGGCCGG-3', -], 9.93389 bits ❷ [5'-CGGGGGCCGGC-3', -], 3.97232 bits	The fragment was proven to be a binding site region by EMSA.	Liggett et al. A functional polymorphism of the Gαq (GNAQ) gene is associated with accelerated mortality in African-American heart failure. 2007
		5'-GGTGTTGGCCACGTTGGCCACGCCCCCACTTCGCGCAGC-3'	106086251-106086289, + Chromosome 13	Human PRDM1	❶ [5'-GTGGGGGCGTG-3', -], 13.587 bits	The fragment was proven to be a binding site region by EMSA.	Mora-Lopez et al. Transcription ofPRDM1, the master regulator for plasma cell differentiation, depends on an SP1/SP3/EGR-1 GC-box. 2008
		5'-GGCTCCGGGGCGGGGGCGGGGCC-3'	52949059-52949073, + Chromosome 12	Human KRT18	❶ [5'-GCGGGGGCGGG-3', +], 16.7319 bits ❷ [5'-TCCGGGGCGGG-3', +], 4.03821 bits	The fragment was proven to be a binding site region by deletion and mutation analysis.	Zhang et al. EGR1 decreases the malignancy of human non-small cell lung carcinoma by regulating KRT18 expression. 2014
ELF1	HepG2 HAIB iPWM Rsequence = 11.0002 bits	5'-CCGCCCGGTCTCTTGTGCAGGAAGGGGAAGGGGCCAAA-3'	161215180-161215217, + Chromosome 1	Human FCER1G	❶ [5'-CCCCTTCCTGC-3', -], 13.4689 bits ❷ [5'-CCCCTTCCCCT-3', -], 7.95009 bits	The fragment was proven to be a binding site region by EMSA, competition and mutation analysis.	Juang et al. Elf-1 Binds to GGAA Elements on the FcRγ Promoter and Represses Its Expression. 2007
		5'-GCATGGGGGAAGGCGTGGCAGGAAGAGGGGGACTCTGT-3'	161215218-161215255, + Chromosome 1	Human FCER1G	❶ [5'-CCTCTTCCTGC-3', -], 13.44 bits ❷ [5'-CGCCTTCCCCC-3', -], 6.86303 bits	The fragment was proven to be a binding site region by EMSA, competition and mutation analysis.	Juang et al. Elf-1 Binds to GGAA Elements on the FcRγ Promoter and Represses Its Expression. 2007
		5'-GTGAATAACAGGAACAACCATACTTGGTCAAGGCAGGAAGTAGCTACT-3'	382-429, + HIV2 genome	HIV2	❶ [5'-CTACTTCCTGC-3', -], 13.7246 bits ❷ [5'-GTTGTTCCTGT-3', -], 7.06972 bits ❸ [5'-TTCCTGCCTTG-3', -], 2.68834 bits	The fragment was proven to contain two binding sites by EMSA.	LEIDEN et al. A Novel Ets-Related Transcription Factor, Elf-1, Binds to Human Immunodeficiency Virus Type 2 Regulatory Elements That Are Required for Inducible trans Activation in T Cells. 1992
		5'-AGGACTTCCTCCCCGATT-3'	128693995-128694012, + Chromosome 11	Human FLI1	❶ [5'-GGACTTCCTCC-3', +], 11.0656 bits ❷ [5'-CTTCCTCCCCG-3', +], 1.88025 bits	The fragment was proven to be a binding site region by EMSA and antibodies.	Nowling et al. Ets factors and a newly identified polymorphism regulate Fli1 promoter activity in lymphocytes. 2008
		5'-GGGCTTCCTGCCT-3'	167518656-167518668, - Chromosome 1	Human CD247/TCR-ζ	❶ [5'-GGGCTTCCTGC-3', -], 12.1954 bits	The fragment was proven to be a binding site region by EMSA.	Rellahan et al. Elf-1 Regulates Basal Expression from the T Cell Antigen Receptor ζ-Chain Gene Promoter. 1998
		5'-CCACTTCCTGGGG-3'	167518572-167518584, - Chromosome 1	Human CD247/TCR-ζ	❶ [5'-CCACTTCCTGG-3', -], 15.3493 bits	The fragment was proven to be a binding site region by EMSA.	Rellahan et al. Elf-1 Regulates Basal Expression from the T Cell Antigen Receptor ζ-Chain Gene Promoter. 1998
		5'-GCAGGAAGTTG-3'	41029326-41029336, + Chromosome 19	Murine DNTT/TDT	❶ [5'-CAACTTCCTGC-3', -], 12.8653 bits	The fragment was proven to be a binding site region by DNase I footprinting and mutation analysis.	Ernst et al. A Potential Role for Elf-1 in Terminal Transferase Gene Regulation. 1996
		5'-GGCAGGACTTCCTGTTTCTATCTG-3'	124913393-124913416, - Chromosome 6	Murine CD4	❶ [5'-GGACTTCCTGT-3', -], 12.4451 bits	The fragment was proven to be a binding site region by DNase I footprinting and EMSA.	Wurster et al. Elf-1 Binds to a Critical Element in a Second CD4 Enhancer. 1994
		5'-CCTGACTTCCGGGTGGTGCG-3'	32315415-32315434, + Chromosome 13	Human BRCA2	❶ [5'-TGACTTCCGGG-3', +], 12.5368 bits	The fragment was proven to be a binding site region by EMSA, competition and antibody experiments.	Davis et al. Isolation and initial characterization of the BRCA2 promoter. 1999
		5'-AACGCCTTCTGTATGAAACAGTTTTTCCTCCTTTCT-3'	122456743-122456778, + Chromosome 4	Human IL2	❶ [5'-GTTTTTCCTCC-3', +], 6.87608 bits ❷ [5'-TTTCCTCCTTT-3', +], 1.76336 bits	The fragment was proven to be a binding site region by EMSA.	THOMPSON et al. cis-Acting Sequences Required for Inducible Interleukin-2 Enhancer Function Bind a Novel Ets-Related Protein, Elf-1. 1991
		5'-TTACCTTCATTTTTCCTCTTCTGATGACTCTTT-3'	122456608-122456640, + Chromosome 4	Human IL2	❶ [5'-ATTTTTCCTCT-3', +], 4.87625 bits	The fragment was proven to be a binding site region by EMSA.	THOMPSON et al. cis-Acting Sequences Required for Inducible Interleukin-2 Enhancer Function Bind a Novel Ets-Related Protein, Elf-1. 1991
ELK1	GM12878 Stanford iPWM Rsequence = 11.3906 bits	5'-CGCCAGAGCCGGAAATGACGACAACGGTG-3'	73136423-73136451, + Chromosome 14	Human PSEN1	❶ [5'-CCGGAAATGA-3', +], 11.0884 bits	The fragment was proven to be a binding site region by EMSA, antibody and competition experiments.	Martine et al. An abbreviated procedure for the cloning and identification of Ets transcription factors regulating the expression of the human presenilin 1 gene. 2003.
		5'-CTTGTGGGGCGCGGCCCGGAAGCCCTCGGGCGCGG-3'	94544142-94544176, + Chromosome 11	Human FUTIV	❶ [5'-CCGGAAGCCC-3', +], 12.3841 bits	The fragment was proven to be a binding site region by EMSA, antibody and competition experiments.	Donald et al. Human a(1,3)-Fucosyltransferase IV (FUTIV) Gene Expression Is Regulated by Elk-1 in the U937 Cell Line. 2000
		5'-TACGAAGGCTTCCTGGCAGGAGCTC-3'	32063373-32063397, + Chromosome 2	Human SPG4	❶ [5'-CAGGAAGCCT-3', -], 9.03755 bits ❷ [5'-CTGGCAGGAG-3', +], 0.607355 bit	The fragment was proven to be a binding site region by EMSA, antibody and competition experiments.	Canbaz et al. SPG4 gene promoter regulation via ELK1 transcription factor. 2011.
		5'-CGGAGAGGACAGCGACAGGAAGGGAGG-3'	32063584-32063610, + Chromosome 2	Human SPG4	❶ [5'-CAGGAAGGGA-3', +], 11.4846 bits	The fragment was proven to be a binding site region by EMSA, antibody and competition experiments.	Canbaz et al. SPG4 gene promoter regulation via ELK1 transcription factor. 2011.
		5'-TGAGCTTCCGGGGAGT-3'	61828086-61828101, + Chromosome 11	Human FADS2	❶ [5'-CCGGAAGCTC-3', -], 11.7077 bits	The fragment was proven to be a binding site region by DNA affinity purification and immunoblotting.	Lattka et al. A common FADS2 promoter polymorphism increases promoter activity and facilitates binding of transcription factor ELK1. 2010
ELK4	HeLa-S3 USC iPWM Rsequence = 11.9542 bits	5'-AAAGGGGCGGCAGCTTCCGGAGGGTTG-3'	150579709-150579735, + Chromosome 1	Human MCL1	❶ [5'-CAGCTTCCGGA-3', +], 11.3231 bits ❷ [5'-AACCCTCCGGA-3', -], 0.07833 bit	The fragment was proven to be a binding site region by EMSA, antibody supershift experiments and ChIP assays.	Day et al. ELK4 neutralization sensitizes glioblastoma to apoptosis through downregulation of the anti-apoptotic protein Mcl-1. 2011.
		5'-TCCTCACCGGAAACCCACAGTCAA-3'	69516867-69516890, + Chromosome 11	Human CCND1	❶ [5'-GGGTTTCCGGT-3', -], 10.937 bits	The fragment was proven to be a binding site region by EMSA.	French et al. Functional Variants at the 11q13 Risk Locus for Breast Cancer Regulate Cyclin D1 Expression through Long-Range Enhancers. 2013
ESR1	T47D HAIB bisphenol A-100nM-30m bipartite iPWM 6<0,5>6 Rsequence = 11.5466 bits	5'-TCCCCGGGTACCCCATGACCTCCC-3'	68684014-68684037, + Chromosome 11	Human GAL	❶ [5'-CGGGTACCCCATGACCT-3', +], 8.33655 bits ❷ [5'-AGGTCATGGGGTACCCG-3', -], 8.89581 bits ❶ and ❷ are at the same position.	The fragment was proven to be a binding site region by EMSA.	HOWARD et al. An Estrogen Receptor Binding Site within the Human Galanin Gene. 1997
		5'-AAAAAAAAATGAAGTTTGACTTAAACAT-3'	139530018-139530045, + Chromosome X	Human F9	❶ [5'-AAATGAAGTTTGACTT-3', +], 3.67828 bits ❷ [5'-AAGTCAAACTTC-3', -], 0.722223 bit ❸ [5'-GAAGTTTGACTT-3', +], 0.634585 bit ❷ and ❸ are at the same position. ❹ [5'-AAGTTTGACTTAAACAT-3', +], 0.826658 bit ❺ [5'-ATGTTTAAGTCAAACTT-3', -], 0.900159 bit ❹ and ❺ are at the same position. ❻ [5'-ATGTTTAAGTCAA-3', -], 0.340984 bit ❼ [5'-ATGTTTAAGTCAAACTT-3', -], 0.900159 bit	The fragment was proven to be a binding site region by EMSA.	Adams et al. Identification and functional characterization o f a polymorphic oestrogen response element in the human coagulation factor IX gene promoter. 2007
		5'-CACGGGGTGGCCACCGTGACCTTGCAGGGGG-3'	42366920-42366950, + Chromosome 21	Human TFF1	❶ [5'-TGGCCACCGTGACCT-3', +], 13.0337 bits ❷ [5'-AGGTCACGGTGGCCA-3', -], 13.0673 bits ❶ and ❷ are at the same position. ❸ [5'-AGGTCACGGTGGCCAC-3', -], 1.32564 bits ❹ [5'-GTGGCCACCGTGACCT-3', +], 0.979578 bit ❸ and ❹ are at the same position.	The fragment was proven to be a binding site region by EMSA, site-directed deletion mutagenesis and quantitative S1 nuclease analysis.	BERRY et al. Estrogen-responsive element of the human pS2 gene is an imperfectly palindromic sequence. 1988 Pan et al. Regulation of Estrogen Receptor-mediated Long Range Transcription via Evolutionarily Conserved Distal Response Elements. 2008
		5'-AAGCCAGGGACAACGTGAGCTGGGGA-3'	42375675-42375700, + Chromosome 21	Human TFF1	❶ [5'-GGGACAACGTGAGCT-3', +], 1.51995 bits ❷ [5'-AGCTCACGTTGTCCC-3', -], 2.29604 bits ❶ and ❷ are at the same position.	The fragment was proven to be a binding site region by EMSA.	Pan et al. Regulation of Estrogen Receptor-mediated Long Range Transcription via Evolutionarily Conserved Distal Response Elements. 2008
		5'-CCAAGGGCTGGGTCACCCTGCCACGGCCT-3'	42376489-42376517, + Chromosome 21	Human TFF1	❶ [5'-GGGTCACCCTGCCAC-3', +], 13.2484 bits ❷ [5'-GTGGCAGGGTGACCC-3', -], 13.2016 bits ❶ and ❷ are at the same position. ❸ [5'-GGGTGACCCAGCCCT-3', -], 5.83974 bits ❹ [5'-AGGGCTGGGTCACCC-3', +], 0.225008 bit ❸ and ❹ are at the same position. ❺ [5'-AGGGCTGGGTCACCCT-3', +], 3.26806 bits ❻ [5'-AGGGTGACCCAGCCCT-3', -], 2.89033 bits ❺ and ❻ are at the same position.	The fragment was proven to be a binding site region by EMSA.	Pan et al. Regulation of Estrogen Receptor-mediated Long Range Transcription via Evolutionarily Conserved Distal Response Elements. 2008
		5'-ATCAGGGTCACCATGACCCTGAA-3'	56890956-56890978, + Chromosome 17	Human TRIM25/EFP	❶ [5'-GGGTCACCATGACCC-3', +], 16.331 bits ❷ [5'-GGGTCATGGTGACCC-3', -], 16.331 bits ❶ and ❷ are at the same position.	The fragment was proven to be a binding site region by Northern Blot Analysis and cotransfection studies.	INOUE et al. Genomic binding-site cloning reveals an estrogen-responsive gene that encodes a RING finger protein. 1993
		5'-TTTCCGGGTCAGGGTGACCTCTGGG-3'	109540118-109540142, + Chromosome 8	Human EBAG9	❶ [5'-GGGTCAGGGTGACCT-3', +], 17.2985 bits ❷ [5'-AGGTCACCCTGACCC-3', -], 17.5828 bits ❶ and ❷ are at the same position. ❸ [5'-AGAGGTCACCCTGACCC-3', -], 2.28442 bits	The fragment was proven to be a binding site region by EMSA.	Ikeda et al. Promoter Analysis and Chromosomal Mapping of Human EBAG9 Gene. 2000
		5'-TGAGGCAGGTGGATCAC-3'	58281391-58281407, - Chromosome 17	Human MPO	❶ [5'-GAGGCAGGTGGATC-3', -], 3.63817 bits ❷ [5'-GATCCACCTGCCTC-3', +], 4.64433 bits ❶ and ❷ are at the same position.	The fragment was proven to be a binding site region by EMSA.	Kumar et al. Peroxisome Proliferator-activated Receptor Ligands Regulate Myeloperoxidase Expression in Macrophages by an Estrogen-dependent Mechanism Involving the 463GA Promoter Polymorphism. 2004
		5'-GGGTGTCTGTATTACTGGGCGAGGTGTCCTCCC-3'	44905570-44905602, + Chromosome 19	Human APOE	❶ [5'-TGGGCGAGGTGTCCT-3', +], 6.12559 bits ❷ [5'-AGGACACCTCGCCCA-3', -], 6.29207 bits ❶ and ❷ are at the same position. ❸ [5'-GGGCGAGGTGTCCT-3', +], 4.39332 bits	The fragment was proven to be a binding site region by EMSA.	Lambert et al. The allelic modulation of apolipoprotein E expression by oestrogen: potential relevance for Alzheimer’s disease. 2004
		5'-TATAAATAGGGCATCGTGACCCGGCCGG-3'	230714125-230714152, - Chromosome 1	Human AGT	❶ [5'-AGGGCATCGTGACCC-3', -], 16.1726 bits ❷ [5'-GGGTCACGATGCCCT-3', +], 15.9574 bits ❶ and ❷ are at the same position.	The fragment was proven to be a binding site region by EMSA and antibodies.	Zhao et al. Role of C/A Polymorphism at -20 on the Expression of Human Angiotensinogen Gene. 1999
		5'-CCCGGGGGTCACCTTGACCCCTGCA-3'	42360830-42360854, + Chromosome 2	Human COX7A2L/COX7RP	❶ [5'-GGGTCACCTTGACCC-3', +], 16.331 bits ❷ [5'-GGGTCAAGGTGACCC-3', -], 16.331 bits ❶ and ❷ are at the same position. ❸ [5'-AGGGGTCAAGGTGACCC-3', -], 5.47022 bits ❹ [5'-GGGGGTCACCTTGACCC-3', +], 4.21846 bits	The fragment was proven to be a binding site region by EMSA.	WATANABE et al. Isolation of Estrogen-Responsive Genes with a CpG Island Library. 1998
		5'-TGTGCGGGCGGGATGTGACCAGATGT-3'	1295919-1295944, - Chromosome 5	Human TERT	❶ [5'-CGGGCGGGATGTGACCA-3', -], 3.32422 bits ❷ [5'-TGGTCACATCCCGCCCG-3', +], 4.88144 bits ❶ and ❷ are at the same position. ❸ [5'-GGGATGTGACCA-3', -], 0.579814 bit ❹ [5'-TGGTCACATCCC-3', +], 1.82985 bits ❸ and ❹ are at the same position.	The fragment was proven to be a binding site region by DNase I footprinting, EMSA, competition and antibody experiments.	MISITI et al. Induction of hTERT Expression and Telomerase Activity by Estrogens in Human Ovary Epithelium Cells. 2000
	T47D HAIB genistein-100nM-1h bipartite iPWM 6<0,5>6 Rsequence = 10.6968 bits	5'-TCCCCGGGTACCCCATGACCTCCC-3'	68684014-68684037, + Chromosome 11	Human GAL	None	The fragment was proven to be a binding site region by EMSA.	HOWARD et al. An Estrogen Receptor Binding Site within the Human Galanin Gene. 1997
		5'-AAAAAAAAATGAAGTTTGACTTAAACAT-3'	139530018-139530045, + Chromosome X	Human F9	None	The fragment was proven to be a binding site region by EMSA.	Adams et al. Identification and functional characterization o f a polymorphic oestrogen response element in the human coagulation factor IX gene promoter. 2007
		5'-CACGGGGTGGCCACCGTGACCTTGCAGGGGG-3'	42366920-42366950, + Chromosome 21	Human TFF1	❶ [5'-TGGCCACCGTGACCT-3', +], 13.2084 bits ❷ [5'-AGGTCACGGTGGCCA-3', -], 13.0051 bits ❶ and ❷ are at the same position.	The fragment was proven to be a binding site region by site-directed deletion mutagenesis and quantitative S1 nuclease analysis.	BERRY et al. Estrogen-responsive element of the human pS2 gene is an imperfectly palindromic sequence. 1988 Pan et al. Regulation of Estrogen Receptor-mediated Long Range Transcription via Evolutionarily Conserved Distal Response Elements. 2008
		5'-AAGCCAGGGACAACGTGAGCTGGGGA-3'	42375675-42375700, + Chromosome 21	Human TFF1	None	The fragment was proven to be a binding site region by EMSA.	Pan et al. Regulation of Estrogen Receptor-mediated Long Range Transcription via Evolutionarily Conserved Distal Response Elements. 2008
		5'-CCAAGGGCTGGGTCACCCTGCCACGGCCT-3'	42376489-42376517, + Chromosome 21	Human TFF1	❶ [5'-GGGTCACCCTGCCAC-3', +], 12.3559 bits ❷ [5'-GTGGCAGGGTGACCC-3', -], 12.4612 bits ❶ and ❷ are at the same position.	The fragment was proven to be a binding site region by EMSA.	Pan et al. Regulation of Estrogen Receptor-mediated Long Range Transcription via Evolutionarily Conserved Distal Response Elements. 2008
		5'-ATCAGGGTCACCATGACCCTGAA-3'	56890956-56890978, + Chromosome 17	Human TRIM25/EFP	❶ [5'-GGGTCACCATGACCC-3', +], 14.4676 bits ❷ [5'-GGGTCATGGTGACCC-3', -], 14.4676 bits ❶ and ❷ are at the same position.	The fragment was proven to be a binding site region by Northern Blot Analysis and cotransfection studies.	INOUE et al. Genomic binding-site cloning reveals an estrogen-responsive gene that encodes a RING finger protein. 1993
		5'-TTTCCGGGTCAGGGTGACCTCTGGG-3'	109540118-109540142, + Chromosome 8	Human EBAG9	❶ [5'-GGGTCAGGGTGACCT-3', +], 15.6567 bits ❷ [5'-AGGTCACCCTGACCC-3', -], 15.7604 bits ❶ and ❷ are at the same position.	The fragment was proven to be a binding site region by EMSA.	Ikeda et al. Promoter Analysis and Chromosomal Mapping of Human EBAG9 Gene. 2000
		5'-TGAGGCAGGTGGATCAC-3'	58281391-58281407, - Chromosome 17	Human MPO	❶ [5'-GAGGCAGGTGGATC-3', -], 6.14076 bits ❷ [5'-GATCCACCTGCCTC-3', +], 6.2566 bits ❶ and ❷ are at the same position.	The fragment was proven to be a binding site region by EMSA.	Kumar et al. Peroxisome Proliferator-activated Receptor Ligands Regulate Myeloperoxidase Expression in Macrophages by an Estrogen-dependent Mechanism Involving the 463GA Promoter Polymorphism. 2004
		5'-GGGTGTCTGTATTACTGGGCGAGGTGTCCTCCC-3'	44905570-44905602, + Chromosome 19	Human APOE	None	The fragment was proven to be a binding site region by EMSA.	Lambert et al. The allelic modulation of apolipoprotein E expression by oestrogen: potential relevance for Alzheimer’s disease. 2004
		5'-TATAAATAGGGCATCGTGACCCGGCCGG-3'	230714125-230714152, - Chromosome 1	Human AGT	❶ [5'-AGGGCATCGTGACCC-3', -], 14.9945 bits ❷ [5'-GGGTCACGATGCCCT-3', +], 14.8578 bits ❶ and ❷ are at the same position.	The fragment was proven to be a binding site region by EMSA and antibodies.	Zhao et al. Role of C/A Polymorphism at 220 on the Expression of Human Angiotensinogen Gene. 1999
		5'-CCCGGGGGTCACCTTGACCCCTGCA-3'	42360830-42360854, + Chromosome 2	Human COX7A2L/COX7RP	❶ [5'-GGGTCACCTTGACCC-3', +], 14.4676 bits ❷ [5'-GGGTCAAGGTGACCC-3', -], 14.4676 bits ❶ and ❷ are at the same position.	The fragment was proven to be a binding site region by EMSA.	WATANABE et al. Isolation of Estrogen-Responsive Genes with a CpG Island Library. 1998
		5'-TGTGCGGGCGGGATGTGACCAGATGT-3'	1295919-1295944, - Chromosome 5	Human TERT	None	The fragment was proven to be a binding site region by DNase I footprinting, EMSA, competition and antibody experiments.	MISITI et al. Induction of hTERT Expression and Telomerase Activity by Estrogens in Human Ovary Epithelium Cells. 2000
	T47D HAIB estradiol-10nM-1h bipartite iPWM 6<0,5>6 Rsequence = 10.714 bits	5'-TCCCCGGGTACCCCATGACCTCCC-3'	68684014-68684037, + Chromosome 11	Human GAL	None	The fragment was proven to be a binding site region by EMSA.	HOWARD et al. An Estrogen Receptor Binding Site within the Human Galanin Gene. 1997
		5'-AAAAAAAAATGAAGTTTGACTTAAACAT-3'	139530018-139530045, + Chromosome X	Human F9	None	The fragment was proven to be a binding site region by EMSA.	Adams et al. Identification and functional characterization o f a polymorphic oestrogen response element in the human coagulation factor IX gene promoter. 2007
		5'-CACGGGGTGGCCACCGTGACCTTGCAGGGGG-3'	42366920-42366950, + Chromosome 21	Human TFF1	❶ [5'-TGGCCACCGTGACCT-3', +], 13.3101 bits ❷ [5'-AGGTCACGGTGGCCA-3', -], 12.9131 bits ❶ and ❷ are at the same position.	The fragment was proven to be a binding site region by site-directed deletion mutagenesis and quantitative S1 nuclease analysis.	BERRY et al. Estrogen-responsive element of the human pS2 gene is an imperfectly palindromic sequence. 1988 Pan et al. Regulation of Estrogen Receptor-mediated Long Range Transcription via Evolutionarily Conserved Distal Response Elements. 2008
		5'-AAGCCAGGGACAACGTGAGCTGGGGA-3'	42375675-42375700, + Chromosome 21	Human TFF1	None	The fragment was proven to be a binding site region by EMSA.	Pan et al. Regulation of Estrogen Receptor-mediated Long Range Transcription via Evolutionarily Conserved Distal Response Elements. 2008
		5'-CCAAGGGCTGGGTCACCCTGCCACGGCCT-3'	42376489-42376517, + Chromosome 21	Human TFF1	❶ [5'-GGGTCACCCTGCCAC-3', +], 12.2909 bits ❷ [5'-GTGGCAGGGTGACCC-3', -], 12.5048 bits ❶ and ❷ are at the same position.	The fragment was proven to be a binding site region by EMSA.	Pan et al. Regulation of Estrogen Receptor-mediated Long Range Transcription via Evolutionarily Conserved Distal Response Elements. 2008
		5'-ATCAGGGTCACCATGACCCTGAA-3'	56890956-56890978, + Chromosome 17	Human TRIM25/EFP	❶ [5'-GGGTCACCATGACCC-3', +], 14.4648 bits ❷ [5'-GGGTCATGGTGACCC-3', -], 14.4648 bits ❶ and ❷ are at the same position.	The fragment was proven to be a binding site region by Northern Blot Analysis and cotransfection studies.	INOUE et al. Genomic binding-site cloning reveals an estrogen-responsive gene that encodes a RING finger protein. 1993
		5'-TTTCCGGGTCAGGGTGACCTCTGGG-3'	109540118-109540142, + Chromosome 8	Human EBAG9	❶ [5'-GGGTCAGGGTGACCT-3', +], 15.6714 bits ❷ [5'-AGGTCACCCTGACCC-3', -], 15.7373 bits ❶ and ❷ are at the same position.	The fragment was proven to be a binding site region by EMSA.	Ikeda et al. Promoter Analysis and Chromosomal Mapping of Human EBAG9 Gene. 2000
		5'-TGAGGCAGGTGGATCAC-3'	58281391-58281407, - Chromosome 17	Human MPO	❶ [5'-GAGGCAGGTGGATC-3', -], 6.01449 bits ❷ [5'-GATCCACCTGCCTC-3', +], 6.46353 bits ❶ and ❷ are at the same position.	The fragment was proven to be a binding site region by EMSA.	Kumar et al. Peroxisome Proliferator-activated Receptor Ligands Regulate Myeloperoxidase Expression in Macrophages by an Estrogen-dependent Mechanism Involving the 463GA Promoter Polymorphism. 2004
		5'-GGGTGTCTGTATTACTGGGCGAGGTGTCCTCCC-3'	44905570-44905602, + Chromosome 19	Human APOE	None	The fragment was proven to be a binding site region by EMSA.	Lambert et al. The allelic modulation of apolipoprotein E expression by oestrogen: potential relevance for Alzheimer’s disease. 2004
		5'-TATAAATAGGGCATCGTGACCCGGCCGG-3'	230714125-230714152, - Chromosome 1	Human AGT	❶ [5'-AGGGCATCGTGACCC-3', -], 14.9813 bits ❷ [5'-GGGTCACGATGCCCT-3', +], 14.8459 bits ❶ and ❷ are at the same position.	The fragment was proven to be a binding site region by EMSA and antibodies.	Zhao et al. Role of C/A Polymorphism at 220 on the Expression of Human Angiotensinogen Gene. 1999
		5'-CCCGGGGGTCACCTTGACCCCTGCA-3'	42360830-42360854, + Chromosome 2	Human COX7A2L/COX7RP	❶ [5'-GGGTCACCTTGACCC-3', +], 14.4648 bits ❷ [5'-GGGTCAAGGTGACCC-3', -], 14.4648 bits ❶ and ❷ are at the same position.	The fragment was proven to be a binding site region by EMSA.	WATANABE et al. Isolation of Estrogen-Responsive Genes with a CpG Island Library. 1998
		5'-TGTGCGGGCGGGATGTGACCAGATGT-3'	1295919-1295944, - Chromosome 5	Human TERT	None	The fragment was proven to be a binding site region by DNase I footprinting, EMSA, competition and antibody experiments.	MISITI et al. Induction of hTERT Expression and Telomerase Activity by Estrogens in Human Ovary Epithelium Cells. 2000
ESRRA	HepG2 Stanford forskolin-6h Rsequence = 11.6353 bits	5'-GTGACCTTCATTCGGTCACCGCA-3'	64304854-64304876, + 64304831-64304853, + Chromosome 11	Human ESRRA	❶ [5'-GTGACCTTCAT-3', +], 10.9991 bits	The fragment was proven to be a binding site region by EMSA.	Laganière et al. A Polymorphic Autoregulatory Hormone Response Element in the Human Estrogen-related Receptor (ERR ) Promoter Dictates Peroxisome Proliferator-activated Receptor Coactivator-1 Control of ERR Expression. 2004
		5'-GCATTTCTGACCTTGGT-3'	51243147-51243163, + Chromosome 15	Human CYP19A1/Aromatase	❶ [5'-CTGACCTTGGT-3', +], 14.1049 bits	The fragment was proven to be a binding site region by EMSA and DNase I footprinting.	Yang et al. Modulation of Aromatase Expression in the Breast Tissue by ERRa-1 Orphan Receptor. 1998
ETS1	GM12878 HAIB Rsequence = 10.0788 bits	5'-CTGCCGGAAGCGGAAACCCCCTCC-3'	543801-543824, + Chromosome 20	Human CSNK2A1/CK2A1	❶ [5'-CCGCTTCCGGC-3', -], 15.6426 bits ❷ [5'-GGGTTTCCGCT-3', -], 7.08009 bits ❸ [5'-AAACCCCCTCC-3', +], 3.63318 bits	The fragment was proven to contain two immediately adjacent binding sites by EMSA, Western blotting and deletion analysis.	Krehan et al. Transcription Factors Ets1, NF-kB, and Sp1 Are Major Determinants of the Promoter Activity of the Human Protein Kinase CK2aGene. 2000
		5'-CCTCCGGGAAGCCACCGGGAACCACCCATTTCCTCCCCATGTTTG-3'	8119-8163, + HTLV1 genome	HTLV1 LTR	❶ [5'-CCATTTCCTCC-3', +], 11.0673 bits ❷ [5'-TGGTTCCCGGT-3', -], 5.39848 bits ❸ [5'-TGGCTTCCCGG-3', -], 4.1888 bits ❹ [5'-GGCTTCCCGGA-3', -], 1.91534 bits ❺ [5'-GTGGTTCCCGG-3', -], 0.948379 bit	The fragment was proven to contain binding sites by EMSA and competition experiments. The integrity of the two blue parts is required for efficient binding.	Bosselut et al. The product of the c-ets-1 proto-oncogene and the related Ets2 protein act as transcriptional activators of the long terminal repeat of human T cell leukemia virus HTLV-1. 1990
		5'-AGAAGCCACATCCTCTGGAAAGAAGA-3'	22556509-22556534, + Chromosome 14	Human TRA	❶ [5'-CCACATCCTCT-3', +], 9.78243 bits	N/A	Wang et al. Evolutionarily Conserved Ets Family Members Display Distinct DNA Binding Specitlcities. 1992 Ho et al. Sequence-specific binding of human ets-1 to the T cell receptor alpha gene enhancer. 1990
ETV1	K562, Stanford Rsequence = 10.8636 bits	5'-GCTGCTCGGCGCACGGAAGATCCTGTCCCCG-3'	48951980-48952010, - Chromosome 18	Human SMAD7	❶ [5'-GCACGGAAGATC-3', -], 5.29587 bits ❷ [5'-GACAGGATCTTC-3', +], 3.7265 bits	The two blue parts in the fragment were proven to be two binding sites by EMSA, antibodies, competiton and mutation analysis. And the 'GGAA' site is stronger than the 'GGAT' site.	Dowdy et al. HER2/Neu- and TAK1-mediated Up-regulation of the Transforming Growth Factor β Inhibitor Smad7 via the ETS Protein ER81. 2003
		5’-TAATCAAGAGGATGTTATAAAGC-3‘	102798233-102798255, - Chromosome 11	Human MMP1	❶ [5'-AAGAGGATGTTA-3'], -], 8.53072 bits	The blue part in the fragment was proven to be a binding site by EMSA, competiton and mutation analysis.	Bosc et al. HER2/Neu-mediated activation of the ETS transcription factor ER81 and its target gene MMP-1. 2001
ETV6	GM12878 HAIB Rsequence = 11.3944 bits	5'-TGTTTGGAAATGGTCC-3'	102843706-102843721, - Chromosome 11	Human MMP3	❶ [5'-CCATTTCCAAAC-3', +], 3.042 bits	The fragment was proven to be a binding site region by EMSA and competition.	FENRICK et al. TEL, a Putative Tumor Suppressor, Modulates Cell Growth and Cell Morphology of Ras-Transformed Cells While Repressing the Transcription of stromelysin-1. 2000
		5'-CCAAGACAGGAAGCACTTCCTGGAGATTAA-3'	102843802-102843831, - Chromosome 11	Human MMP3	❶ [5'-GTGCTTCCTGTC-3', +], 9.98943 bits ❷ [5'-GCACTTCCTGGA-3', -], 7.80315 bits	The fragment was proven to be a binding site region by EMSA and competition.	FENRICK et al. TEL, a Putative Tumor Suppressor, Modulates Cell Growth and Cell Morphology of Ras-Transformed Cells While Repressing the Transcription of stromelysin-1. 2000
		5'-CGGCCAAGCCGGAAGTGAGTGCC-3'	N/A	Artifitial oligonucleotide	❶ [5'-TCACTTCCGGCT-3'], 10.7892 bits	The fragment was proven to be a binding site region by EMSA and competition.	Green et al. DNA Binding by the ETS Protein TEL (ETV6) Is Regulated by Autoinhibition and Self-association. 2010
FOS	MCF10A-Er-Src HMS afimoxifene-1µM-4h bipartite iPWM 3<1,2>3 Rsequence = 10.6657 bits	5'-GACGATGAGACAGACCCATTATGCC-3'	68159927-68159951, + Chromosome 12	Human IFNG	❶ [5'-TGAGACA-3', +], 6.83001 bits ❷ [5'-TGTCTCA-3', -], 6.40584 bits ❶ and ❷ are at the same position.	This fragment was proven to contain a binding site of AP1 by EMSA, competition and antibodies.	YE et al. The Nuclear Factor YY1 Suppresses the Human Gamma Interferon Promoter through Two Mechanisms: Inhibition of AP1 Binding and Activation of a Silencer Element. 1996
		5'-CTCCCATTTCCATGACGTCATGGTTA-3'	22556443-22556468, + Chromosome 14	Human TRA	❶ [5'-TGACGTCA-3', +], 10.4847 bits ❷ [5'-TGACGTCA-3', -], 10.4847 bits ❶ and ❷ are at the same position.	The fragment was proven to be a binding site region by DNase I footprinting.	Ho et al. A T-cell-specific transcriptional enhancer element 3' of Cα in the human T-cell receptor α locus. 1989
		5'-GCCAACCATGACTCAGTGCTTCT-3'	113614-113636, + Chromosome 16	Human α-globin regulatory element (HS-40)	❶ [5'-TGACTCA-3', +], 11.6133 bits ❷ [5'-TGAGTCA-3', -], 11.6133 bits ❶ and ❷ are at the same position.	This fragment was proven to contain a binding site by DNase I footprinting and site-directed mutagenesis.	ZHANG et al. Transcriptional Activation of Human ζ2 Globin Promoter by the α Globin Regulatory Element (HS-40): Functional Role of Specific Nuclear Factor-DNA Complexes. 1993
		5'-CAGGACTGCTGAGTCATCCTGTGGG-3'	113646-113670, + Chromosome 16	Human α-globin regulatory element (HS-40)	❶ [5'-TGAGTCA-3', +], 11.6133 bits ❷ [5'-TGACTCA-3', -], 11.6133 bits ❶ and ❷ are at the same position.	This fragment was proven to contain a binding site by DNase I footprinting and site-directed mutagenesis.	ZHANG et al. Transcriptional Activation of Human ζ2 Globin Promoter by the α Globin Regulatory Element (HS-40): Functional Role of Specific Nuclear Factor-DNA Complexes. 1993
		5'-CCTCAGCCATGACTCAGCAAATAAC-3'	57586972-57586996, + Chromosome 18	Human FECH	❶ [5'-TGACTCA-3', +], 11.6133 bits ❷ [5'-TGAGTCA-3', -], 11.6133 bits ❶ and ❷ are at the same position.	This fragment was proven to contain a binding site by DNase I footprinting, EMSA and competition experiments.	Tugore et al. A Single Promoter Directs Both Housekeeping and Erythroid Preferential Expression of the Human Ferrochelatase Gene. 1994
		5'-GGCCAAGTGATGTAACCC-3'	230714209-230714226, - Chromosome 1	Human AGT	❶ [5'-TGATGTAA-3', -], 8.50321 bits ❷ [5'-TTACATCA-3', +], 8.01247 bits ❶ and ❷ are at the same position.	The fragment was proven to be a binding site region by EMSA and competition.	Yanai et al. ATF-like Element Contributes to Hepatic Activation of Human Angiotensinogen Promoter. 1997
		5'-CCCCGGTGGGTGATTAACAGATTTGGGG-3'	1295766-1295793, - Chromosome 1	Human TERT	❶ [5'-TGATTAA-3', -], 8.63183 bits ❷ [5'-TTAATCA-3', +], 8.14109 bits ❶ and ❷ are at the same position.	This fragment was proven to contain a binding site by EMSA, competition and antibodies.	Takakura et al. Function of AP-1 in Transcription of the Telomerase Reverse Transcriptase Gene (TERT) in Human and Mouse Cells. 2005
		5'-CCTCCAGTGACTCAGCACAGGTTCCCCAG-3'	119087815-119087843, + Chromosome 11	Human HMBS	❶ [5'-TGACTCA-3', +], 11.6133 bits ❷ [5'-TGACTCA-3', +], 11.6133 bits ❶ and ❷ are at the same position.	This fragment was proven to contain a binding site by cross-linking analysis and gel retardation assays.	MIGNOTTE et al. Cis- and trans-acting elements involved in the regulation of the erythroid promoter of the human porphobilinogen deaminase gene. 1989
	MCF10A-Er-Src HMS afimoxifene-1µM-12h bipartite iPWM 3<1,2>3 Rsequence = 10.7112 bits	5'-CTCCCATTTCCATGACGTCATGGTTA-3'	22556443-22556468, + Chromosome 14	Human TRA	❶ [5'-TGACGTCA-3', +], 11.5004 bits ❷ [5'-TGACGTCA-3', -], 11.5004 bits ❶ and ❷ are at the same position.	The fragment was proven to be a binding site region by DNase I footprinting.	Ho et al. A T-cell-specific transcriptional enhancer element 3' of Cα in the human T-cell receptor α locus. 1989
		5'-GACGATGAGACAGACCCATTATGCC-3'	68159927-68159951, + Chromosome 12	Human IFNG	❶ [5'-TGAGACA-3', +], 6.34289 bits ❷ [5'-TGTCTCA-3', -], 6.64214 bits ❶ and ❷ are at the same position.	This fragment was proven to contain a binding site of AP1 by EMSA, competition and antibodies.	YE et al. The Nuclear Factor YY1 Suppresses the Human Gamma Interferon Promoter through Two Mechanisms: Inhibition of AP1 Binding and Activation of a Silencer Element. 1996
		5'-GCCAACCATGACTCAGTGCTTCT-3'	113614-113636, + Chromosome 16	Human α-globin regulatory element (HS-40)	❶ [5'-TGACTCA-3', +], 11.629 bits ❷ [5'-TGAGTCA-3', -], 11.629 bits ❶ and ❷ are at the same position.	This fragment was proven to contain a binding site by DNase I footprinting and site-directed mutagenesis.	ZHANG et al. Transcriptional Activation of Human ζ2 Globin Promoter by the α Globin Regulatory Element (HS-40): Functional Role of Specific Nuclear Factor-DNA Complexes. 1993
		5'-CAGGACTGCTGAGTCATCCTGTGGG-3'	113646-113670, + Chromosome 16	Human α-globin regulatory element (HS-40)	❶ [5'-TGAGTCA-3', +], 11.629 bits ❷ [5'-TGACTCA-3', -], 11.629 bits ❶ and ❷ are at the same position.	This fragment was proven to contain a binding site by DNase I footprinting and site-directed mutagenesis.	ZHANG et al. Transcriptional Activation of Human ζ2 Globin Promoter by the α Globin Regulatory Element (HS-40): Functional Role of Specific Nuclear Factor-DNA Complexes. 1993
		5'-CCTCAGCCATGACTCAGCAAATAAC-3'	57586972-57586996, + Chromosome 18	Human FECH	❶ [5'-TGACTCA-3', +], 11.629 bits ❷ [5'-TGAGTCA-3', -], 11.629 bits ❶ and ❷ are at the same position.	This fragment was proven to contain a binding site by DNase I footprinting, EMSA and competition experiments.	Tugore et al. A Single Promoter Directs Both Housekeeping and Erythroid Preferential Expression of the Human Ferrochelatase Gene. 1994
		5'-GGCCAAGTGATGTAACCC-3'	230714209-230714226, - Chromosome 1	Human AGT	❶ [5'-TGATGTAA-3', -], 7.95566 bits ❷ [5'-TTACATCA-3', +], 8.50887 bits ❶ and ❷ are at the same position.	The fragment was proven to be a binding site region by EMSA and competition.	Yanai et al. ATF-like Element Contributes to Hepatic Activation of Human Angiotensinogen Promoter. 1997
		5'-CCCCGGTGGGTGATTAACAGATTTGGGG-3'	1295766-1295793, - Chromosome 1	Human TERT	❶ [5'-TGATTAA-3', -], 8.08428 bits ❷ [5'-TTAATCA-3', +], 8.63749 bits ❶ and ❷ are at the same position.	This fragment was proven to contain a binding site by EMSA, competition and antibodies.	Takakura et al. Function of AP-1 in Transcription of the Telomerase Reverse Transcriptase Gene (TERT) in Human and Mouse Cells. 2005
		5'-CCTCCAGTGACTCAGCACAGGTTCCCCAG-3'	119087815-119087843, + Chromosome 11	Human HMBS	❶ [5'-TGACTCA-3', +], 11.629 bits ❷ [5'-TGACTCA-3', +], 11.629 bits ❶ and ❷ are at the same position.	This fragment was proven to contain a binding site by cross-linking analysis and gel retardation assays.	MIGNOTTE et al. Cis- and trans-acting elements involved in the regulation of the erythroid promoter of the human porphobilinogen deaminase gene. 1989
FOSL1	K562 HAIB bipartite iPWM 3<1,2>3 Rsequence = 11.2834 bits	5'-CTCCCATTTCCATGACGTCATGGTTA-3'	22556443-22556468, + Chromosome 14	Human TRA	❶ [5'-TGACGTCA-3', +], 11.7137 bits ❷ [5'-TGACGTCA-3', -], 11.7137 bits ❶ and ❷ are at the same position.	The fragment was proven to be a binding site region by DNase I footprinting.	Ho et al. A T-cell-specific transcriptional enhancer element 3' of Cα in the human T-cell receptor α locus. 1989
		5'-GACGATGAGACAGACCCATTATGCC-3'	68159927-68159951, + Chromosome 12	Human IFNG	None	This fragment was proven to contain a binding site of AP1 by EMSA, competition and antibodies.	YE et al. The Nuclear Factor YY1 Suppresses the Human Gamma Interferon Promoter through Two Mechanisms: Inhibition of AP1 Binding and Activation of a Silencer Element. 1996
		5'-CCCCGGTGGGTGATTAACAGATTTGGGG-3'	1295766-1295793, - Chromosome 1	Human TERT	❶ [5'-TTAATCA-3', +], 6.95213 bits	This fragment was proven to contain a binding site by EMSA, competition and antibodies.	Takakura et al. Function of AP-1 in Transcription of the Telomerase Reverse Transcriptase Gene (TERT) in Human and Mouse Cells. 2005
		5'-GCCAACCATGACTCAGTGCTTCT-3'	113614-113636, + Chromosome 16	Human α-globin regulatory element (HS-40)	❶ [5'-TGACTCA-3', +], 11.8423 bits ❷ [5'-TGAGTCA-3', -], 11.8423 bits ❶ and ❷ are at the same position.	This fragment was proven to contain a binding site by DNase I footprinting and site-directed mutagenesis.	ZHANG et al. Transcriptional Activation of Human ζ2 Globin Promoter by the α Globin Regulatory Element (HS-40): Functional Role of Specific Nuclear Factor-DNA Complexes. 1993
		5'-CAGGACTGCTGAGTCATCCTGTGGG-3'	113646-113670, + Chromosome 16	Human α-globin regulatory element (HS-40)	❶ [5'-TGAGTCA-3', +], 11.8423 bits ❷ [5'-TGACTCA-3', -], 11.8423 bits ❶ and ❷ are at the same position.	This fragment was proven to contain a binding site by DNase I footprinting and site-directed mutagenesis.	ZHANG et al. Transcriptional Activation of Human ζ2 Globin Promoter by the α Globin Regulatory Element (HS-40): Functional Role of Specific Nuclear Factor-DNA Complexes. 1993
		5'-GGCCAAGTGATGTAACCC-3'	230714209-230714226, - Chromosome 1	Human AGT	❶ [5'-TTACATCA-3', +], 6.82351 bits	The fragment was proven to be a binding site region by EMSA and competition.	Yanai et al. ATF-like Element Contributes to Hepatic Activation of Human Angiotensinogen Promoter. 1997
		5'-CCTCAGCCATGACTCAGCAAATAAC-3'	57586972-57586996, + Chromosome 18	Human FECH	❶ [5'-TGACTCA-3', +], 11.8423 bits ❷ [5'-TGAGTCA-3', -], 11.8423 bits ❶ and ❷ are at the same position.	This fragment was proven to contain a binding site by DNase I footprinting, EMSA and competition experiments.	Tugore et al. A Single Promoter Directs Both Housekeeping and Erythroid Preferential Expression of the Human Ferrochelatase Gene. 1994
		5'-CCTCCAGTGACTCAGCACAGGTTCCCCAG-3'	119087815-119087843, + Chromosome 11	Human HMBS	❶ [5'-TGACTCA-3', +], 11.8423 bits ❷ [5'-TGAGTCA-3', -], 11.8423 bits ❶ and ❷ are at the same position.	This fragment was proven to contain a binding site by cross-linking analysis and gel retardation assays.	MIGNOTTE et al. Cis- and trans-acting elements involved in the regulation of the erythroid promoter of the human porphobilinogen deaminase gene. 1989
FOSL2	A549 HAIB ethanol-0.02%-1h bipartite iPWM 3<1,2>3 Rsequence = 11.051 bits	5'-GACGATGAGACAGACCCATTATGCC-3'	68159927-68159951, + Chromosome 12	Human IFNG	❶ [5'-TGTCTCA-3', -], 6.46001 bits	This fragment was proven to contain a binding site of AP1 by EMSA, competition and antibodies.	YE et al. The Nuclear Factor YY1 Suppresses the Human Gamma Interferon Promoter through Two Mechanisms: Inhibition of AP1 Binding and Activation of a Silencer Element. 1996
		5'-CTCCCATTTCCATGACGTCATGGTTA-3'	22556443-22556468, + Chromosome 14	Human TRA	❶ [5'-TGACGTCA-3', +], 11.6113 bits ❷ [5'-TGACGTCA-3', -], 11.6113 bits ❶ and ❷ are at the same position.	The fragment was proven to be a binding site region by DNase I footprinting.	Ho et al. A T-cell-specific transcriptional enhancer element 3' of Cα in the human T-cell receptor α locus. 1989
		5'-GCCAACCATGACTCAGTGCTTCT-3'	113614-113636, + Chromosome 16	Human α-globin regulatory element (HS-40)	❶ [5'-TGACTCA-3', +], 11.7399 bits ❷ [5'-TGAGTCA-3', -], 11.7399 bits ❶ and ❷ are at the same position.	This fragment was proven to contain a binding site by DNase I footprinting and site-directed mutagenesis.	ZHANG et al. Transcriptional Activation of Human ζ2 Globin Promoter by the α Globin Regulatory Element (HS-40): Functional Role of Specific Nuclear Factor-DNA Complexes. 1993
		5'-CAGGACTGCTGAGTCATCCTGTGGG-3'	113646-113670, + Chromosome 16	Human α-globin regulatory element (HS-40)	❶ [5'-TGAGTCA-3', +], 11.7399 bits ❷ [5'-TGACTCA-3', -], 11.7399 bits ❶ and ❷ are at the same position.	This fragment was proven to contain a binding site by DNase I footprinting and site-directed mutagenesis.	ZHANG et al. Transcriptional Activation of Human ζ2 Globin Promoter by the α Globin Regulatory Element (HS-40): Functional Role of Specific Nuclear Factor-DNA Complexes. 1993
		5'-CCTCAGCCATGACTCAGCAAATAAC-3'	57586972-57586996, + Chromosome 18	Human FECH	❶ [5'-TGACTCA-3', +], 11.7399 bits ❷ [5'-TGAGTCA-3', -], 11.7399 bits ❶ and ❷ are at the same position.	This fragment was proven to contain a binding site by DNase I footprinting, EMSA and competition experiments.	Tugore et al. A Single Promoter Directs Both Housekeeping and Erythroid Preferential Expression of the Human Ferrochelatase Gene. 1994
		5'-GGCCAAGTGATGTAACCC-3'	230714209-230714226, - Chromosome 1	Human AGT	❶ [5'-TGATGTAA-3', -], 8.27804 bits ❷ [5'-TTACATCA-3', +], 7.58903 bits ❶ and ❷ are at the same position.	The fragment was proven to be a binding site region by EMSA and competition.	Yanai et al. ATF-like Element Contributes to Hepatic Activation of Human Angiotensinogen Promoter. 1997
		5'-CCCAACCTGCCTCACCCACTGCGTCACTTGT-3'	230714949-230714979, - Chromosome 1	Human AGT	None	The fragment was proven to be a binding site region by EMSA, competition and antibodies.	Narayanan et al. cAMP increases the expression of human angiotensinogen gene through a combination of cyclic AMP responsive element binding protein and a liver specific transcription factor. 1998
		5'-CCCCGGTGGGTGATTAACAGATTTGGGG-3'	1295766-1295793, - Chromosome 1	Human TERT	❶ [5'-TGATTAA-3', -], 8.40666 bits ❷ [5'-TTAATCA-3', +], 7.71765 bits ❶ and ❷ are at the same position.	This fragment was proven to contain a binding site by EMSA, competition and antibodies.	Takakura et al. Function of AP-1 in Transcription of the Telomerase Reverse Transcriptase Gene (TERT) in Human and Mouse Cells. 2005
		5'-CCTCCAGTGACTCAGCACAGGTTCCCCAG-3'	119087815-119087843, + Chromosome 11	Human HMBS	❶ [5'-TGACTCA-3', +], 11.7399 bits ❷ [5'-TGACTCA-3', +], 11.7399 bits ❶ and ❷ are at the same position.	This fragment was proven to contain a binding site by cross-linking analysis and gel retardation assays.	MIGNOTTE et al. Cis- and trans-acting elements involved in the regulation of the erythroid promoter of the human porphobilinogen deaminase gene. 1989
	HepG2 HAIB bipartite iPWM 3<1,2>3 Rsequence = 9.83225 bits	5'-CTCCCATTTCCATGACGTCATGGTTA-3'	22556443-22556468, + Chromosome 14	Human TRA	❶ [5'-TGACGTCA-3', +], 11.2667 bits ❷ [5'-TGACGTCA-3', -], 11.2667 bits ❶ and ❷ are at the same position.	The fragment was proven to be a binding site region by DNase I footprinting.	Ho et al. A T-cell-specific transcriptional enhancer element 3' of Cα in the human T-cell receptor α locus. 1989
		5'-GACGATGAGACAGACCCATTATGCC-3'	68159927-68159951, + Chromosome 12	Human IFNG	❶ [5'-TGAGACA-3', +], 6.20538 bits ❷ [5'-TGTCTCA-3', -], 7.4991 bits ❶ and ❷ are at the same position. ❸ [5'-AGACCCA-3', +], 3.52808 bits ❹ [5'-TGGGTCT-3', -], 2.39624 bits ❸ and ❹ are at the same position.	This fragment was proven to contain a binding site of AP1 by EMSA, competition and antibodies.	YE et al. The Nuclear Factor YY1 Suppresses the Human Gamma Interferon Promoter through Two Mechanisms: Inhibition of AP1 Binding and Activation of a Silencer Element. 1996
		5'-GCCAACCATGACTCAGTGCTTCT-3'	113614-113636, + Chromosome 16	Human α-globin regulatory element (HS-40)	❶ [5'-TGACTCA-3', +], 11.3953 bits ❷ [5'-TGAGTCA-3', -], 11.3953 bits ❶ and ❷ are at the same position. ❸ [5'-TGCTTCT-3', +], 2.81234 bits ❹ [5'-AGAAGCA-3', -], 1.13024 bits ❸ and ❹ are at the same position.	This fragment was proven to contain a binding site by DNase I footprinting and site-directed mutagenesis.	ZHANG et al. Transcriptional Activation of Human ζ2 Globin Promoter by the α Globin Regulatory Element (HS-40): Functional Role of Specific Nuclear Factor-DNA Complexes. 1993
		5'-CAGGACTGCTGAGTCATCCTGTGGG-3'	113646-113670, + Chromosome 16	Human α-globin regulatory element (HS-40)	❶ [5'-TGAGTCA-3', +], 11.3953 bits ❷ [5'-TGACTCA-3', -], 11.3953 bits ❶ and ❷ are at the same position.	This fragment was proven to contain a binding site by DNase I footprinting and site-directed mutagenesis.	ZHANG et al. Transcriptional Activation of Human ζ2 Globin Promoter by the α Globin Regulatory Element (HS-40): Functional Role of Specific Nuclear Factor-DNA Complexes. 1993
		5'-CCTCAGCCATGACTCAGCAAATAAC-3'	57586972-57586996, + Chromosome 18	Human FECH	❶ [5'-TGACTCA-3', +], 11.3953 bits ❷ [5'-TGAGTCA-3', -], 11.3953 bits ❶ and ❷ are at the same position.	This fragment was proven to contain a binding site by DNase I footprinting, EMSA and competition experiments.	Tugore et al. A Single Promoter Directs Both Housekeeping and Erythroid Preferential Expression of the Human Ferrochelatase Gene. 1994
		5'-GGCCAAGTGATGTAACCC-3'	230714209-230714226, - Chromosome 1	Human AGT	None	The fragment was proven to be a binding site region by EMSA and competition.	Yanai et al. ATF-like Element Contributes to Hepatic Activation of Human Angiotensinogen Promoter. 1997
		5'-CCCAACCTGCCTCACCCACTGCGTCACTTGT-3'	230714949-230714979, - Chromosome 1	Human AGT	❶ [5'-TGCCTCA-3', -], 7.80698 bits ❷ [5'-TGAGGCA-3', +], 5.98272 bits ❶ and ❷ are at the same position. ❸ [5'-TGCCTCA-3', -], 7.80698 bits ❹ [5'-TGAGGCA-3', +], 5.98272 bits ❸ and ❹ are at the same position.	The fragment was proven to be a binding site region by EMSA, competition and antibodies.	Narayanan et al. cAMP increases the expression of human angiotensinogen gene through a combination of cyclic AMP responsive element binding protein and a liver specific transcription factor. 1998
		5'-CCCCGGTGGGTGATTAACAGATTTGGGG-3'	1295766-1295793, - Chromosome 1	Human TERT	None	This fragment was proven to contain a binding site by EMSA, competition and antibodies.	Takakura et al. Function of AP-1 in Transcription of the Telomerase Reverse Transcriptase Gene ( TERT) in Human and Mouse Cells. 2005
		5'-CCTCCAGTGACTCAGCACAGGTTCCCCAG-3'	119087815-119087843, + Chromosome 11	Human HMBS	❶ [5'-TGACTCA-3', +], 11.3953 bits ❷ [5'-TGACTCA-3', +], 11.3953 bits ❶ and ❷ are at the same position.	This fragment was proven to contain a binding site by cross-linking analysis and gel retardation assays.	MIGNOTTE et al. Cis- and trans-acting elements involved in the regulation of the erythroid promoter of the human porphobilinogen deaminase gene. 1989
FOXA1	T47D Replicate 2 HAIB iPWM DMSO-0.02%-1h Rsequence = 10.0839 bits	5'-GTTCTTTTATATTTACAATTAC-3'	68568626-68568647, + Chromosome 4	Human UGT2B17	❶ [5'-TATTTACAATT-3', +], 9.46136 bits	The fragment was proven to be a binding site region by electromobility shift, and chromatin immunoprecipitation analyses.	Hu et al. A Novel Polymorphism in a Forkhead Box A1 (FOXA1) Binding Site of the Human UDP Glucuronosyltransferase 2B17 Gene Modulates Promoter Activity and Is Associated with Altered Levels of Circulating Androstane-3 ,17 -diol Glucuronide. 2010
		5'-TTAAGAGGAAAAAAATAAATAAAAAGGCA-3'	127519430-127519458, + Chromosome 8	8q24	❶ [5'-TATTTATTTTT-3', +], 10.859 bits	The fragment was proven to be a binding site region by competition experiments.	Jia et al. Functional Enhancers at the Gene-Poor 8q24 Cancer Linked Locus. 2009
		5'-GTAGTGTTTGCCGATTATTG-3'	52565265-52565284, + Chromosome 16	Human TOX3 (SNP rs4784227)	❶ [5'-TGTTTGCCGAT-3', +], 10.3918 bits	The fragment was proven to be a binding site region by in vivo allele-specific binding assays.	Cowper-Sal·lari et al. Breast cancer risk-associated SNPs modulate the affinity of chromatin for FOXA1 and alter gene expression. 2012
FOXA2	HepG2 HAIB iPWM Rsequence = 11.2584 bits	5'-TTTTGTTTGTTTTAAATTAAAAAAACAA-3'	107993715-107993742, + Chromosome 4	Human HADH	❶ [5'-TGTTTGTTTTA-3', +], 12.0301 bits ❷ [5'-TGTTTTTTTAA-3', -], 8.50403 bits ❸ [5'-TGTTTTAAATT-3', +], 2.51043 bits	The fragment was proven to be a binding site region by ChIP followed by PCR.	Lantz et al. Foxa2 regulates multiple pathways of insulin secretion. 2004
		5'-AATTTCAAGCAAACATGATCCAACTGTT-3'	168901023-168901050, + Chromosome 2	Human G6PC2	❶ [5'-TGTTTGCTTGA-3', -], 10.8545 bits	The fragment was proven to contain a binding site by EMSA and antibody experiments.	Dos Santos et al. A Single-Nucleotide Polymorphism in a Methylatable Foxa2 Binding Site of the G6PC2 Promoter Is Associated With Insulin Secretion In Vivo and Increased Promoter Activity In Vitro. 2008
		5'-TATGACAAGTAAATAAGCTTTGCTGG-3'	154562846-154562871, + Chromosome 4	Human FGB	❶ [5'-TATTTACTTGT-3', -], 10.6379 bits	The fragment was proven to contain a binding site by EMSA and antibody experiments.	Verschuur et al. A Hepatocyte Nuclear Factor-3 Site in the Fibrinogen β Promoter Is Important for Interleukin 6-induced Expression, and Its Activity Is Influenced by the Adjacent -148C/T Polymorphism. 2005
		5'-GCGGCAGCTGAATATTGATGGGAATCTAATCAATAAGTGCTTTGCC-3'	171026851-171026896, + Chromosome 3	Human SLC2A2/GLUT2	❶ [5'-TATTGATTAGA-3'], 3.47384 bits	The fragment was proven to be a binding site region by EMSA.	Cha et al. Identification of Transacting Factors Responsible for the Tissue-specific Expression of Human Glucose Transporter Type 2 Isoform Gene. 2000
FOXP2	SK-N-MC HAIB iPWM Rsequence = 9.6764 bits	5'-TTGGTGTTTGTGAGTGTTTATGAAAT-3'	100644036-100644061, + Chromosome 11	Human SRPX2	❶ [5'-AGTGTTTATG-3', +], 7.57817 bits ❷ [5'-GGTGTTTGTG-3', +], 7.47738 bits	The fragment was proven to be a binding site region by EMSA, antibody and competition experiments.	Roll et al. Molecular networks implicated in speech-related disorders: FOXP2 regulates the SRPX2/uPAR complex. 2010.
		5'-GTTTTTTTTGTAAACAATATAATC-3'	100643846-100643869, + Chromosome 11	Human SRPX2	❶ [5'-ATTGTTTACA-3', -] 10.6259 bits	The fragment was proven to be a binding site region by EMSA, antibody and competition experiments.	Roll et al. Molecular networks implicated in speech-related disorders: FOXP2 regulates the SRPX2/uPAR complex. 2010.
GABPA	K562 HAIB iPWM Rsequence = 10.8567 bits	5'-TTCTGAAACAGGAAACCAATA-3'	122456929-122456949, + Chromosome 4	Human IL2	❶ [5'-TGGTTTCCTGT-3', -], 8.0045 bits	The fragment was proven to be a binding site region by EMSA and DNase I footprinting.	AVOTS et al. GABP Factors Bind to a Distal Interleukin 2 (IL-2) Enhancer and Contribute to c-Raf-Mediated Increase in IL-2 Induction. 1997
		5'-TCCTCACCGGAAACCCACAGTCAA-3'	69516867-69516890, + Chromosome 11	Human CCND1	❶ [5'-GGGTTTCCGGT-3', -], 8.75374 bits	The fragment was proven to be a binding site region by EMSA.	French et al. Functional Variants at the 11q13 Risk Locus for Breast Cancer Regulate Cyclin D1 Expression through Long-Range Enhancers. 2013
		5'-AACCAAGAAAGGAAGAAACGGGCGG-3'	8769672-8769696, - Chromosome 3	Human OXTR	❶ [5'-TTTCTTCCTTT-3', +], 5.04432 bits ❷ [5'-CCGTTTCTTCC-3', +], 4.66668 bits ❸ [5'-TCCTTTCTTGG-3', +], 2.89954 bits	The fragment was proven to be a binding site region of GABP by EMSA.	HOARE et al. Identification of a GABPa/b Binding Site Involved in the Induction of Oxytocin Receptor Gene Expression in human Breast Cells. Potentiation by c-Fos/c-Jun. 1999
	HL-60 HAIB Replicate 1 Rsequence = 12.6842 bits	5'-TTCTGAAACAGGAAACCAATA-3'	122456929-122456949, + Chromosome 4	Human IL2	❶ [5'-TGGTTTCCTGTT-3', -], 8.62406 bits	The fragment was proven to be a binding site region by EMSA and DNase I footprinting.	AVOTS et al. GABP Factors Bind to a Distal Interleukin 2 (IL-2) Enhancer and Contribute to c-Raf-Mediated Increase in IL-2 Induction. 1997
		5'-TCCTCACCGGAAACCCACAGTCAA-3'	69516867-69516890, + Chromosome 11	Human CCND1	❶ [5'-GGGTTTCCGGTG-3', -], 7.61835 bits	The fragment was proven to be a binding site region by EMSA.	French et al. Functional Variants at the 11q13 Risk Locus for Breast Cancer Regulate Cyclin D1 Expression through Long-Range Enhancers. 2013
		5'-AACCAAGAAAGGAAGAAACGGGCGG-3'	8769672-8769696, - Chromosome 3	Human OXTR	❶ [5'-TTTCTTCCTTTC-3', +], 8.60222 bits	The fragment was proven to be a binding site region of GABP by EMSA.	HOARE et al. Identification of a GABPa/b Binding Site Involved in the Induction of Oxytocin Receptor Gene Expression in human Breast Cells. Potentiation by c-Fos/c-Jun. 1999
GATA1	K562 USC iPWM Rsequence = 10.8106 bits	5'-CAAACTTATCTCATTTAAGGTACC-3'	67062482-67062508, - Chromosome 8	Human COPS5/JAB1	❶ [5'-ACTTATCTC-3', -], 10.6227 bits	The fragment was proven to be a binding site region of GATA1 by EMSA.	Shackleford et al. Stat3 and CCAAT/enhancer binding protein beta (CEBP-beta) regulate Jab1CSN5 expression in mammary carcinoma cells. 2011
		5'-ATGAAACCCTGCTTATCTTAAACCAACCTG-3'	5234544-5234573, - Chromosome 11	Human HBD	❶ [5'-GCTTATCTT-3', -], 11.4655 bits	The fragment was proven to be a binding site region of GATA1 by EMSA.	Matsuda et al. δ-Thalassemia Caused by Disruption of the Site for an Erythroid-Specific Transcription Factor, GATA-1, in the δ-Globin Gene Promoter. 1992
		5'-GGCCTTGTTATCTTTCTACCTT-3'	31527756-31527777, + Chromosome 16	Human AHSP	❶ [5'-TGTTATCTT-3', +], 10.1381 bits	The fragment was proven to be a binding site region of GATA1 by EMSA and DNase I footprinting.	Gallagher et al. GATA-1 and Oct-1 Are Required for Expression of the Human-Hemoglobin-stabilizing Protein Gene. 2005
		5'-CCTGGGAGGGTGGGGCCCCTATCTCTCC-3'	152602-152629, + Chromosome 16	Human HBZ	❶ [5'-CCCTATCTC-3', +], 10.3477 bits ❷ [5'-CTATCTCTC-3', +], 0.609872 bit	The fragment was proven to contain a binding site by gel mobility shift assay, methylation interference and competition experiments.	YU et al. Cell Type-Specific Protein-DNA Interactions in the Human ζ-Globin Upstream Promoter Region: Displacement of Spl by the Erythroid Cell-Specific Factor NF-E1. 1990
		5'-TGGATCTGATAAGAAACACCACCCCTGCAGCCCCCTCCCCTCACCTGACCAAT-3'	152742-152794, + Chromosome 16	Human HBZ	❶ [5'-TCTTATCAG-3', -], 12.4591 bits	The fragment was proven to contain a binding site by DNase I footprinting experiments.	YU et al. Cell Type-Specific Protein-DNA Interactions in the Human ζ-Globin Upstream Promoter Region: Displacement of Spl by the Erythroid Cell-Specific Factor NF-E1. 1990
		5'-ATTATTTAGATATAAGGAT-3'	57587019-57587037, + Chromosome 18	Human FECH	❶ [5'-TTATATCTA -3',-], 2.89397 bits ❷ [5'-CCTTATATC -3', -], 0.353422 bit	The fragment was proven to contain a binding site by DNase I footprinting, EMSA and competion experiments.	Tugore et al. A Single Promoter Directs Both Housekeeping and Erythroid Preferential Expression of the Human Ferrochelatase Gene. 1994
		5'-TGCTCCCTATCTGTAG-3'	5232759-5232774, + Chromosome 11	Human HBD	❶ [5'-CCCTATCTG-3', +], 10.7047 bits	The fragment was proven to be a binding site region of GATA1 by EMSA.	Moi et al. δ-Thalassemia due to a Mutation in an Erythroid-Specific Binding Protein Sequence 3' to the δ-Globin Gene. 1992
		5'-GAGGAAAGATAATTTTAT-3'	22303967-22303984, - Chromosome 6	Human PRL	❶ [5'-AATTATCTT-3', +], 5.04074 bits	The fragment was proven to be a binding site region of GATA1 by EMSA.	Stevens et al. Characterization of a Prolactin Gene Polymorphism and Its Associations With Systemic Lupus Erythematosus. 2001
		5'-AGGCGAATAGCAATATCTTCCCTGGCTAA-3'	47906029-47906057, - Chromosome 12	Human VDR	❶ [5'-CAATATCTT-3', -], 2.07594 bits	The fragment was proven to be a binding site region of GATA by EMSA and competion experiments.	Fang et al. Promoter and 3′-Untranslated-Region Haplotypes in the Vitamin D Receptor Gene Predispose to Osteoporotic Fracture: The Rotterdam Study. 2005 Halsall et al. The unfavorable effect of the A allele of the vitamin D receptor promoter polymorphism A-1012G has different mechanisms related to susceptibility and outcome of malignant melanoma. 2009
		5’-TTAACCAGATATGATACAGAAAACA-3‘	159302256-159302280, + Chromosome 1	Human FCER1A	❶ [5'-CTGTATCAT-3', -], 0.898983 bit	The fragment was proven to contain a weak binding site of GATA1 by EMSA.	Hasegawa et al. A Novel -66T/C Polymorphism in FcεRIα-Chain Promoter Affecting the Transcription Activity: Possible Relationship to Allergic Diseases. 2003
		5'-TTGGCTCTTATCTTGGAAGC-3'	159204883-159204902, + Chromosome 1	Human ACKR1	❶ [5'-TCTTATCTT-3', +], 12.2326 bits	The fragment was proven to be a binding site region of GATA1 by EMSA.	Tournamille et al. Disruption of a GATA motif in the Duffy gene promoter abolishes erythroid gene expression in Duffy-negative individuals. 1995
		5'-CCGGCGATAGTGTGCTATCTGCCGCTGCAGCGC-3'	19723392-19723424, + Chromosome 22	Human GP1BB	❶ [5'-TGCTATCTG-3', +], 8.39079 bits	The fragment was proven to be a binding site region of GATA1 by EMSA.	Ludlow et al. Identification of a Mutation in a GATA Binding Site of the Platelet Glycoprotein Ibb Promoter Resulting in the Bernard-Soulier Syndrome. 1996
		5'-TTTTACAGATACTGGGTGACTCAGCAGTTTTG-3'	158686739-158686770, + Chromosome 1	Human SPTA1	❶ [5'-CAGTATCTG-3', +], 2.19267 bits	The fragment was proven to contain a binding site by EMSA, antibody and competion experiments.	Boulanger et al. Erythroid Expression of the Human -Spectrin Gene Promoter Is Mediated by GATA-1- and NF-E2-binding Proteins. 2002
		5'-GGAAAGTTTTGATAAGCAAATACGGCTGAGCT-3'	132978569-132978600, + Chromosome 9	Human GFI1B	❶ [5'-GCTTATCAA-3', -], 9.28425 bits	The fragment was proven to contain a binding site by EMSA, antibody and competion experiments.	Hernández et al. Human promoter mutations unveil Oct-1 and GATA-1 opposite action on Gfi1b regulation. 2010
		5'-TAACATTATCTGAGGA-3'	64879939-64879954, + Chromosome 14	Human SPTB	❶ [5'-CATTATCTG-3', +], 9.82327 bits	The fragment was proven to contain a binding site by DNase I footprinting, EMSA, antibody and competion experiments.	Gallagher et al. A Human β-Spectrin Gene Promoter Directs High Level Expression in Erythroid but Not Muscle or Neural Cells. 1999
		5'-GGACCAGATAGTCCCG-3'	64879989-64880004, + Chromosome 14	Human SPTB	❶ [5'-GACTATCTG-3', -], 5.43432 bits	The fragment was proven to contain a binding site by DNase I footprinting, EMSA, antibody and competion experiments.	Gallagher et al. A Human β-Spectrin Gene Promoter Directs High Level Expression in Erythroid but Not Muscle or Neural Cells. 1999
		5'-TGGAACCTATCAGGGACCA-3'	113503-113521, + Chromosome 16	Human α-globin regulatory element (HS-40)	❶ [5'-ACCTATCAG-3', +], 6.14874 bits	The fragment was proven to contain a binding site by DNase I footprinting experiments.	ZHANG et al. Transcriptional Activation of Human ζ2 Globin Promoter by the α Globin Regulatory Element (HS-40): Functional Role of Specific Nuclear Factor-DNA Complexes. 1993
		5'-GGGAGCAGATAACTGGGC-3'	113598-113615, + Chromosome 16	Human α-globin regulatory element (HS-40)	❶ [5'-AGTTATCTG-3', -], 8.88525 bits	The fragment was proven to contain a binding site by DNase I footprinting experiments.	ZHANG et al. Transcriptional Activation of Human ζ2 Globin Promoter by the α Globin Regulatory Element (HS-40): Functional Role of Specific Nuclear Factor-DNA Complexes. 1993
		5'-TACTGCTGATTACAACCT-3'	113704-113721, + Chromosome 16	Human α-globin regulatory element (HS-40)	❶ [5'-TGTAATCAG-3', -], 5.3641 bits	The fragment was proven to contain a binding site by DNase I footprinting experiments.	ZHANG et al. Transcriptional Activation of Human ζ2 Globin Promoter by the α Globin Regulatory Element (HS-40): Functional Role of Specific Nuclear Factor-DNA Complexes. 1993
		5'-TCCTGTTTATCTGAGAGG-3'	113739-113756, + Chromosome 16	Human α-globin regulatory element (HS-40)	❶ [5'-GTTTATCTG-3', +], 10.6268 bits	The fragment was proven to contain a binding site by DNase I footprinting experiments.	ZHANG et al. Transcriptional Activation of Human ζ2 Globin Promoter by the α Globin Regulatory Element (HS-40): Functional Role of Specific Nuclear Factor-DNA Complexes. 1993
		5'-TGCAGATAGTGCTATCAAAGCCCTGACAGAGCCCTGCCCATTGCTGGGCCTTGGAGTGAGTCAGCCTA-3'	5288242-5288309, + Chromosome 11	Human β-globin HS4	❶ [5'-CACTATCTG-3', -], 6.42084 bits ❷ [5'-TGCTATCAA-3', +], 4.55442 bits	The fragment was proven to contain two binding sites of GATA1 by mutation analysis.	Stamatoyannopoulos et al. NF-E2 and GATA binding motifs are required for the formation of DNase I hypersensitive site 4 of the human 5-globin locus control region. 1995
		5'-TGCTGGGGACCCAGATAGGAGTCATCACTCTAGGCTGAG-3'	5280683-5280721, + Chromosome 11	Human β-globin HS2	❶ [5'-TCCTATCTG-3', -], 10.4853 bits ❷ [5'-AGTCATCAC-3', +], 1.91912 bits	The fragment was proven to be a binding site region of GATA1 by mutation analysis.	Pomerantz et al. Conserved elements containing NF-E2 and tandem GATA binding sites are required for erythroid-specific chromatin structure reorganization within the human β-globin locus control region.1998
		5'-ACCTCTGATAGACACATCTGGCAC-3'	5284849-5284872, + Chromosome 11	Human β-globin HS3	❶ [5'-GTCTATCAG-3', -], 5.79578 bits	The fragment was proven to be a binding site region of GATA1 by mutation analysis.	Pomerantz et al. Conserved elements containing NF-E2 and tandem GATA binding sites are required for erythroid-specific chromatin structure reorganization within the human β-globin locus control region.1998
		5'-ATAACCCATCTGGGCCCTGATAGCTGGT-3'	5284788-5284815, + Chromosome 11	Human β-globin HS3	❶ [5'-AGCTATCAG-3', -], 4.05421 bits ❷ [5'-ACCCATCTG-3', +], 2.39685 bits	The fragment was proven to be a binding site region of GATA1 by mutation analysis.	Pomerantz et al. Conserved elements containing NF-E2 and tandem GATA binding sites are required for erythroid-specific chromatin structure reorganization within the human β-globin locus control region.1998
GATA2	K562 HAIB iPWM Rsequence = 10.2788 bits	5'-CAAACTTATCTCATTTAAGGTACC-3'	67062482-67062508, - Chromosome 8	Human COPS5/JAB1	❶ [5'-GAGATAAGT-3', +], 10.9644 bits ❷ [5'-ATGAGATAA-3', +], 0.338262 bit	The fragment was proven to be a binding site region of GATA2 by EMSA and cotransfection studies.	Shackleford et al. Stat3 and CCAAT/enhancer binding protein beta (CEBP-beta) regulate Jab1CSN5 expression in mammary carcinoma cells. 2011
		5'-TAGCACTTATCGTTTAAACA-3'	12350763-12350782, + Chromosome 3	Human PPARG	❶ [5'-ACGATAAGT-3', -], 3.99572 bits	The fragment was proven to contain a weak binding site of GATA2 by EMSA.	Meirhaeghe et al. Study of a new PPARγ2 promoter polymorphism and haplotype analysis in a French population. 2005
		5'-TGCTCCCTATCTGTAG-3'	5232759-5232774, + Chromosome 11	Human δ-globin	❶ [5'-CAGATAGGG-3', -], 10.0097 bits	The fragment was proven to be a binding site region of GATA2 by EMSA.	Moi et al. δ-Thalassemia due to a Mutation in an Erythroid-Specific Binding Protein Sequence 3' to the δ-Globin Gene. 1992
		5'-GAGGAAAGATAATTTTAT-3'	22303967-22303984, - Chromosome 6	Human PRL	❶ [5'-AAGATAATT-3', -], 7.37142 bits	The fragment was proven to be a binding site region of GATA2 by EMSA.	Stevens et al. Characterization of a Prolactin Gene Polymorphism and Its Associations With Systemic Lupus Erythematosus. 2001
		5'-AGGCGAATAGCAATATCTTCCCTGGCTAA-3'	47906029-47906057, - Chromosome 12	Human VDR	❶ [5'-AAGATATTG-3', -], 4.40856 bits	The fragment was proven to be a binding site region of GATA by EMSA and competion experiments.	Fang et al. Promoter and 3′-Untranslated-Region Haplotypes in the Vitamin D Receptor Gene Predispose to Osteoporotic Fracture: The Rotterdam Study. 2005 Halsall et al. The unfavorable effect of the A allele of the vitamin D receptor promoter polymorphism A-1012G has different mechanisms related to susceptibility and outcome of malignant melanoma. 2009
GATA3	SHSY5Y USC iPWM Rsequence = 10.6281 bits	5'-CAAACTTATCTCATTTAAGGTACC-3'	67062482-67062508, - Chromosome 8	Human COPS5/JAB1	❶ [5'-AGATAAGT-3', +], 10.4616 bits	The fragment was proven to be a binding site region of GATA3 by EMSA and cotransfection studies.	Shackleford et al. Stat3 and CCAAT/enhancer binding protein beta (CEBP-beta) regulate Jab1CSN5 expression in mammary carcinoma cells. 2011
		5'-GTGAAATCAGTTTTATCTCATCACACACCTCC-3'	10453443-10453474, + Chromosome 12	Human KLRC1	❶ [5'-AGATAAAA-3', -], 12.828 bits ❷ [5'-TGATGAGA-3', -], 3.81421 bits ❸ [5'-TGAAATCA-3', +], 1.48568 bits	The fragment was proven to be a binding site region of GATA3 by ChIP assay, deletion analysis and mutation analysis.	Marusina et al. GATA-3 Is an Important Transcription Factor for Regulating Human NKG2A Gene Expression. 2005
		5'-TCAAGATGAGTAAAGATGTGGTTTCTAGATAGTGC-3'	132658063-132658097, + Chromosome 5	Human IL13	❶ [5'-AGATAGTG-3', +], 4.74104 bits ❷ [5'-AGATGAGT-3', +], 2.78091 bits	The fragment was proven to contain binding sites of GATA3 by EMSA, competition and supershift experiments.	Lavenu-Bombled et al. Interleukin-13 Gene Expression Is Regulated by GATA-3 in T Cells. 2002
		5'-AATTCAACATAGATATTTGACA-3'	138759691-138759712, + Chromosome 3	Human PIK3CB	❶ [5'-AGATATTT-3', +], 0.84709 bit	The fragment was proven to be a binding site region of GATA3 by EMSA.	Le Stunff et al. Association analysis indicates that a variant GATA-binding site in the PIK3CB promoter is a cis-acting expression quantitative trait locus for this gene and attenuates insulin resistance in obese children. 2008
		5'-TGCTCCCTATCTGTAG-3'	5232759-5232774, + Chromosome 11	Human δ-globin	❶ [5'-AGATAGGG-3', -], 7.56281 bits	The fragment was proven to be a binding site region of GATA3 by EMSA.	Moi et al. δ-Thalassemia due to a Mutation in an Erythroid-Specific Binding Protein Sequence 3' to the δ-Globin Gene. 1992
		5'-GAGGAAAGATAATTTTAT-3'	22303967-22303984, - Chromosome 6	Human PRL	❶ [5'-AGATAATT-3', -], 7.63984 bits	The fragment was proven to be a binding site region of GATA3 by EMSA.	Stevens et al. Characterization of a Prolactin Gene Polymorphism and Its Associations With Systemic Lupus Erythematosus. 2001
		5'-AGAGGTATCAATGAGATAATAGGGCTCATG-3'	49264999-49265028, + Chromosome X	Human FOXP3	❶ [5'-AGATAATA-3', +], 10.3402 bits	The fragment was proven to contain a binding site of GATA3 by pull-down experiments, ChIP and antibodies.	Mantel et al. GATA3-Driven Th2 Responses Inhibit TGF-b1–Induced FOXP3 Expression and the Formation of Regulatory T Cells. 2007
		5'-AGGCGAATAGCAATATCTTCCCTGGCTAA-3'	47906029-47906057, - Chromosome 12	Human VDR	❶ [5'-AGATATTG-3', -], 2.91597 bits	The fragment was proven to be a binding site region of GATA by EMSA and competion experiments.	Fang et al. Promoter and 3′-Untranslated-Region Haplotypes in the Vitamin D Receptor Gene Predispose to Osteoporotic Fracture: The Rotterdam Study. 2005 Halsall et al. The unfavorable effect of the A allele of the vitamin D receptor promoter polymorphism A-1012G has different mechanisms related to susceptibility and outcome of malignant melanoma. 2009
GR/NR3C1	A549 HAIB iPWM DEX-50nM-1h Rsequence = 10.2774 bits	5'-CATGTCCTGGGCCACCAGCCAAGAGAACATGATGTTCCCAAGTGCG-3'	8154452-8154497, - Chromosome 17	Human PER1	❶ [5'-GGAACATCATGTTCT-3', +], 14.5671 bits ❷ [5'-AGAACATGATGTTCC-3', -], 13.8167 bits ❶ and ❷ are at the same position. ❸ [5'-ACATCATGTTCTCTT-3', +], 4.39109 bits	N/A	Reddy et al. The Hypersensitive Glucocorticoid Response Specifically Regulates Period 1 and Expression of Circadian Genes. 2012
		5'-CGCTGGGAACGGGATGTTCTAGTCC-3'	8151907-8151931, - Chromosome 17	Human PER1 intron 1	❶ [5'-AGAACATCCCGTTCC-3', +], 11.573 bits ❷ [5'-GGAACGGGATGTTCT-3', +], 9.84115 bits ❶ and ❷ are at the same position.	N/A	Reddy et al. The Hypersensitive Glucocorticoid Response Specifically Regulates Period 1 and Expression of Circadian Genes. 2012
		5'-AACTCGACCCTGCACCGGCTCACTCTGTTCAGCAGTG-3'	230714317-230714353, - Chromosome 1	Human AGT	❶ [5'-GGCTCACTCTGTTCA-3', -], 12.6407 bits	N/A	Kumar et al. Angiotensinogen Gene Polymorphisms and Hypertension. 2005
		5'-GTGAGGAGACAGCTAACCTTCTTATTCTTCCTATG-3'	151804296-151804330, + Chromosome 6	Human ESR1	❶ [5'-CCTTCTTATTCTTCC-3', +], 3.65879 bits ❷ [5'-TTAGCTGTCTCCTCA-3', -], 2.55359 bits	EMSA proved that the fragment is a binding site region of GR.	Figtree et al. A commonly occurring polymorphism upstream of the estrogen receptor alpha alters transcription and is associated with increased HDL. 2008
		5'-GAGTGAGAACACGCGGTGTTTGGTT-3'	159715295-159715319, + Chromosome 1	Human CRP	❶ [5'-AACACCGCGTGTTCT-3', -], 9.46971 bits	EMSA, competition and antibody experiments proved that the fragment is a binding site region of GR.	Wang et al. Functional analysis of the C-reactive protein (CRP) gene -717A>G polymorphism associated with coronary heart disease. 2008
		5'-GGCTTCCGGGACGCGCTTCCCCAATCGTCTTCAAG-3'	143405379-143405413, - Chromosome 5	Human NR3C1/GR	❶ [5'-GGGACGCGCTTCCCC-3', -], 4.86525 bits	EMSA, competition and antibody experiments proved that the fragment is a binding site region of GR.	Geng et al. A Conserved Molecular Mechanism Is Responsible for the Auto-Up-Regulation of Glucocorticoid Receptor Gene Promoters. 2008
		5'-CTGCAGTTGCCAAGCGTCACCAACAGGTTGCATCGTTCCCC-3'	143403770-143403810, - Chromosome 5	Human NR3C1/GR	❶ [5'-GTTGCATCGTTCCCC-3', -], 2.90158 bits ❷ [5'-CCAACAGGTTGCATC-3', -], 0.110936 bit	EMSA, competition and antibody experiments proved that the fragment is a binding site region of GR.	Geng et al. A Conserved Molecular Mechanism Is Responsible for the Auto-Up-Regulation of Glucocorticoid Receptor Gene Promoters. 2008
		5'-GTGGAAGAAGAGGTCAGGAGTTTC-3'	143404778-143404801, - Chromosome 5	Human NR3C1/GR	❶ [5'-CTGACCTCTTCTTCC-3', +], 5.10042 bits ❷ [5'-TGACCTCTTCTTCCA-3', +], 2.12396 bits	Serial deletion reporter gene assays proved that the fragment is a binding site region of GR.	Geng et al. A Conserved Molecular Mechanism Is Responsible for the Auto-Up-Regulation of Glucocorticoid Receptor Gene Promoters. 2008
		5'-AGACCTCCCTAGAACACTTTTTCTCCTCCACCT-3'	118548248-118548280, + Chromosome 6	Human PLN	❶ [5'-AGAACACTTTTTCTC-3', +], 9.87085 bits ❷ [5'-AACACTTTTTCTCCT-3', +], 10.4927 bits	EMSA proved that the fragment is a binding site region of GR.	Haghighi et al. A Human Phospholamban Promoter Polymorphism in Dilated Cardiomyopathy Alters Transcriptional Regulation by Glucocorticoids. 2008
HNF4A	HepG2 HAIB iPWM Rsequence = 11.4424 bits	5'-CAAACAGGGGCTAAGTCCACTGGCTG-3'	94388705-94388730, + Chromosome 14	Human SERPINA1	❶ [5'-AGGGGCTAAGTCCAC-3', +], 9.89677 bits	This fragment was proven to contain a binding site by EMSA, DNase I footprinting and methylation interference.	Hardon et al. Two distinct factors interact with the promoter regions of several liver-specific genes. 1988
		5'-CTCGGGCCTGTTCACATTGGGGTCAAAGGCACACATTGGG-3'	111766642-111766681, + Chromosome 12	Human ALDH2	❶ [5'-GGGGTCAAAGGCACA-3', +], 9.27105 bits ❷ [5'-GGGTCAAAGGCACAC-3', +], 2.85688 bits ❸ [5'-ATGTGAACAGGCCCG-3', -], 2.33071 bits	This fragment was proven to contain a binding site by EMSA, competition and supershift experiments.	Stewart et al. Binding and activation of the human aldehyde dehydrogenase 2 promoter by hepatocyte nuclear factor 4. 1998
		5'-GAGGTGCAGAGGGCAGAGGGCAGGGGAGAGTCTTGCTTAGGCAA-3'	230714507-230714550, + Chromosome 1	Human AGT	❶ [5'-GAGGGCAGAGGGCAG-3', +], 13.2676 bits ❷ [5'-AGGTGCAGAGGGCAG-3', +], 12.8333 bits ❸ [5'-CAGGGGAGAGTCTTG-3', +], 4.35329 bits ❹ [5'-GAGGGCAGGGGAGAG-3', +], 3.65515 bits	This fragment was proven to contain a binding site by EMSA, competition and supershift experiments.	Yanai et al. Regulated Expression of Human Angiotensinogen Gene by Hepatocyte Nuclear Factor 4 and Chicken Ovalbumin Upstream Promoter-Transcription Factor. 1999
		5'-CAGGAGTCGGGGCCAAGGTTCCCAGAAACG-3'	230714373-230714402, + Chromosome 1	Human AGT	❶ [5'-GGGGCCAAGGTTCCC-3', +], 11.8687 bits ❷ [5'-CGGGGCCAAGGTTCC-3', +], 3.4901 bits ❸ [5'-AGGAGTCGGGGCCAA-3', +], 1.91538 bits	This fragment was proven to contain a binding site by EMSA, competition and supershift experiments.	Yanai et al. Regulated Expression of Human Angiotensinogen Gene by Hepatocyte Nuclear Factor 4 and Chicken Ovalbumin Upstream Promoter-Transcription Factor. 1999
		5'-GAACTGAGGTCAAAGGCTGATGACC-3'	173917396-173917420, + Chromosome 1	Human SERPINC1	❶ [5'-GAGGTCAAAGGCTGA-3', +], 10.7505 bits	This fragment was proven to contain a binding site by EMSA and supershift experiments.	Tremp et al. A 700-bp fragment of the human antithrombin III promoter is sufficient to confer high, tissue-specific expression on human apolipoprotein A-II in transgenic mice. 1995 Fernandez-Rachubinski et al. Regions Flanking Exon 1 Regulate Constitutive Expression of the Human Antithrombin Gene. 1996
		5'-GGTTAAGCAAAGTGTAGAGCCCAGTGTTG-3'	173917430-173917458, + Chromosome 1	Human SERPINC1	❶ [5'-AAGTGTAGAGCCCAG-3', +], 8.1745 bits ❷ [5'-TTAAGCAAAGTGTAG-3', +], 6.43234 bits	This fragment was proven to contain a binding site by EMSA, competition and supershift experiments.	Fernandez-Rachubinski et al. Regions Flanking Exon 1 Regulate Constitutive Expression of the Human Antithrombin Gene. 1996
		5'-CAATGTGGAACTTAAGAGTTCAAGGATCAGCTCTGTC-3'	116837725-116837761, + Chromosome 11	Human APOA1	❶ [5'-GAGTTCAAGGATCAG-3', +], 12.6527 bits ❷ [5'-AACTTAAGAGTTCAA-3', +], 6.41901 bits	This fragment was proven to contain a binding site by EMSA.	Tzameli et al. Binding Specificity and Modulation of the ApoA-I Promoter Activity by Homo- and Heterodimers of Nuclear Receptors. 1996
		5'-CTGCAGGGCAGGGGTCAAGGGTTCAGTGGGGGCGGGAGG-3'	116837807-116837845, + Chromosome 11	Human APOA1	❶ [5'-CAGGGCAGGGGTCAA-3', +], 10.8198 bits ❷ [5'-GGGTCAAGGGTTCAG-3', +], 8.74057 bits ❸ [5'-GGGGTCAAGGGTTCA-3', +], 7.59755 bits	This fragment was proven to contain a binding site by EMSA.	Tzameli et al. Binding Specificity and Modulation of the ApoA-I Promoter Activity by Homo- and Heterodimers of Nuclear Receptors. 1996
		5'-TCTACCAGGGTAAAGGTTGAAGGCA-3'	161224346-161224370, + Chromosome 1	Human APOA2	❶ [5'-CAGGGTAAAGGTTGA-3', +], 5.5424 bits ❷ [5'-AGGGTAAAGGTTGAA-3', +], 3.84418 bits	This fragment was proven to contain a binding site by EMSA, DNase I footprinting and competition experiments.	Ladias et al. Transcriptional Regulation of Human Apolipoprotein Genes ApoB, ApoCIII, and ApoAII by Members of the Steroid Hormone Receptor Superfamily HNF-4, ARP-1, EAR-2, and EAR-3. 1992 Chambaz et al. Promoter Elements and Factors Required for Hepatic Transcription of the human apoa-II gene. 1991
		5'-CCAGGATTGCAAAAGGTCCAAAGGGCGCCT-3'	21044125-21044154, + Chromosome 2	Human APOB	❶ [5'-AGGTCCAAAGGGCGC -3', +], 11.4814 bits ❷ [5'-TTGCAAAAGGTCCAA-3', +], 4.60256 bits ❸ [5'-ATTGCAAAAGGTCCA-3', +], 3.54493 bits	This fragment was proven to contain a binding site by EMSA and antibody experiments.	Metzge et al. Orphan Receptor HNF-4 and bZip Protein C/EBPa Bind to Overlapping Regions of the Apolipoprotein B Gene Promoter and Synergistically Activate Transcription. 1993
		5'-AATGCTCTTTGTTCTTTATTCC-3'	21097438-21097459, + Chromosome 2	Human APOB	❶ [5'-AAGAACAAAGAGCAT-3', -], 10.8545 bits	This fragment was proven to contain a binding site by EMSA, competition and supershift experiments.	Antes et al. Identification and Characterization of a 315-Base Pair Enhancer, Located More than 55 Kilobases 5' of the Apolipoprotein B Gene, That Confers Expression in the Intestine. 2000
		5'-CTGTTGGCCAGGACTTTGGCCTAGAC-3'	44945949-44945974, + Chromosome 19	Human APOC2	❶ [5'-TAGGCCAAAGTCCTG-3', -], 14.6498 bits	This fragment was proven to contain a binding site by EMSA.	Kardassis et al. Transactivation of the Human Apolipoprotein CII Promoter by Orphan and Ligand-dependent Nuclear Receptors. 1998
		5'-GGTCAGCAGGTGACCTTTGCCCAGCG-3'	116829816-116829841, + Chromosome 11	Human APOC3	❶ [5'-CTGGGCAAAGGTCAC-3', -], 13.3258 bits ❷ [5'-TGGGCAAAGGTCACC-3', -], 1.3321 bits	This fragment was proven to contain a binding site by EMSA and mutational analysis.	Ladias et al. Transcriptional Regulation of Human Apolipoprotein Genes ApoB, ApoCIII, and ApoAII by Members of the Steroid Hormone Receptor Superfamily HNF-4, ARP-1, EAR-2, and EAR-3. 1992 Ogami et al. Promoter Elements and Factors Required for Hepatic and Intestinal Transcription of the Human ApoCIII Gene. 1990
		5'-ACCAGGGGTCAGTCCAGAGGTCAGAGTCA-3'	116826985-116827013, + Chromosome 11	Human APOC3-APOA4 intergenic region	❶ [5'-CAGTCCAGAGGTCAG-3', +], 14.6112 bits	This fragment was proven to contain a binding site by EMSA, competition and antibody experiments.	Vergnes et al. The apolipoprotein A-I/C-III/A-IV gene cluster: ApoC-III and ApoA-IV expression is regulated by two common enhancers. 1997
		5'-ATCAGTGGGTCCAGAGGGCAAAATA-3'	116829163-116829187, + Chromosome 11	Human APOC3	❶ [5'-GGGTCCAGAGGGCAA-3', +], 13.2551 bits	N/A	Kardassis et al. Distal apolipoprotein C-III regularoty elements F to J act as a general modular enhancer for proximal promoters that contain hormone response elements. 1998
		5'-AGTGGGTCAAAGTCCTTTCAG-3'	94938530-94938550, + Chromosome 10	Human CYP2C9	❶ [5'-TGGGTCAAAGTCCTT-3', +], 13.3107 bits	This fragment was proven to contain a binding site by EMSA, competition and antibody experiments.	Ibeanu et al. Transcriptional Regulation of Human CYP2C Genes: Functional Comparison of CYP2C9 and CYP2C 18 Promoter Regions. 1995
		5'-AAAGGGAGCTGATGATGGCCTTTGCCCTCTGCTGTGAGTGAA-3'	42130907-42130948, + Chromosome 22	Human CYP2D6	❶ [5'-GAGGGCAAAGGCCAT-3', -], 16.1819 bits ❷ [5'-CACAGCAGAGGGCAA-3', -], 6.74453 bits	This fragment was proven to contain a binding site by EMSA, competition and antibody experiments.	Cairns et al. Characterization of the Human Cytochrome P4502D6 Promoter. 1996
		5'-TGATGTCCAAAGTCCAAACATT-3'	5196137-5196158, + Chromosome 10	Human AKR1C4	❶ [5'-ATGTCCAAAGTCCAA-3', +], 16.4074 bits	This fragment was proven to contain a binding site by EMSA, competition and antibody experiments.	OZEKI et al. Co-operative regulation of the transcription of human dihydrodiol dehydrogenase (DD)4/aldo–keto reductase(AKR)1C4 gene by hepatocyte nuclear factor (HNF)-4α/γ and HNF-1α. 2001
		5'-TCTGACCTCTCGACCCTACCGGGCCTGAGGCCAC-3'	100723842-100723875, + Chromosome 7	Human EPO	❶ [5'-GGGTCGAGAGGTCAG-3', -], 9.74742 bits ❷ [5'-CGGGCCTGAGGCCAC-3', +], 6.77812 bits ❸ [5'-GTGGCCTCAGGCCCG-3', -], 0.767524 bit	This fragment was proven to contain a stronger binding site by EMSA, competition and antibody experiments, compared to the following fragment.	GALSON et al. The Orphan Receptor Hepatic Nuclear Factor 4 Functions as a Transcriptional Activator for Tissue-Specific and Hypoxia-Specific Erythropoietin Gene Expression and Is Antagonized by EAR3/COUP-TF1. 1995
		5'-CGGGTGGCCCCTACCCCTGGCGACCCCTCACGCACACAG-3'	100720638-100720676, + Chromosome 7	Human EPO	❶ [5'-AGGGGTAGGGGCCAC -3', -], 7.85529 bits	This fragment was proven to contain a binding site by EMSA.	GALSON et al. The Orphan Receptor Hepatic Nuclear Factor 4 Functions as a Transcriptional Activator for Tissue-Specific and Hypoxia-Specific Erythropoietin Gene Expression and Is Antagonized by EAR3/COUP-TF1. 1995
		5'-CTCAGCTTGTACTTTGGTACAACTA-3'	139530702-139530726, + Chromosome X	Human F9	❶ [5'-TGTACCAAAGTACAA-3', -], 9.6399 bits	This fragment was proven to contain a binding site by EMSA, competition and antibody experiments.	REUINEN et al. Disruption of a binding site for hepatocyte nuclear factor 4 results in hemophilia B Leyden. 1992
		5'-CTTTGGTACAACTAATCGACCTTACCACT-3'	139530713-139530741, + Chromosome X	Human F9	❶ [5'-AGTGGTAAGGTCGAT -3', -], 1.65926 bits	This fragment was proven to contain a binding site by EMSA, competition and antibody experiments.	NAKA et al. Transcriptional regulation of the human factor IX promoter by the orphan receptor superfamily factors, HNF4, ARP1 and COUP/Ear3. 1996
		5'-CTGCTAGCAAAGGTTATGCAGCGCGT-3'	139530750-139530775, + Chromosome X	Human F9	❶ [5'-GCTAGCAAAGGTTAT -3', +], 4.95708 bits	This fragment was proven to contain a binding site by EMSA, competition and antibody experiments.	NAKA et al. Transcriptional regulation of the human factor IX promoter by the orphan receptor superfamily factors, HNF4, ARP1 and COUP/Ear3. 1996
		5'-TTGGAGGCAGAGAACTTTGCCCGTCAGTCC-3'	113105766-113105795, + Chromosome 13	Human F7	❶ [5'-ACGGGCAAAGTTCTC-3', -], 10.5215 bits ❷ [5'-GGAGGCAGAGAACTT-3', +], 3.73252 bits	This fragment was proven to contain a binding site by EMSA and competition experiments.	Arbini et al. Severe Factor VII Deficiency Due to a Mutation Disrupting a Hepatocyte Nuclear Factor 4 Binding Site in the Factor VII Promoter. 1996
		5'-GGGCGTGGACTTTGCTCCAGCAG-3'	113122792-113122814, + Chromosome 13	Human F10	❶ [5'-TGGAGCAAAGTCCAC-3', -], 15.1006 bits	This fragment was proven to contain a binding site by EMSA and competition experiments.	Miao et al. Liver-specific Expression of the Gene Coding for Human Factor X, a Blood Coagulation Factor. 1992
		5'-ATGGCAGGAGATAAACCAAAGTTCACTTTGT-3'	14696649-14696679, + Chromosome 12	Human GUCY2C	❶ [5'-TAAACCAAAGTTCAC-3', +], 12.9051 bits	This fragment was proven to contain a binding site by EMSA and competition experiments.	SWENSON et al. Hepatocyte nuclear factor-4 regulates intestinal expression of the guanylin/heat-stable toxin receptor. 1999
		5'-GAGATTAGGTTAAAGGTCTTTGTACTAGGA-3'	1749-1778, + HBV genome	HBV virus	❶ [5'-TAGTACAAAGACCTT -3', -], 9.73015 bits ❷ [5'-TAGGTTAAAGGTCTT-3', +], 8.508 bits ❸ [5'-AGGTTAAAGGTCTTT-3', +], 4.0126 bits	This fragment was proven to contain a binding site by DNase I footprinting.	RANEY et al. Members of the Nuclear Receptor Superfamily Regulate Transcription from the Hepatitis B Virus Nucleocapsid Promoter. 1997
		5'-TTGGACTTTTGACTGCTTTTT-3'	114081097-114081117, + Chromosome 9	Human AMBP	❶ [5'-CAGTCAAAAGTCCAA-3', -], 12.7137 bits	This fragment was proven to contain a binding site by EMSA, competition and supershift experiments.	Rouet et al. An array of binding sites for hepatocyte nuclear factor 4 of high and low affinities modulates the liver-specific enhancer for the human α1-microglobulin/bikunin precursor. 1998
HNF4G	HepG2 HAIB iPWM Rsequence = 11.433 bits	5'-CAAACAGGGGCTAAGTCCACTGGCTG-3'	94388705-94388730, + Chromosome 14	Human SERPINA1	❶ [5'-AGGGGCTAAGTCCAC-3', +], 9.84114 bits	This fragment was proven to contain a binding site by EMSA, DNase I footprinting and methylation interference.	Hardon et al. Two distinct factors interact with the promoter regions of several liver-specific genes. 1988
		5'-CTCGGGCCTGTTCACATTGGGGTCAAAGGCACACATTGGG-3'	111766642-111766681, + Chromosome 12	Human ALDH2	❶ [5'-GGGGTCAAAGGCACA-3', +], 9.5394 bits ❷ [5'-GGGTCAAAGGCACAC-3', +], 1.71109 bits ❸ [5'-ATGTGAACAGGCCCG-3', -], 2.29537 bits	This fragment was proven to contain a binding site by EMSA, competition and supershift experiments.	Stewart et al. Binding and activation of the human aldehyde dehydrogenase 2 promoter by hepatocyte nuclear factor 4. 1998
		5'-GAGGTGCAGAGGGCAGAGGGCAGGGGAGAGTCTTGCTTAGGCAA-3'	230714507-230714550 + Chromosome 1	Human AGT	❶ [5'-GAGGGCAGAGGGCAG-3', +], 13.9233 bits ❷ [5'-AGGTGCAGAGGGCAG-3', +], 13.3042 bits ❸ [5'-CAGGGGAGAGTCTTG-3', +], 4.85372 bits ❹ [5'-GAGGGCAGGGGAGAG-3', +], 4.50545 bits	This fragment was proven to contain a binding site by EMSA, competition and supershift experiments.	Yanai et al. Regulated Expression of Human Angiotensinogen Gene by Hepatocyte Nuclear Factor 4 and Chicken Ovalbumin Upstream Promoter-Transcription Factor. 1999
		5'-CAGGAGTCGGGGCCAAGGTTCCCAGAAACG-3'	230714373-230714402, + Chromosome 1	Human AGT	❶ [5'-GGGGCCAAGGTTCCC-3', +], 11.939 bits ❷ [5'-CGGGGCCAAGGTTCC-3', +], 5.36379 bits ❸ [5'-AGGAGTCGGGGCCAA-3', +], 2.50094 bits	This fragment was proven to contain a binding site by EMSA, competition and supershift experiments.	Yanai et al. Regulated Expression of Human Angiotensinogen Gene by Hepatocyte Nuclear Factor 4 and Chicken Ovalbumin Upstream Promoter-Transcription Factor. 1999
		5'-GAACTGAGGTCAAAGGCTGATGACC-3'	173917396-173917420, + Chromosome 1	Human SERPINC1	❶ [5'-GAGGTCAAAGGCTGA-3', +], 11.6562 bits	This fragment was proven to contain a binding site by EMSA and supershift experiments.	Tremp et al. A 700-bp fragment of the human antithrombin III promoter is sufficient to confer high, tissue-specific expression on human apolipoprotein A-II in transgenic mice. 1995
		5'-GGTTAAGCAAAGTGTAGAGCCCAGTGTTG-3'	173917430-173917458, + Chromosome 1	Human SERPINC1	❶ [5'-AAGTGTAGAGCCCAG-3', +], 7.27247 bits ❷ [5'-TTAAGCAAAGTGTAG-3', +], 6.66081 bits	This fragment was proven to contain a binding site by EMSA, competition and supershift experiments.	Fernandez-Rachubinski et al. Regions Flanking Exon 1 Regulate Constitutive Expression of the Human Antithrombin Gene. 1996
		5'-CAATGTGGAACTTAAGAGTTCAAGGATCAGCTCTGTC-3'	116837725-116837761, + Chromosome 11	Human APOA1	❶ [5'-GAGTTCAAGGATCAG-3', +], 11.7261 bits ❷ [5'-AACTTAAGAGTTCAA-3', +], 5.81883 bits	This fragment was proven to contain a binding site by EMSA.	Tzameli et al. Binding Specificity and Modulation of the ApoA-I Promoter Activity by Homo- and Heterodimers of Nuclear Receptors. 1996
		5'-CTGCAGGGCAGGGGTCAAGGGTTCAGTGGGGGCGGGAGG-3'	116837807-116837845, + Chromosome 11	Human APOA1	❶ [5'-CAGGGCAGGGGTCAA-3', +], 11.2935 bits ❷ [5'-GGGTCAAGGGTTCAG-3', +], 8.03161 bits ❸ [5'-GGGGTCAAGGGTTCA-3', +], 8.40274 bits ❹ [5'-AGGGGTCAAGGGTTC-3', +], 1.15292 bits	This fragment was proven to contain a binding site by EMSA.	Tzameli et al. Binding Specificity and Modulation of the ApoA-I Promoter Activity by Homo- and Heterodimers of Nuclear Receptors. 1996
		5'-TCTACCAGGGTAAAGGTTGAAGGCA-3'	161224346-161224370, + Chromosome 1	Human APOA2	❶ [5'-CAGGGTAAAGGTTGA-3', +], 6.6564 bits ❷ [5'-AGGGTAAAGGTTGAA-3', +], 4.03901 bits	This fragment was proven to contain a binding site by EMSA, DNase I footprinting and competition experiments.	Ladias et al. Transcriptional Regulation of Human Apolipoprotein Genes ApoB, ApoCIII, and ApoAII by Members of the Steroid Hormone Receptor Superfamily HNF-4, ARP-1, EAR-2, and EAR-3. 1992 Chambaz et al. Promoter Elements and Factors Required for Hepatic Transcription of the human apoa-II gene. 1991
		5'-CCAGGATTGCAAAAGGTCCAAAGGGCGCCT-3'	21044125-21044154, + Chromosome 2	Human APOB	❶ [5'-AGGTCCAAAGGGCGC -3', +], 12.2551 bits ❷ [5'-TTGCAAAAGGTCCAA-3', +], 3.93821 bits ❸ [5'-ATTGCAAAAGGTCCA-3', +], 4.12981 bits	This fragment was proven to contain a binding site by EMSA and antibody experiments.	Metzge et al. Orphan Receptor HNF-4 and bZip Protein C/EBPa Bind to Overlapping Regions of the Apolipoprotein B Gene Promoter and Synergistically Activate Transcription. 1993
		5'-AATGCTCTTTGTTCTTTATTCC-3'	21097438-21097459, + Chromosome 2	Human APOB	❶ [5'-AAGAACAAAGAGCAT-3', -], 10.1417 bits	This fragment was proven to contain a binding site by EMSA, competition and supershift experiments.	Antes et al. Identification and Characterization of a 315-Base Pair Enhancer, Located More than 55 Kilobases 5*of the Apolipoprotein B Gene, That Confers Expression in the Intestine. 2000
		5'-CTGTTGGCCAGGACTTTGGCCTAGAC-3'	44945949-44945974, + Chromosome 19	Human APOC2	❶ [5'-TAGGCCAAAGTCCTG-3', -], 14.5291 bits	This fragment was proven to contain a binding site by EMSA.	Kardassis et al. Transactivation of the Human Apolipoprotein CII Promoter by Orphan and Ligand-dependent Nuclear Receptors. 1998
		5'-GGTCAGCAGGTGACCTTTGCCCAGCG-3'	116829816-116829841, + Chromosome 11	Human APOC3	❶ [5'-CTGGGCAAAGGTCAC-3', -], 14.3154 bits ❷ [5'-TGGGCAAAGGTCACC-3', -], 0.746754 bit	This fragment was proven to contain a binding site by EMSA and mutational analysis.	Ladias et al. Transcriptional Regulation of Human Apolipoprotein Genes ApoB, ApoCIII, and ApoAII by Members of the Steroid Hormone Receptor Superfamily HNF-4, ARP-1, EAR-2, and EAR-3. 1992 Ogami et al. Promoter Elements and Factors Required for Hepatic and Intestinal Transcription of the Human ApoCIII Gene. 1990
		5'-ACCAGGGGTCAGTCCAGAGGTCAGAGTCA-3'	116826985-116827013, + Chromosome 11	Human APOC3-APOA4 intergenic region	❶ [5'-CAGTCCAGAGGTCAG-3', +], 14.8536 bits	This fragment was proven to contain a binding site by EMSA, competition and antibody experiments.	Vergnes et al. The apolipoprotein A-I/C-III/A-IV gene cluster: ApoC-III and ApoA-IV expression is regulated by two common enhancers. 1997
		5'-ATCAGTGGGTCCAGAGGGCAAAATA-3'	116829163-116829187, + Chromosome 11	Human APOC3	❶ [5'-GGGTCCAGAGGGCAA-3', +], 13.4067 bits	N/A	Kardassis et al. Distal apolipoprotein C-III regularoty elements F to J act as a general modular enhancer for proximal promoters that contain hormone response elements. 1998
		5'-AGTGGGTCAAAGTCCTTTCAG-3'	94938530-94938550, + Chromosome 10	Human CYP2C9	❶ [5'-TGGGTCAAAGTCCTT-3', +], 13.2836 bits	This fragment was proven to contain a binding site by EMSA, competition and antibody experiments.	Ibeanu et al. Transcriptional Regulation of Human CYP2C Genes: Functional Comparison of CYP2C9 and CYP2C 18 Promoter Regions. 1995
		5'-AAAGGGAGCTGATGATGGCCTTTGCCCTCTGCTGTGAGTGAA-3'	42130907-42130948, + Chromosome 22	Human CYP2D6	❶ [5'-GAGGGCAAAGGCCAT-3', -], 16.7372 bits ❷ [5'-CACAGCAGAGGGCAA-3', -], 7.11422 bits	This fragment was proven to contain a binding site by EMSA, competition and antibody experiments.	Cairns et al. Characterization of the Human Cytochrome P4502D6 Promoter. 1996
		5'-TGATGTCCAAAGTCCAAACATT-3'	5196137-5196158, + Chromosome 10	Human AKR1C4	❶ [5'-ATGTCCAAAGTCCAA-3', +], 15.942 bits	This fragment was proven to contain a binding site by EMSA, competition and antibody experiments.	OZEKI et al. Co-operative regulation of the transcription of human dihydrodiol dehydrogenase (DD)4/aldo–keto reductase(AKR)1C4 gene by hepatocyte nuclear factor (HNF)-4α/γ and HNF-1α. 2001
		5'-TCTGACCTCTCGACCCTACCGGGCCTGAGGCCAC-3'	100723842-100723875, + Chromosome 7	Human EPO	❶ [5'-GGGTCGAGAGGTCAG-3', -], 10.2406 bits ❷ [5'-CGGGCCTGAGGCCAC-3', +], 7.07299 bits ❸ [5'-GTGGCCTCAGGCCCG-3', -], 0.737746 bit	This fragment was proven to contain a stronger binding site by EMSA, competition and antibody experiments, compared to the following fragment.	GALSON et al. The Orphan Receptor Hepatic Nuclear Factor 4 Functions as a Transcriptional Activator for Tissue-Specific and Hypoxia-Specific Erythropoietin Gene Expression and Is Antagonized by EAR3/COUP-TF1. 1995
		5'-CGGGTGGCCCCTACCCCTGGCGACCCCTCACGCACACAG-3'	100720638-100720676, + Chromosome 7	Human EPO	❶ [5'-AGGGGTAGGGGCCAC -3', -], 8.26428 bits ❷ [5'-GGTCGCCAGGGGTAG-3', -], 0.144545 bit	This fragment was proven to contain a binding site by EMSA.	GALSON et al. The Orphan Receptor Hepatic Nuclear Factor 4 Functions as a Transcriptional Activator for Tissue-Specific and Hypoxia-Specific Erythropoietin Gene Expression and Is Antagonized by EAR3/COUP-TF1. 1995
		5'-CTCAGCTTGTACTTTGGTACAACTA-3'	139530702-139530726, + Chromosome X	Human F9	❶ [5'-TGTACCAAAGTACAA-3', -], 9.0969 bits	This fragment was proven to contain a binding site by EMSA, competition and antibody experiments.	REUINEN et al. Disruption of a binding site for hepatocyte nuclear factor 4 results in hemophilia B Leyden. 1992
		5'-CTTTGGTACAACTAATCGACCTTACCACT-3'	139530713-139530741, + Chromosome X	Human F9	❶ [5'-AGTGGTAAGGTCGAT -3', -], 1.90903 bits	This fragment was proven to contain a binding site by EMSA, competition and antibody experiments.	NAKA et al. Transcriptional regulation of the human factor IX promoter by the orphan receptor superfamily factors, HNF4, ARP1 and COUP/Ear3. 1996
		5'-CTGCTAGCAAAGGTTATGCAGCGCGT-3'	139530750-139530775, + Chromosome X	Human F9	❶ [5'-GCTAGCAAAGGTTAT -3', +], 5.72868 bits	This fragment was proven to contain a binding site by EMSA, competition and antibody experiments.	NAKA et al. Transcriptional regulation of the human factor IX promoter by the orphan receptor superfamily factors, HNF4, ARP1 and COUP/Ear3. 1996
		5'-TTGGAGGCAGAGAACTTTGCCCGTCAGTCC-3'	113105766-113105795, + Chromosome 13	Human F7	❶ [5'-ACGGGCAAAGTTCTC-3', -], 10.9688 bits ❷ [5'-GGAGGCAGAGAACTT-3', +], 3.24819 bits	This fragment was proven to contain a binding site by EMSA, competition experiments.	Arbini et al. Severe Factor VII Deficiency Due to a Mutation Disrupting a Hepatocyte Nuclear Factor 4 Binding Site in the Factor VII Promoter. 1996
		5'-GGGCGTGGACTTTGCTCCAGCAG-3'	113122792-113122814, + Chromosome 13	Human F10	❶ [5'-TGGAGCAAAGTCCAC-3', -], 14.9852 bits	This fragment was proven to contain a binding site by EMSA and competition experiments.	Miao et al. Liver-specific Expression of the Gene Coding for Human Factor X, a Blood Coagulation Factor. 1992
		5'-ATGGCAGGAGATAAACCAAAGTTCACTTTGT-3'	14696649-14696679, + Chromosome 12	Human GUCY2C	❶ [5'-TAAACCAAAGTTCAC-3', +], 12.7445 bits	This fragment was proven to contain a binding site by EMSA and competition experiments.	SWENSON et al. Hepatocyte nuclear factor-4 regulates intestinal expression of the guanylin/heat-stable toxin receptor. 1999
		5'-GAGATTAGGTTAAAGGTCTTTGTACTAGGA-3'	1749-1778, + HBV genome	HBV virus	❶ [5'-TAGGTTAAAGGTCTT-3', +], 9.12201 bits ❷ [5'-TAGTACAAAGACCTT -3', -], 8.91199 bits ❸ [5'-AGGTTAAAGGTCTTT-3', +], 3.6526 bits	This fragment was proven to contain a binding site by DNase I footprinting.	RANEY et al. Members of the Nuclear Receptor Superfamily Regulate Transcription from the Hepatitis B Virus Nucleocapsid Promoter. 1997
		5'-TTGGACTTTTGACTGCTTTTT-3'	114081097-114081117, + Chromosome 9	Human AMBP	❶ [5'-CAGTCAAAAGTCCAA-3', -], 11.9836 bits	This fragment was proven to contain a binding site by EMSA, competition and supershift experiments.	Rouet et al. An array of binding sites for hepatocyte nuclear factor 4 of high and low affinities modulates the liver-specific enhancer for the human α1-microglobulin/bikunin precursor. 1998
HSF1	HepG2 Stanford forskolin iPWM (from PGC1A's dataset) Rsequence = 10.0856 bits	5'-CCGCAGACGTCAGCAGCGCCCCGGCTTCGAGACCCTTCGGCAGCAGCCGTGACTGCCGCCGGCGGGCGCTGACCCATCCCCGTGCCAGTCTGCAGCCGACCAAT-3'	192808851-192808954, + Chromosome 1	Human RGS2	❶ [5'-GCAGACGTCAGCAGC-3', +], 4.62062 bits ❷ [5'-GGCTGCTGCCGAAGG-3', -], 4.37737 bits ❸ [5'-AGCGCCCGCCGGCGG-3', -], 4.15675 bits ❹ [5'-GCAGACTGGCACGGG-3', -], 0.46614 bits	The fragment was proven to be a binding site region by EMSA, and antibody.	Ota et al. Stress-induced transcription of regulator of G protein signaling 2 (RGS2) by heat shock transcription factor HSF1. 2013.
		5'-AGTGGGCTCTCTCTCTTTCTGGCATTTTCGAGTTG-3'	208163726-208163760, + Chromosome 2	Human CRYGA	❶ [5'-GAAAATGCCAGAAAG-3', -], 5.70554 bits ❷ [5'-CGAAAATGCCAGAAA-3', -], 5.4587 bits ❸ [5'-GCCAGAAAGAGAGAG-3', -], 1.35935 bits	The fragment was proven to be a binding site region by EMSA, and mutation analysis.	Yamamoto et al. Differential recognition of heat shock elements bymembers of the heat shock transcription factor family. 2009
		5'-GGTTTACTCTCATTCTTTCTGGTAGGTTCGGGTTG-3'	208146301-208146335, + Chromosome 2	Human CRYGB	❶ [5'-CGAACCTACCAGAAA-3', -], 3.61363 bits	The fragment was proven to be a binding site region by EMSA, and mutation analysis.	Yamamoto et al. Differential recognition of heat shock elements bymembers of the heat shock transcription factor family. 2009
		5'-TCTCTGGTATATTCTAACGCTGTCCTGTACATACT-3'	208129979-208130013, + Chromosome 2	Human CRYGC	❶ [5'-AGAATATACCAGAGA-3', -], 10.8405 bits	The fragment was proven to be a binding site region by EMSA, and mutation analysis.	Yamamoto et al. Differential recognition of heat shock elements bymembers of the heat shock transcription factor family. 2009
		5'-CAGAGGCATGTTCTAGAACAGTAGGTGC-3'	18209269-18209296, + Chromosome 8	Human NAT1	❶ [5'-GGCATGTTCTAGAAC-3', +], 11.1767 bits	The fragment was proven to be a binding site region by EMSA, antibody and competition experiments.	Butcher et al. Arylamine N-acetyltransferase 1 gene regulation by androgens requires a conserved heat shock element for heat shock factor-1. 2010.
IRF1	K562 Stanford IFNa6h iPWM Rsequence = 10.8957 bits	5'-CGGTTGAACCGAAACCGGTT-3'	43-62, + HPV16 genome	Human papillomavirus type 16	❶ [5'-TGAACCGAAACC-3', +], 7.35391 bits	This fragment was proven to contain a binding site by supershift assays and antibodies.	Arany et al. A functional interferon regulatory factor-1 (IRF-1)-binding site in the upstream regulatory region (URR) of human papillomavirus type 16. 2003
		5'-TGGGAGGCAGACAGCTATCACTTTCCAGAAGACTTTC-3'	34252753-34252789, + Chromosome 17	Human CCL2	❶ [5'-GAAAGTGATAGC-3', -], 5.64478 bits ❷ [5'-GAGGCAGACAGC-3', +], 6.01063 bits	The fragment was proven to contain a binding site by ChIP assays.	Page et al. Regulation of CCL2 expression by an upstream TALE homeodomain protein-binding site that synergizes with the site created by the A-2578G SNP. 2011
		5'-AGTAAGGAAGTGAAATTAATT-3'	10877014-10877034, + Chromosome 16	Human CIITA	❶ [5'-GGAAGTGAAATT-3', +], 9.89589 bits	N/A	Muhlethaler-Mottet et al. Expression of MHC class II molecules in different cellular and functional compartments is controlled by differential usage of multiple promoters of the transactivator CIITA. 1997
		5'-GAAAGAAAGTGAAAGGGAAAA-3'	10878898-10878918, + Chromosome 16	Human CIITA	❶ [5'-GAAAGTGAAAGG-3', +], 14.9711 bits ❷ [5'-TGAAAGGGAAAA-3', +], 2.71582 bits	The fragment was proven to contain a binding site by EMSA, antibodies and ChIP.	Tooze et al. Repression of IFN-γ Induction of Class II Transactivator: A Role for PRDM1/Blimp-1 in Regulation of Cytokine Signaling. 2006
		5'-GGAATTTCCCACTTTCACTTCTCCCTTTCAG-3'	21077999-21078029, + Chromosome 9	Human IFNB1	❶ [5'-AGAAGTGAAAGT-3', -], 14.4524 bits ❷ [5'-GAAAGTGGGAAA-3', -], 8.17948 bits ❸ [5'-GAAAGGGAGAAG-3', -], 6.96697 bits ❹ [5'-AAAGGGAGAAGT-3', -], 6.91618 bits ❺ [5'-AAAGTGGGAAAT-3', -], 2.46871 bits ❻ [5'-AAGGGAGAAGTG-3', -], 1.08864 bits ❼ [5'-TGAAAGGGAGAA-3', -], 0.770414 bit	The fragment was proven to contain a binding site by DNase I footprinting and methylation interference study.	Keller et al. Identification and characterization of a novel repressor of β-interferon gene expression. 1991
		5'-CTGATAAAAGAAAAGGAAACCGATTGCCCCAGGGCTGC-3'	37779964-37780001, + Chromosome X	Human CYBB/GP91PHOX	❶ [5'-GAAAAGGAAACC-3', +], 12.4755 bits ❷ [5'-AAAAGAAAAGGA-3', +], 8.21646 bits ❸ [5'-AGAAAAGGAAAC-3', +], 7.42784 bits ❹ [5'-TAAAAGAAAAGG-3', +], 3.98772 bits ❺ [5'-ATAAAAGAAAAG-3', +], 0.174213 bit	This fragment was proven to contain a binding site by EMSA and mutation analysis.	Luo et al. Interferon Regulatory Factor-2 Directs Transcription from the gp91phox Promoter. 1996
	K562 Stanford IFNa30m iPWM Rsequence = 13.5544 bits	5'-CGGTTGAACCGAAACCGGTT-3'	43-62, + HPV16 genome	Human papillomavirus type 16	❶ [5'-CGGTTTCGGTTCA-3', -], 7.65939 bits	This fragment was proven to contain a binding site by supershift assays and antibodies.	Arany et al. A functional interferon regulatory factor-1 (IRF-1)-binding site in the upstream regulatory region (URR) of human papillomavirus type 16. 2003
		5'-TGGGAGGCAGACAGCTATCACTTTCCAGAAGACTTTC-3'	34252753-34252789, + Chromosome 17	Human CCL2	❶ [5'-AGCTATCACTTTC-3', +], 8.26693 bits	The fragment was proven to contain a binding site by ChIP assays.	Page et al. Regulation of CCL2 expression by an upstream TALE homeodomain protein-binding site that synergizes with the site created by the A-2578G SNP. 2011
		5'-AGTAAGGAAGTGAAATTAATT-3'	10877014-10877034, + Chromosome 16	Human CIITA	❶ [5'-TAATTTCACTTCC-3', -], 12.5607 bits	N/A	Muhlethaler-Mottet et al. Expression of MHC class II molecules in different cellular and functional compartments is controlled by differential usage of multiple promoters of the transactivator CIITA. 1997
		5'-GAAAGAAAGTGAAAGGGAAAA-3'	10878898-10878918, + Chromosome 16	Human CIITA	❶ [5'-CCCTTTCACTTTC-3', -], 16.4696 bits ❷ [5'-TTCACTTTCTTTC-3', -], 2.52505 bits	The fragment was proven to contain a binding site by EMSA, antibodies and ChIP.	Tooze et al. Repression of IFN- Induction of Class II Transactivator: A Role for PRDM1/Blimp-1 in Regulation of Cytokine Signaling. 2006
		5'-GGAATTTCCCACTTTCACTTCTCCCTTTCAG-3'	21077999-21078029, + Chromosome 9	Human IFNB1	❶ [5'-CACTTTCACTTCT-3', +], 15.6623 bits ❷ [5'-CACTTCTCCCTTT-3', -], 4.57627 bits ❸ [5'-ATTTCCCACTTTC-3', +], 3.6788 bits ❹ [5'-ACTTCTCCCTTTC-3', +], 3.08479 bits	The fragment was proven to contain a binding site by DNase I footprinting and methylation interference study.	Keller et al. Identification and characterization of a novel repressor of β-interferon gene expression. 1991
		5'-CTGATAAAAGAAAAGGAAACCGATTGCCCCAGGGCTGC-3'	37779964-37780001, + Chromosome X	Human CYBB/GP91PHOX	❶ [5'-CGGTTTCCTTTTC-3', -], 13.2846 bits ❷ [5'-TTCCTTTTCTTTT-3', -], 7.63822 bits ❸ [5'-TCCTTTTCTTTTA-3', -], 5.26079 bits ❹ [5'-CCTTTTCTTTTAT-3', -], 3.52528 bits ❺ [5'-GGTTTCCTTTTCT-3', -], 2.69261 bits	This fragment was proven to contain a binding site by EMSA and mutation analysis.	Luo et al. Interferon Regulatory Factor-2 Directs Transcription from the gp91phox Promoter. 1996
	K562 Stanford IFNg30m iPWM Rsequence = 9.65305 bits	5'-CGGTTGAACCGAAACCGGTT-3'	43-62, + HPV16 genome	Human papillomavirus type 16	None	This fragment was proven to contain a binding site by supershift assays and antibodies.	Arany et al. A functional interferon regulatory factor-1 (IRF-1)-binding site in the upstream regulatory region (URR) of human papillomavirus type 16. 2003
		5'-TGGGAGGCAGACAGCTATCACTTTCCAGAAGACTTTC-3'	34252753-34252789, + Chromosome 17	Human CCL2	❶ [5'-GAAAGTGATAGC-3', -], 3.70811 bits ❷ [5'-GAGGCAGACAGC-3', +], 5.53562 bits	The fragment was proven to contain a binding site by ChIP assays.	Page et al. Regulation of CCL2 expression by an upstream TALE homeodomain protein-binding site that synergizes with the site created by the A-2578G SNP. 2011
		5'-AGTAAGGAAGTGAAATTAATT-3'	10877014-10877034, + Chromosome 16	Human CIITA	❶ [5'-GGAAGTGAAATT-3', +], 8.34709 bits ❷ [5'-AAGGAAGTGAAA-3', +], 2.566 bits	N/A	Muhlethaler-Mottet et al. Expression of MHC class II molecules in different cellular and functional compartments is controlled by differential usage of multiple promoters of the transactivator CIITA. 1997
		5'-GAAAGAAAGTGAAAGGGAAAA-3'	10878898-10878918, + Chromosome 16	Human CIITA	❶ [5'-GAAAGTGAAAGG-3', +], 14.9711 bits ❷ [5'-TGAAAGGGAAAA-3', +], 2.71582 bits	The fragment was proven to contain a binding site by EMSA, antibodies and ChIP.	Tooze et al. Repression of IFN- Induction of Class II Transactivator: A Role for PRDM1/Blimp-1 in Regulation of Cytokine Signaling. 2006
		5'-GGAATTTCCCACTTTCACTTCTCCCTTTCAG-3'	21077999-21078029, + Chromosome 9	Human IFNB1	❶ [5'-GAAAGTGGGAAA-3', -], 10.884 bits ❷ [5'-AGAAGTGAAAGT-3', -], 10.805 bits ❸ [5'-AAGGGAGAAGTG-3', -], 7.18431 bits ❹ [5'-GGAGAAGTGAAA-3', -], 4.40117 bits ❺ [5'-GGGAGAAGTGAA-3', -], 0.604797 bits	The fragment was proven to contain a binding site by DNase I footprinting and methylation interference study.	Keller et al. Identification and characterization of a novel repressor of β-interferon gene expression. 1991
		5'-CTGATAAAAGAAAAGGAAACCGATTGCCCCAGGGCTGC-3'	37779964-37780001, + Chromosome X	Human CYBB/GP91PHOX	❶ [5'-AAAAGAAAAGGA-3', +], 8.97702 bits ❷ [5'-AGAAAAGGAAAC-3', +], 8.91285 bits ❸ [5'-AAAGAAAAGGAA-3', +], 5.856 bits ❹ [5'-AAGAAAAGGAAA-3', +], 5.62831 bits	This fragment was proven to contain a binding site by EMSA and mutation analysis.	Luo et al. Interferon Regulatory Factor-2 Directs Transcription from the gp91phox Promoter. 1996
JUN	HUVEC Stanford bipartite iPWM 3<1,2>3 Rsequence = 10.7696 bits	5'-CTCCCATTTCCATGACGTCATGGTTA-3'	22556443-22556468, + Chromosome 14	Human TRA	❶ [5'-TGACGTCA-3', +], 10.5326 bits ❷ [5'-TGACGTCA-3', -], 10.5326 bits ❶ and ❷ are at the same position.	The fragment was proven to be a binding site region by DNase I footprinting.	Ho et al. A T-cell-specific transcriptional enhancer element 3' of Cα in the human T-cell receptor α locus. 1989
		5'-GACGATGAGACAGACCCATTATGCC-3'	68159927-68159951, + Chromosome 12	Human IFNG	❶ [5'-TGAGACA-3', +], 6.75189 bits ❷ [5'-TGTCTCA-3', -], 6.19257 bits ❶ and ❷ are at the same position.	This fragment was proven to contain a binding site by EMSA, competition and antibodies.	YE et al. The Nuclear Factor YY1 Suppresses the Human Gamma Interferon Promoter through Two Mechanisms: Inhibition of AP1 Binding and Activation of a Silencer Element. 1996
		5'-GCCAACCATGACTCAGTGCTTCT-3'	113614-113636, + Chromosome 16	Human α-globin regulatory element (HS-40)	❶ [5'-TGACTCA-3', +], 11.6612 bits ❷ [5'-TGAGTCA-3', 1], 11.6612 bits ❶ and ❷ are at the same position.	This fragment was proven to contain a binding site by DNase I footprinting and site-directed mutagenesis.	ZHANG et al. Transcriptional Activation of Human ζ2 Globin Promoter by the α Globin Regulatory Element (HS-40): Functional Role of Specific Nuclear Factor-DNA Complexes. 1993
		5'-CAGGACTGCTGAGTCATCCTGTGGG-3'	113646-113670, + Chromosome 16	Human α-globin regulatory element (HS-40)	❶ [5'-TGAGTCA-3', +], 11.6612 bits ❷ [5'-TGACTCA-3', -], 11.6612 bits ❶ and ❷ are at the same position.	This fragment was proven to contain a binding site by DNase I footprinting and site-directed mutagenesis.	ZHANG et al. Transcriptional Activation of Human ζ2 Globin Promoter by the α Globin Regulatory Element (HS-40): Functional Role of Specific Nuclear Factor-DNA Complexes. 1993
		5'-CCTCAGCCATGACTCAGCAAATAAC-3'	57586972-57586996, + Chromosome 18	Human FECH	❶ [5'-TGACTCA-3', +], 11.6612 bits ❷ [5'-TGAGTCA-3', 1], 11.6612 bits ❶ and ❷ are at the same position.	This fragment was proven to contain a binding site by DNase I footprinting, EMSA and competition experiments.	Tugore et al. A Single Promoter Directs Both Housekeeping and Erythroid Preferential Expression of the Human Ferrochelatase Gene. 1994
		5'-GGCCAAGTGATGTAACCC-3'	230714209-230714226, - Chromosome 1	Human AGT	❶ [5'-TGATGTAA-3', -], 8.38003 bits ❷ [5'-TTACATCA-3', +], 7.80359 bits ❶ and ❷ are at the same position.	The fragment was proven to be a binding site region by EMSA and competition.	Yanai et al. ATF-like Element Contributes to Hepatic Activation of Human Angiotensinogen Promoter. 1997
		5'-CCCCGGTGGGTGATTAACAGATTTGGGG-3'	1295766-1295793, - Chromosome 1	Human TERT	❶ [5'-TGATTAA-3', -], 8.50865 bits ❷ [5'-TTAATCA-3', +], 7.93221 bits ❶ and ❷ are at the same position.	This fragment was proven to contain a binding site by EMSA, competition and antibodies.	Takakura et al. Function of AP-1 in Transcription of the Telomerase Reverse Transcriptase Gene (TERT) in Human and Mouse Cells. 2005
		5'-CCTCCAGTGACTCAGCACAGGTTCCCCAG-3'	119087815-119087843, + Chromosome 11	Human HMBS	❶ [5'-TGACTCA-3', +], 11.6612 bits ❷ [5'-TGACTCA-3', +], 11.6612 bits ❶ and ❷ are at the same position.	This fragment was proven to contain a binding site by cross-linking analysis and gel retardation assays.	MIGNOTTE et al. Cis- and trans-acting elements involved in the regulation of the erythroid promoter of the human porphobilinogen deaminase gene. 1989
JUNB	K562 UChicago bipartite iPWM 3<1,2>3 Rsequence = 10.868 bits	5'-CTCCCATTTCCATGACGTCATGGTTA-3'	22556443-22556468, + Chromosome 14	Human TRA	❶ [5'-TGACGTCA-3', +], 10.5987 bits ❷ [5'-TGACGTCA-3', -], 10.5987 bits ❶ and ❷ are at the same position.	The fragment was proven to be a binding site region by DNase I footprinting.	Ho et al. A T-cell-specific transcriptional enhancer element 3' of Cα in the human T-cell receptor α locus. 1989
		5'-GACGATGAGACAGACCCATTATGCC-3'	68159927-68159951, + Chromosome 12	Human IFNG	❶ [5'-TGAGACA-3', +], 6.2619 bits ❷ [5'-TGTCTCA-3', -], 6.77428 bits ❶ and ❷ are at the same position.	This fragment was proven to contain a binding site by EMSA, competition and antibodies.	YE et al. The Nuclear Factor YY1 Suppresses the Human Gamma Interferon Promoter through Two Mechanisms: Inhibition of AP1 Binding and Activation of a Silencer Element. 1996
		5'-GCCAACCATGACTCAGTGCTTCT-3'	113614-113636, + Chromosome 16	Human α-globin regulatory element (HS-40)	❶ [5'-TGACTCA-3', +], 11.7273 bits ❷ [5'-TGAGTCA-3', -], 11.7273 bits ❶ and ❷ are at the same position.	This fragment was proven to contain a binding site by DNase I footprinting and site-directed mutagenesis.	ZHANG et al. Transcriptional Activation of Human ζ2 Globin Promoter by the α Globin Regulatory Element (HS-40): Functional Role of Specific Nuclear Factor-DNA Complexes. 1993
		5'-CAGGACTGCTGAGTCATCCTGTGGG-3'	113646-113670, + Chromosome 16	Human α-globin regulatory element (HS-40)	❶ [5'-TGAGTCA-3', +], 11.7273 bits ❷ [5'-TGACTCA-3', -], 11.7273 bits ❶ and ❷ are at the same position.	This fragment was proven to contain a binding site by DNase I footprinting and site-directed mutagenesis.	ZHANG et al. Transcriptional Activation of Human ζ2 Globin Promoter by the α Globin Regulatory Element (HS-40): Functional Role of Specific Nuclear Factor-DNA Complexes. 1993
		5'-CCTCAGCCATGACTCAGCAAATAAC-3'	57586972-57586996, + Chromosome 18	Human FECH	❶ [5'-TGACTCA-3', +], 11.7273 bits ❷ [5'-TGAGTCA-3', -], 11.7273 bits ❶ and ❷ are at the same position.	This fragment was proven to contain a binding site by DNase I footprinting, EMSA and competition experiments.	Tugore et al. A Single Promoter Directs Both Housekeeping and Erythroid Preferential Expression of the Human Ferrochelatase Gene. 1994
		5'-GGCCAAGTGATGTAACCC-3'	230714209-230714226, - Chromosome 1	Human AGT	❶ [5'-TGATGTAA-3', -], 7.15348 bits ❷ [5'-TTACATCA-3', +], 7.81716 bits ❶ and ❷ are at the same position.	The fragment was proven to be a binding site region by EMSA and competition.	Yanai et al. ATF-like Element Contributes to Hepatic Activation of Human Angiotensinogen Promoter. 1997
		5'-CCCCGGTGGGTGATTAACAGATTTGGGG-3'	1295766-1295793, - Chromosome 1	Human TERT	❶ [5'-TGATTAA-3', -], 7.2821 bits ❷ [5'-TTAATCA-3', +], 7.94578 bits ❶ and ❷ are at the same position.	This fragment was proven to contain a binding site by EMSA, competition and antibodies.	Takakura et al. Function of AP-1 in Transcription of the Telomerase Reverse Transcriptase Gene (TERT) in Human and Mouse Cells. 2005
		5'-CCTCCAGTGACTCAGCACAGGTTCCCCAG-3'	119087815-119087843, + Chromosome 11	Human HMBS	❶ [5'-TGACTCA-3', +], 11.7273 bits ❷ [5'-TGACTCA-3', +], 11.7273 bits ❶ and ❷ are at the same position.	This fragment was proven to contain a binding site by cross-linking analysis and gel retardation assays.	MIGNOTTE et al. Cis- and trans-acting elements involved in the regulation of the erythroid promoter of the human porphobilinogen deaminase gene. 1989
JUND	HepG2 Stanford bipartite iPWM 3<1,2>3 Rsequence = 11.0866 bits	5'-GACGATGAGACAGACCCATTATGCC-3'	68159927-68159951, + Chromosome 12	Human IFNG	None	This fragment was proven to contain a binding site by EMSA, competition and antibodies.	YE et al. The Nuclear Factor YY1 Suppresses the Human Gamma Interferon Promoter through Two Mechanisms: Inhibition of AP1 Binding and Activation of a Silencer Element. 1996
		5'-CTCCCATTTCCATGACGTCATGGTTA-3'	22556443-22556468, + Chromosome 14	Human TRA	❶ [5'-TGACGTCA-3', +], 11.6657 bits ❷ [5'-TGACGTCA-3', -], 11.6657 bits ❶ and ❷ are at the same position.	The fragment was proven to be a binding site region by DNase I footprinting.	Ho et al. A T-cell-specific transcriptional enhancer element 3' of Cα in the human T-cell receptor α locus. 1989
		5'-TGGGCCTGACACAATAGGC-3'	1994206-1994224, + Chromosome 20	Human PDYN	None	This fragment was proven to contain a binding site of AP1 dimers containing JUND by EMSA and antibodies.	Taqi et al. Prodynorphin promoter SNP associated with alcohol dependence forms noncanonical AP-1 binding site that may influence gene expression in human brain. 2011
		5'-GCCAACCATGACTCAGTGCTTCT-3'	113614-113636, + Chromosome 16	Human α-globin regulatory element (HS-40)	❶ [5'-TGACTCA-3', +], 11.7943 bits ❷ [5'-TGAGTCA-3', -], 11.7943 bits ❶ and ❷ are at the same position.	This fragment was proven to contain a binding site by DNase I footprinting and site-directed mutagenesis.	ZHANG et al. Transcriptional Activation of Human ζ2 Globin Promoter by the α Globin Regulatory Element (HS-40): Functional Role of Specific Nuclear Factor-DNA Complexes. 1993
		5'-CAGGACTGCTGAGTCATCCTGTGGG-3'	113646-113670, + Chromosome 16	Human α-globin regulatory element (HS-40)	❶ [5'-TGAGTCA-3', +], 11.7943 bits ❷ [5'-TGACTCA-3', -], 11.7943 bits ❶ and ❷ are at the same position.	This fragment was proven to contain a binding site by DNase I footprinting and site-directed mutagenesis.	ZHANG et al. Transcriptional Activation of Human ζ2 Globin Promoter by the α Globin Regulatory Element (HS-40): Functional Role of Specific Nuclear Factor-DNA Complexes. 1993
		5'-CCTCAGCCATGACTCAGCAAATAAC-3'	57586972-57586996, + Chromosome 18	Human FECH	❶ [5'-TGACTCA-3', +], 11.7943 bits ❷ [5'-TGAGTCA-3', -], 11.7943 bits ❶ and ❷ are at the same position.	This fragment was proven to contain a binding site by DNase I footprinting, EMSA and competition experiments.	Tugore et al. A Single Promoter Directs Both Housekeeping and Erythroid Preferential Expression of the Human Ferrochelatase Gene. 1994
		5'-GGCCAAGTGATGTAACCC-3'	230714209-230714226, - Chromosome 1	Human AGT	❶ [5'-TGATGTAA-3', -], 7.56533 bits ❷ [5'-TTACATCA-3', +], 7.05112 bits ❶ and ❷ are at the same position.	The fragment was proven to be a binding site region by EMSA and competition.	Yanai et al. ATF-like Element Contributes to Hepatic Activation of Human Angiotensinogen Promoter. 1997
		5'-CCCCGGTGGGTGATTAACAGATTTGGGG-3'	1295766-1295793, - Chromosome 1	Human TERT	❶ [5'-TGATTAA-3', -], 7.69395 bits ❷ [5'-TTAATCA-3', +], 7.17974 bits ❶ and ❷ are at the same position.	This fragment was proven to contain a binding site by EMSA, competition and antibodies.	Takakura et al. Function of AP-1 in Transcription of the Telomerase Reverse Transcriptase Gene ( TERT) in Human and Mouse Cells. 2005
		5'-CCTCCAGTGACTCAGCACAGGTTCCCCAG-3'	119087815-119087843, + Chromosome 11	Human HMBS	❶ [5'-TGACTCA-3', +], 11.7943 bits ❷ [5'-TGAGTCA-3', +], 11.7943 bits ❶ and ❷ are at the same position.	This fragment was proven to contain a binding site by cross-linking analysis and gel retardation assays.	MIGNOTTE et al. Cis- and trans-acting elements involved in the regulation of the erythroid promoter of the human porphobilinogen deaminase gene. 1989
	HeLa-S3 Stanford bipartite iPWM 3<1,2>3 Rsequence = 11.0062 bits	5'-CTCCCATTTCCATGACGTCATGGTTA-3'	22556443-22556468, + Chromosome 14	Human TRA	❶ [5'-TGACGTCA-3', +], 11.622 bits ❷ [5'-TGACGTCA-3', -], 11.622 bits ❶ and ❷ are at the same position.	The fragment was proven to be a binding site region by DNase I footprinting.	Ho et al. A T-cell-specific transcriptional enhancer element 3' of Cα in the human T-cell receptor α locus. 1989
		5'-GACGATGAGACAGACCCATTATGCC-3'	68159927-68159951, + Chromosome 12	Human IFNG	❶ [5'-TGAGACA-3', +], 6.49756 bits ❷ [5'-TGTCTCA-3', -], 5.91558 bits ❶ and ❷ are at the same position.	This fragment was proven to contain a binding site by EMSA, competition and antibodies.	YE et al. The Nuclear Factor YY1 Suppresses the Human Gamma Interferon Promoter through Two Mechanisms: Inhibition of AP1 Binding and Activation of a Silencer Element. 1996
		5'-TGGGCCTGACACAATAGGC-3'	1994206-1994224, + Chromosome 20	Human PDYN	❶ [5'-TGACACA-3', +], 6.49756 bits ❷ [5'-TGTGTCA-3', -], 5.91558 bits ❶ and ❷ are at the same position.	This fragment was proven to contain a binding site of AP1 dimers containing JUND by EMSA and antibodies.	Taqi et al. Prodynorphin promoter SNP associated with alcohol dependence forms noncanonical AP-1 binding site that may influence gene expression in human brain. 2011
		5'-GCCAACCATGACTCAGTGCTTCT-3'	113614-113636, + Chromosome 16	Human α-globin regulatory element (HS-40)	❶ [5'-TGACTCA-3', +], 11.7506 bits ❷ [5'-TGAGTCA-3', -], 11.7506 bits ❶ and ❷ are at the same position.	This fragment was proven to contain a binding site by DNase I footprinting and site-directed mutagenesis.	ZHANG et al. Transcriptional Activation of Human ζ2 Globin Promoter by the α Globin Regulatory Element (HS-40): Functional Role of Specific Nuclear Factor-DNA Complexes. 1993
		5'-CAGGACTGCTGAGTCATCCTGTGGG-3'	113646-113670, + Chromosome 16	Human α-globin regulatory element (HS-40)	❶ [5'-TGAGTCA-3', +], 11.7506 bits ❷ [5'-TGACTCA-3', -], 11.7506 bits ❶ and ❷ are at the same position.	This fragment was proven to contain a binding site by DNase I footprinting and site-directed mutagenesis.	ZHANG et al. Transcriptional Activation of Human ζ2 Globin Promoter by the α Globin Regulatory Element (HS-40): Functional Role of Specific Nuclear Factor-DNA Complexes. 1993
		5'-CCTCAGCCATGACTCAGCAAATAAC-3'	57586972-57586996, + Chromosome 18	Human FECH	❶ [5'-TGACTCA-3', +], 11.7506 bits ❷ [5'-TGAGTCA-3', -], 11.7506 bits ❶ and ❷ are at the same position.	This fragment was proven to contain a binding site by DNase I footprinting, EMSA and competition experiments.	Tugore et al. A Single Promoter Directs Both Housekeeping and Erythroid Preferential Expression of the Human Ferrochelatase Gene. 1994
		5'-GGCCAAGTGATGTAACCC-3'	230714209-230714226, - Chromosome 1	Human AGT	❶ [5'-TGATGTAA-3', -], 7.35672 bits ❷ [5'-TTACATCA-3', +], 8.00656 bits ❶ and ❷ are at the same position.	The fragment was proven to be a binding site region by EMSA and competition.	Yanai et al. ATF-like Element Contributes to Hepatic Activation of Human Angiotensinogen Promoter. 1997
		5'-CCCCGGTGGGTGATTAACAGATTTGGGG-3'	1295766-1295793, - Chromosome 1	Human TERT	❶ [5'-TGATTAA-3', -], 7.48534 bits ❷ [5'-TTAATCA-3', +], 8.13518 bits ❶ and ❷ are at the same position.	This fragment was proven to contain a binding site by EMSA, competition and antibodies.	Takakura et al. Function of AP-1 in Transcription of the Telomerase Reverse Transcriptase Gene ( TERT) in Human and Mouse Cells. 2005
		5'-CCTCCAGTGACTCAGCACAGGTTCCCCAG-3'	119087815-119087843, + Chromosome 11	Human HMBS	❶ [5'-TGACTCA-3', +], 11.7506 bits ❷ [5'-TGACTCA-3', +], 11.7506 bits ❶ and ❷ are at the same position.	This fragment was proven to contain a binding site by cross-linking analysis and gel retardation assays.	MIGNOTTE et al. Cis- and trans-acting elements involved in the regulation of the erythroid promoter of the human porphobilinogen deaminase gene. 1989
MAX	NB4 Stanford iPWM Rsequence = 9.44926 bits	5'-AGACAGGTGGGAAG-3'	136118409-136118422, + Chromosome 2	Human CXCR4	❶ [5'-CCCACCTG-3', -], 8.87252 bits	The fragment was proven to contain a binding site by gel mobility shift assays, antibody experiments and DNase I footprinting.	Moriuchi et al. USF/c-Myc Enhances, While Yin-Yang 1 Suppresses, the Promoter Activity of CXCR4, a Coreceptor for HIV-1 Entry. 1999
		5'-GTAGGCCACGTGACCGGGGGT-3'	5788-5808, + Human adenovirus D genome	Human adenovirus D	❶ [5'-GCCACGTG-3', +], 12.4758 bits ❷ [5'-GTCACGTG-3', -], 9.05181 bits ❶ and ❷ are at the same position.	The fragment was proven to contain a binding site by EMSA.	Li et al. c-Myc represses transcription in vivo by a novel mechanism dependent on the initiator element and Myc box 11. 1994
		5'-AGACACATGTCC-3'	5738-5749, + Human adenovirus D genome	Human adenovirus D	❶ [5'-GACATGTG-3', -], 9.15165 bits	The fragment was proven to contain a weaker binding site by EMSA, compared to the above fragment.	Li et al. c-Myc represses transcription in vivo by a novel mechanism dependent on the initiator element and Myc box 11. 1994
		5'-GGGGTGCACATGGCAGGC-3'	48187623-48187640, + Chromosome 3	Human CDC25A	❶ [5'-GCCATGTG-3', -], 12.0601 bits	The fragment was proven to contain a binding site by gel mobility shift assays and competition experiments.	Galaktionov et al. Cdc25 cell-cycle phosphatase as a target of c-myc. 1996
		5'-CAAGACATGTGCTTAG-3'	48187130-48187145, + Chromosome 3	Human CDC25A	❶ [5'-GACATGTG-3', +], 9.15165 bits	The fragment was proven to contain a binding site by gel mobility shift assays and competition experiments.	Galaktionov et al. Cdc25 cell-cycle phosphatase as a target of c-myc. 1996
		5'-GGTGGCACGTGTCTGT-3'	48185278-48185293, + Chromosome 3	Human CDC25A	❶ [5'-GGCACGTG-3', +], 11.2551 bits ❷ [5'-GACACGTG-3', -], 9.56739 bits ❶ and ❷ are at the same position.	The fragment was proven to contain a binding site by gel mobility shift assays and competition experiments.	Galaktionov et al. Cdc25 cell-cycle phosphatase as a target of c-myc. 1996
		5'-GCGGGCACGTGACTGG-3'	57752569-57752584, + Chromosome 12	Human CDK4	❶ [5'-GTCACGTG-3', -], 9.05181 bits ❷ [5'-GGCACGTG-3', +], 11.2551 bits ❶ and ❷ are at the same position.	The fragment was proven to contain a binding site by gel mobility shift assays, mutational analysis, competition and antibody experiments.	Hermeking et al. Identification of CDK4 as a target of c-MYC. 1999
		5'-TATCACACGTGACCGC-3'	57752516-57752531, + Chromosome 12	Human CDK4	❶ [5'-GTCACGTG-3', -], 9.05181 bits ❷ [5'-CACACGTG-3', +], 8.1234 bits ❶ and ❷ are at the same position. ❸ [5'-CACGTGTG-3', -], 4.89501 bits	The fragment was proven to contain a binding site by gel mobility shift assays, mutational analysis, competition and antibody experiments.	Hermeking et al. Identification of CDK4 as a target of c-MYC. 1999
		5'-GGCAGCCACGTGATCTGT-3'	57752495-57752512, + Chromosome 12	Human CDK4	❶ [5'-ATCACGTG-3', -], 8.27521 bits ❷ [5'-GCCACGTG-3', +], 12.4758 bits ❶ and ❷ are at the same position.	The fragment was proven to contain a binding site by gel mobility shift assays, mutational analysis, competition and antibody experiments.	Hermeking et al. Identification of CDK4 as a target of c-MYC. 1999
		5'-TCTGGGCACGTGACCGCC-3'	57752400-57752417, + Chromosome 12	Human CDK4	❶ [5'-GTCACGTG-3', -], 9.05181 bits ❷ [5'-GGCACGTG-3', +], 11.2551 bits ❶ and ❷ are at the same position.	The fragment was proven to contain a binding site by gel mobility shift assays, mutational analysis, competition and antibody experiments.	Hermeking et al. Identification of CDK4 as a target of c-MYC. 1999
		5'-CCGCTGCACGTGCCAGCT-3'	4272432-4272449, + Chromosome 3	Human CCND2	❶ [5'-TGCACGTG-3', +], 9.3309 bits ❷ [5'-GGCACGTG-3', -], 11.2551 bits ❶ and ❷ are at the same position.	The fragment was proven to contain a binding site by mutational analysis.	Bouchard et al. Direct induction of cyclin D2 by Myc contributes to cell cycle progression and sequestration of p27. 1999
		5'-TCCGCCACGTGGGAAG-3'	1295221-1295236, + Chromosome 5	Human TERT	❶ [5'-GCCACGTG-3', +], 12.4758 bits ❷ [5'-CCCACGTG-3', -], 11.0319 bits ❶ and ❷ are at the same position.	The fragment was proven to contain a binding site by gel mobility shift assays, competition and antibody experiments.	Kyo et al. Sp1 cooperates with c-Myc to activate transcription of the human telomerase reverse transcriptase gene (hTERT). 2000
		5'-CTTCCCACGTGCGCAG-3'	1295013-1295028, + Chromosome 5	Human TERT	❶ [5'-CCCACGTG-3', +], 11.0319 bits ❷ [5'-CGCACGTG-3', -], 9.81112 bits ❶ and ❷ are at the same position.	The fragment was proven to contain a binding site by gel mobility shift assays, competition and antibody experiments.	Kyo et al. Sp1 cooperates with c-Myc to activate transcription of the human telomerase reverse transcriptase gene (hTERT). 2000
		5'-CTGGTCACGTGGCCGA-3'	98929348-98929363, + Chromosome 4	Human EIF4E	❶ [5'-GTCACGTG-3', +], 9.05181 bits ❷ [5'-GCCACGTG-3', -], 12.4758 bits ❶ and ❷ are at the same position.	The fragment was proven to contain a binding site by gel mobility shift assays, competition and antibody experiments.	JONES et al. An Essential E Box in the Promoter of the Gene Encoding the mRNA Cap-Binding Protein (Eukaryotic Initiation Factor 4E) Is a Target for Activation by c-myc. 1996
		5'-CTGGCCACGTGACGGA-3'	98929195-98929210, + Chromosome 4	Human EIF4E	❶ [5'-GCCACGTG-3', +], 12.4758 bits ❷ [5'-GTCACGTG-3', -], 9.05181 bits ❶ and ❷ are at the same position.	The fragment was proven to contain a binding site by gel mobility shift assays, competition and antibody experiments.	JONES et al. An Essential E Box in the Promoter of the Gene Encoding the mRNA Cap-Binding Protein (Eukaryotic Initiation Factor 4E) Is a Target for Activation by c-myc. 1996
		5'-AGTGACACGTGGCGCT-3'	145075967-145075982, + Chromosome 6	Mouse Bcat1	❶ [5'-GACACGTG-3', +], 9.56739 bits ❷ [5'-GCCACGTG-3', -], 12.4758 bits ❶ and ❷ are at the same position.	The fragment was proven to contain a binding site by gel mobility shift assays and antibody experiments.	Benvenisty et al. An embryonically expressed gene is a target for c-Myc regulation via the c-Myc-binding sequence.1992
		5'-CCAGGCCACGTGCTCGTT-3'	93546960-93546977, + Chromosome 9	Rat Ptma	❶ [5'-GCCACGTG-3', +], 12.4758 bits ❷ [5'-AGCACGTG-3', -], 10.4785 bits ❶ and ❷ are at the same position.	The fragment was proven to contain a binding site by EMSA, mutational analysis and transient transfection assays.	GAUBATZ et al. An E-Box Element Localized in the First Intron Mediates Regulation of the Prothymosin ca Gene by c-myc. 1994
		5'-CTCCCACGTGCTCACCCTGGC-3'	69580365-69580385, + Chromosome 9	Mouse Trp53	❶ [5'-CCCACGTG-3', +], 11.0319 bits ❷ [5'-AGCACGTG-3', -], 10.4785 bits ❶ and ❷ are at the same position. ❸ [5'-TCACCCTG-3', +], 0.384402 bit	The fragment was proven to contain a binding site by gel mobility shift assays, competition and antibody experiments.	Reisman et al. c-Myc Trans-activates the p53 Promoter through a Required Downstream CACGTG Motif. 1993
		5'-AGCCACGTGGAC-3'	27217448-27217459, + Chromosome 2	Human CAD	❶ [5'-GCCACGTG-3', +], 12.4758 bits ❷ [5'-TCCACGTG-3', -], 10.5516 bits ❶ and ❷ are at the same position.	The fragment was proven to contain a binding site by gel mobility shift assays and antibody experiments.	Mac et al. CAD, a c-Myc Target Gene, is Not Deregulated in Burkitt's Lymphoma Cell Lines. 2000
		5'-GTCCTCACGTGGTTCC-3'	27217475-27217490, + Chromosome 2	Human CAD	❶ [5'-CTCACGTG-3', +], 7.60782 bits ❷ [5'-ACCACGTG-3', -], 11.6992 bits ❶ and ❷ are at the same position.	The fragment was proven to contain a binding site by gel mobility shift assays and antibody experiments.	Mac et al. CAD, a c-Myc Target Gene, is Not Deregulated in Burkitt's Lymphoma Cell Lines. 2000
		5'-GCCGCACACGTGCCCGGG-3'	10448030-10448047, + Chromosome 2	Human ODC1	❶ [5'-GGCACGTG-3', +], 11.2551 bits ❷ [5'-CACACGTG-3', -], 8.1234 bits ❶ and ❷ are at the same position. ❸ [5'-CACGTGTG-3', -], 4.89501 bits	The fragment was proven to contain a binding site by EMSA, antibody experiments and mutational analysis.	BELLO-FERNANDEZ et al. The ornithine decarboxylase gene is a transcriptional target of c-Myc. 1993
		5'-GGCGACCACGTGTCTCCG-3'	10447996-10448013, + Chromosome 2	Human ODC1	❶ [5'-ACCACGTG-3', +], 11.6992 bits ❷ [5'-GACACGTG-3', -], 9.56739 bits ❶ and ❷ are at the same position.	The fragment was proven to contain a binding site by mutational analysis.	BELLO-FERNANDEZ et al. The ornithine decarboxylase gene is a transcriptional target of c-Myc. 1993
	H1-hESC USC iPWM Rsequence = 9.81161 bits	5'-AGACAGGTGGGAAG-3'	136118409-136118422, + Chromosome 2	Human CXCR4	❶ [5'-CACCTGTC-3', -], 8.15286 bits ❷ [5'-CAGGTGGG-3', +], 4.6868 bits	The fragment was proven to contain a binding site by gel mobility shift assays, antibody experiments and DNase I footprinting.	Moriuchi et al. USF/c-Myc Enhances, While Yin-Yang 1 Suppresses, the Promoter Activity of CXCR4, a Coreceptor for HIV-1 Entry. 1999
		5'-GTAGGCCACGTGACCGGGGGT-3'	5788-5808, + Human adenovirus D genome	Human adenovirus D	❶ [5'-CACGTGGC-3', -], 12.2804 bits ❷ [5'-CACGTGAC-3', +], 9.00089 bits ❶ and ❷ are at the same position.	The fragment was proven to contain a binding site by EMSA.	Li et al. c-Myc represses transcription in vivo by a novel mechanism dependent on the initiator element and Myc box 11. 1994
		5'-AGACACATGTCC-3'	5738-5749, + Human adenovirus D genome	Human adenovirus D	❶ [5'-CACATGTC-3', +], 8.39007 bits	The fragment was proven to contain a weaker binding site by EMSA, compared to the above fragment.	Li et al. c-Myc represses transcription in vivo by a novel mechanism dependent on the initiator element and Myc box 11. 1994
		5'-GGGGTGCACATGGCAGGC-3'	48187623-48187640, + Chromosome 3	Human CDC25A	❶ [5'-CACATGGC-3', +], 11.9087 bits	The fragment was proven to contain a binding site by gel mobility shift assays and competition experiments.	Galaktionov et al. Cdc25 cell-cycle phosphatase as a target of c-myc. 1996
		5'-CAAGACATGTGCTTAG-3'	48187130-48187145, + Chromosome 3	Human CDC25A	❶ [5'-CACATGTC-3', -], 8.39007 bits	The fragment was proven to contain a binding site by gel mobility shift assays and competition experiments.	Galaktionov et al. Cdc25 cell-cycle phosphatase as a target of c-myc. 1996
		5'-GGTGGCACGTGTCTGT-3'	48185278-48185293, + Chromosome 3	Human CDC25A	❶ [5'-CACGTGTC-3', +], 8.76178 bits ❷ [5'-CACGTGCC-3', -], 11.7843 bits ❶ and ❷ are at the same position.	The fragment was proven to contain a binding site by gel mobility shift assays and competition experiments.	Galaktionov et al. Cdc25 cell-cycle phosphatase as a target of c-myc. 1996
		5'-GCGGGCACGTGACTGG-3'	57752569-57752584, + Chromosome 12	Human CDK4	❶ [5'-CACGTGCC-3', -], 11.7843 bits ❷ [5'-CACGTGAC-3', +], 9.00089 bits ❶ and ❷ are at the same position.	The fragment was proven to contain a binding site by gel mobility shift assays, mutational analysis, competition and antibody experiments.	Hermeking et al. Identification of CDK4 as a target of c-MYC. 1999
		5'-TATCACACGTGACCGC-3'	57752516-57752531, + Chromosome 12	Human CDK4	❶ [5'-CACGTGTG-3', -], 6.52528 bits ❷ [5'-CACGTGAC-3', +], 9.00089 bits ❶ and ❷ are at the same position.	The fragment was proven to contain a binding site by gel mobility shift assays, mutational analysis, competition and antibody experiments.	Hermeking et al. Identification of CDK4 as a target of c-MYC. 1999
		5'-GGCAGCCACGTGATCTGT-3'	57752495-57752512, + Chromosome 12	Human CDK4	❶ [5'-CACGTGGC-3', -], 12.2804 bits ❷ [5'-CACGTGAT-3', +], 8.35032 bits ❶ and ❷ are at the same position.	The fragment was proven to contain a binding site by gel mobility shift assays, mutational analysis, competition and antibody experiments.	Hermeking et al. Identification of CDK4 as a target of c-MYC. 1999
		5'-TCTGGGCACGTGACCGCC-3'	57752400-57752417, + Chromosome 12	Human CDK4	❶ [5'-CACGTGCC-3', -], 11.7843 bits ❷ [5'-CACGTGAC-3', +], 9.00089 bits ❶ and ❷ are at the same position.	The fragment was proven to contain a binding site by gel mobility shift assays, mutational analysis, competition and antibody experiments.	Hermeking et al. Identification of CDK4 as a target of c-MYC. 1999
		5'-CCGCTGCACGTGCCAGCT-3'	4272432-4272449, + Chromosome 3	Human CCND2	❶ [5'-CACGTGCA-3', +], 9.83363 bits ❷ [5'-CACGTGCC-3', -], 11.7843 bits ❶ and ❷ are at the same position.	The fragment was proven to contain a binding site by mutational analysis.	Bouchard et al. Direct induction of cyclin D2 by Myc contributes to cell cycle progression and sequestration of p27. 1999
		5'-TCCGCCACGTGGGAAG-3'	1295221-1295236, + Chromosome 5	Human TERT	❶ [5'-CACGTGGG-3', +], 10.0439 bits ❷ [5'-CACGTGGC-3', -], 12.2804 bits ❶ and ❷ are at the same position.	The fragment was proven to contain a binding site by gel mobility shift assays, competition and antibody experiments.	Kyo et al. Sp1 cooperates with c-Myc to activate transcription of the human telomerase reverse transcriptase gene (hTERT). 2000
		5'-CTTCCCACGTGCGCAG-3'	1295013-1295028, + Chromosome 5	Human TERT	❶ [5'-CACGTGCG-3', +], 9.54785 bits ❷ [5'-CACGTGGG-3', -], 10.0439 bits ❶ and ❷ are at the same position.	The fragment was proven to contain a binding site by gel mobility shift assays, competition and antibody experiments.	Kyo et al. Sp1 cooperates with c-Myc to activate transcription of the human telomerase reverse transcriptase gene (hTERT). 2000
		5'-CTGGTCACGTGGCCGA-3'	98929348-98929363, + Chromosome 4	Human EIF4E	❶ [5'-CACGTGGC-3', +], 12.2804 bits ❷ [5'-CACGTGAC-3', -], 9.00089 bits ❶ and ❷ are at the same position.	The fragment was proven to contain a binding site by gel mobility shift assays, competition and antibody experiments.	JONES et al. An Essential E Box in the Promoter of the Gene Encoding the mRNA Cap-Binding Protein (Eukaryotic Initiation Factor 4E) Is a Target for Activation by c-myc. 1996
		5'-CTGGCCACGTGACGGA-3'	98929195-98929210, + Chromosome 4	Human EIF4E	❶ [5'-CACGTGAC-3', +], 9.00089 bits ❷ [5'-CACGTGGC-3', -], 12.2804 bits ❶ and ❷ are at the same position.	The fragment was proven to contain a binding site by gel mobility shift assays, competition and antibody experiments.	JONES et al. An Essential E Box in the Promoter of the Gene Encoding the mRNA Cap-Binding Protein (Eukaryotic Initiation Factor 4E) Is a Target for Activation by c-myc. 1996
		5'-AGTGACACGTGGCGCT-3'	145075967-145075982, + Chromosome 6	Mouse Bcat1	❶ [5'-CACGTGGC-3', +], 12.2804 bits ❷ [5'-CACGTGTC-3', -], 8.76178 bits ❶ and ❷ are at the same position.	The fragment was proven to contain a binding site by gel mobility shift assays and antibody experiments.	Benvenisty et al. An embryonically expressed gene is a target for c-Myc regulation via the c-Myc-binding sequence.1992
		5'-CCAGGCCACGTGCTCGTT-3'	93546960-93546977, + Chromosome 9	Rat Ptma	❶ [5'-CACGTGCT-3', +], 11.1338 bits ❷ [5'-CACGTGGC-3', -], 12.2804 bits ❶ and ❷ are at the same position.	The fragment was proven to contain a binding site by EMSA, mutational analysis and transient transfection assays.	GAUBATZ et al. An E-Box Element Localized in the First Intron Mediates Regulation of the Prothymosin ca Gene by c-myc. 1994
		5'-CTCCCACGTGCTCACCCTGGC-3'	69580365-69580385, + Chromosome 9	Mouse Trp53	❶ [5'-CACGTGCT-3', +], 11.1338 bits ❷ [5'-CACGTGGG-3', -], 10.0439 bits ❶ and ❷ are at the same position. ❸ [5'-ACCCTGGC-3', +], 1.43347 bits	The fragment was proven to contain a binding site by gel mobility shift assays, competition and antibody experiments.	Reisman et al. c-Myc Trans-activates the p53 Promoter through a Required Downstream CACGTG Motif. 1993
		5'-AGCCACGTGGAC-3'	27217448-27217459, + Chromosome 2	Human CAD	❶ [5'-CACGTGGC-3', -], 12.2804 bits ❷ [5'-CACGTGGA-3', +], 10.3297 bits ❶ and ❷ are at the same position.	The fragment was proven to contain a binding site by gel mobility shift assays and antibody experiments.	Mac et al. CAD, a c-Myc Target Gene, is Not Deregulated in Burkitt's Lymphoma Cell Lines. 2000
		5'-GTCCTCACGTGGTTCC-3'	27217475-27217490, + Chromosome 2	Human CAD	❶ [5'-CACGTGGT-3', +], 11.6299 bits ❷ [5'-CACGTGAG-3', -], 6.76439 bits ❶ and ❷ are at the same position.	The fragment was proven to contain a binding site by gel mobility shift assays and antibody experiments.	Mac et al. CAD, a c-Myc Target Gene, is Not Deregulated in Burkitt's Lymphoma Cell Lines. 2000
		5'-GCCGCACACGTGCCCGGG-3'	10448030-10448047, + Chromosome 2	Human ODC1	❶ [5'-CACGTGCC-3', +], 11.7843 bits ❷ [5'-CACGTGTG-3', -],6.52528 bits ❶ and ❷ are at the same position.	The fragment was proven to contain a binding site by EMSA, antibody experiments and mutational analysis.	BELLO-FERNANDEZ et al. The ornithine decarboxylase gene is a transcriptional target of c-Myc. 1993
		5'-GGCGACCACGTGTCTCCG-3'	10447996-10448013, + Chromosome 2	Human ODC1	❶ [5'-CACGTGTC-3', +], 8.76178 bits ❷ [5'-CACGTGGT-3', -], 11.6299 bits ❶ and ❷ are at the same position.	The fragment was proven to contain a binding site by mutational analysis.	BELLO-FERNANDEZ et al. The ornithine decarboxylase gene is a transcriptional target of c-Myc. 1993
MAFF	HepG2 Stanford bipartite iPWM 6<1,2>6 Rsequence = 11.2445 bits	5'-CAAGCACAGCAATGCTGAGTCATGATGAGTCATGCTGAGGCTTAGGGTGTGTG-3'	5280732-5280784, - Chromosome 11	Human β-globin HS2	❶ [5'-TGCTGAGTCATGA-3', +], 13.7575 bits ❷ [5'-TCATGACTCAGCA-3', -], 13.5665 bits ❶ and ❷ are at the same position. ❸ [5'-TGATGAGTCATGC-3', +], 7.06747 bits ❹ [5'-GCATGACTCATCA-3', -], 6.73758 bits ❸ and ❹ are at the same position. ❺ [5'-TGATGAGTCATGCT-3', +], 6.19039 bits ❻ [5'-AGCATGACTCATCA-3', -], 6.33378 bits ❺ and ❻ are at the same position. There are 4 more pairs of weaker binding sites.	This fragment was proven to contain a binding site by EMSA and competition experiments.	Talbot et al. The 5' HS2 of the globin locus control region enhances transcription through the interaction of a multimeric complex binding at two functionally distinct NF-E2 binding sites. 1991
		5'-TGAGGGTCTTGTGTTTGCTGAGTCAAAATTCCTTGAAATC-3'	5284893-5284932, + Chromosome 11	Human β-globin HS3	❶ [5'-TGCTGAGTCAAAA-3', +], 12.2535 bits ❷ [5'-TTTTGACTCAGCA-3', -], 12.2262 bits ❶ and ❷ are at the same position. ❸ [5'-TGCTGAGTCAAAAT-3', +], 3.54119 bits ❹ [5'-ATTTTGACTCAGCA-3', -], 3.54216 bits ❸ and ❹ are at the same position. ❺ [5'-TCTTGTGTTTGCT-3', +], 2.63306 bits ❻ [5'-AGCAAACACAAGA-3', -], 2.95563 bits ❺ and ❻ are at the same position.	N/A. This fragment was proven to be required for the formation of the HS region by DNase I footprinting and site-directed mutagenesis.	Pomerantz et al. Conserved elements containing NF-E2 and tandem GATA binding sites are required for erythroid-specific chromatin structure reorganization within the human β-globin locus control region.1998
		5'-TGCAGATAGTGCTATCAAAGCCCTGACAGAGCCCTGCCCATTGCTGGGCCTTGGAGTGAGTCAGCCTA-3'	5284893-5284932, + Chromosome 11	Human β-globin HS4	❶ [5'-TGCAGATAGTGCT-3', +], 5.64259 bits ❷ [5'-AGCACTATCTGCA-3', -], 5.52448 bits ❶ and ❷ are at the same position. ❸ [5'-TGCTATCAAAGCC-3', +], 5.00428 bits ❹ [5'-GGCTTTGATAGCA-3', -], 4.83196 bits ❸ and ❹ are at the same position. There are 1 more pair of weaker binding sites	N/A. This fragment was proven to be required for the formation of the HS region by DNase I footprinting and site-directed mutagenesis.	Stamatoyannopoulos et al. NF-E2 and GATA binding motifs are required for the formation of DNase I hypersensitive site 4 of the human 5-globin locus control region. 1995
		5'-GCCAACCATGACTCAGTGCTTCT-3'	113614-113636, + Chromosome 16	Human α-globin regulatory element (HS-40)	None	This fragment was proven to contain a binding site by DNase I footprinting and site-directed mutagenesis.	ZHANG et al. Transcriptional Activation of Human ζ2 Globin Promoter by the α Globin Regulatory Element (HS-40): Functional Role of Specific Nuclear Factor-DNA Complexes. 1993
		5'-CAGGACTGCTGAGTCATCCTGTGGG-3'	113646-113670, + Chromosome 16	Human α-globin regulatory element (HS-40)	❶ [5'-TGCTGAGTCATCC-3', +], 12.5479 bits ❷ [5'-GGATGACTCAGCA-3', -], 12.4745 bits ❶ and ❷ are at the same position. ❸ [5'-TGCTGAGTCATCCT-3', +], 1.82665 bits ❹ [5'-AGGATGACTCAGCA-3', -], 1.46923 bits ❸ and ❹ are at the same position.	This fragment was proven to contain a binding site by DNase I footprinting and site-directed mutagenesis.	ZHANG et al. Transcriptional Activation of Human ζ2 Globin Promoter by the α Globin Regulatory Element (HS-40): Functional Role of Specific Nuclear Factor-DNA Complexes. 1993
		5'-CCTCAGCCATGACTCAGCAAATAAC-3'	57586972-57586996, + Chromosome 18	Human FECH	❶ [5'-CCATGACTCAGCA-3', +], 8.42577 bits ❷ [5'-TGCTGAGTCATGG-3', -], 8.943 bits ❶ and ❷ are at the same position. ❸ [5'-GCCATGACTCAGCA-3', +], 2.40459 bits ❹ [5'-TGCTGAGTCATGGC-3', -], 2.48133 bits ❸ and ❹ are at the same position.	This fragment was proven to contain a binding site by DNase I footprinting, EMSA and competition experiments.	Tugore et al. A Single Promoter Directs Both Housekeeping and Erythroid Preferential Expression of the Human Ferrochelatase Gene. 1994
		5'-TTTTACAGATACTGGGTGACTCAGCAGTTTTG-3'	158686739-158686770, + Chromosome 1	Human SPTA1	❶ [5'-GGGTGACTCAGCA-3', +], 7.5772 bits ❷ [5'-TGCTGAGTCACCC-3', -], 8.21693 bits ❶ and ❷ are at the same position.	This fragment was proven to contain a binding site by EMSA, antibody and competition experiments.	Boulanger et al. Erythroid Expression of the Human -Spectrin Gene Promoter Is Mediated by GATA-1- and NF-E2-binding Proteins. 2002
		5'-CCTCCAGTGACTCAGCACAGGTTCCCCAG-3'	119087815-119087843, + Chromosome 11	Human HMBS	❶ [5'-CAGTGACTCAGCA-3', +], 2.92321 bits ❷ [5'-TGCTGAGTCACTG-3', -], 3.83129 bits ❶ and ❷ are at the same position.	This fragment was proven to contain a binding site by cross-linking analysis and gel retardation assays.	MIGNOTTE et al. Cis- and trans-acting elements involved in the regulation of the erythroid promoter of the human porphobilinogen deaminase gene. 1989
	K562 Stanford bipartite iPWM Rsequence = 11.311 bits	5'-CAAGCACAGCAATGCTGAGTCATGATGAGTCATGCTGAGGCTTAGGGTGTGTG-3'	5280732-5280784, - Chromosome 11	Human β-globin HS2	❶ [5'-TGCTGAGTCATGA-3', +], 15.2054 bits ❷ [5'-TCATGACTCAGCA-3', -], 15.0836 bits ❶ and ❷ are at the same position. ❸ [5'-TGATGAGTCATGC-3', + ], 11.1724 bits ❹ [5'-GCATGACTCATCA-3', -], 10.8577 bits ❸ and ❹ are at the same position. ❺ [5'-TGATGAGTCATGCT-3', +], 4.05242 bit ❻ [5'-AGCATGACTCATCA-3', -], 4.30247 bits ❺ and ❻ are at the same position. There are 2 more pairs of weaker binding sites an…	This fragment was proven to contain a binding site by EMSA and competition experiments.	Talbot et al. The 5' HS2 of the globin locus control region enhances transcription through the interaction of a multimeric complex binding at two functionally distinct NF-E2 binding sites. 1991
		5'-TGAGGGTCTTGTGTTTGCTGAGTCAAAATTCCTTGAAATC-3'	5284893-5284932, + Chromosome 11	Human β-globin HS3	❶ [5'-TGCTGAGTCAAAA-3', +], 11.82 bits ❷ [5'-TTTTGACTCAGCA-3', -], 11.6626 bits ❶ and ❷ are at the same position. ❸ [5'-TGCTGAGTCAAAAT-3', +], 1.35571 bits ❹ [5'-ATTTTGACTCAGCA-3', -], 1.26698 bits ❸ and ❹ are at the same position. ❺ [5'-AGCAAACACAAGA-3', -], 0.245281 bits	N/A. This fragment was proven to be required for the formation of the HS region by DNase I footprinting and site-directed mutagenesis.	Pomerantz et al. Conserved elements containing NF-E2 and tandem GATA binding sites are required for erythroid-specific chromatin structure reorganization within the human β-globin locus control region.1998
		5'-TGCAGATAGTGCTATCAAAGCCCTGACAGAGCCCTGCCCATTGCTGGGCCTTGGAGTGAGTCAGCCTA-3'	5284893-5284932, + Chromosome 11	Human β-globin HS4	❶ [5'-GAGTGAGTCAGCC-3', +], 6.53013 bits ❷ [5'-GGCTGACTCACTC-3', -], 7.41545 bits ❶ and ❷ are at the same position. ❸ [5'-TGCTATCAAAGCC-3', +], 3.68607 bits ❹ [5'-GGCTTTGATAGCA-3', -], 3.1036 bits ❸ and ❹ are at the same position. There are 2 more pairs of weaker binding sites	N/A. This fragment was proven to be required for the formation of the HS region by DNase I footprinting and site-directed mutagenesis.	Stamatoyannopoulos et al. NF-E2 and GATA binding motifs are required for the formation of DNase I hypersensitive site 4 of the human 5-globin locus control region. 1995
		5'-GCCAACCATGACTCAGTGCTTCT-3'	113614-113636, + Chromosome 16	Human α-globin regulatory element (HS-40)	❶ [5'-CCATGACTCAGTG-3', +], 5.73435 bits ❷ [5'-CACTGAGTCATGG-3', -], 5.62171 bits ❶ and ❷ are at the same position.	This fragment was proven to contain a binding site by DNase I footprinting and site-directed mutagenesis.	ZHANG et al. Transcriptional Activation of Human ζ2 Globin Promoter by the α Globin Regulatory Element (HS-40): Functional Role of Specific Nuclear Factor-DNA Complexes. 1993
		5'-CAGGACTGCTGAGTCATCCTGTGGG-3'	113646-113670, + Chromosome 16	Human α-globin regulatory element (HS-40)	❶ [5'-TGCTGAGTCATCC-3', +], 15.1131 bits ❷ [5'-GGATGACTCAGCA-3', -], 14.9158 bits ❶ and ❷ are at the same position. ❸ [5'-TGCTGAGTCATCCT-3', +], 2.09586 bits ❹ [5'-AGGATGACTCAGCA-3', -], 1.69281 bits ❸ and ❹ are at the same position.	This fragment was proven to contain a binding site by DNase I footprinting and site-directed mutagenesis.	ZHANG et al. Transcriptional Activation of Human ζ2 Globin Promoter by the α Globin Regulatory Element (HS-40): Functional Role of Specific Nuclear Factor-DNA Complexes. 1993
		5'-CCTCAGCCATGACTCAGCAAATAAC-3'	57586972-57586996, + Chromosome 18	Human FECH	❶ [5'-CCATGACTCAGCA-3', +], 11.6722 bits ❷ [5'-TGCTGAGTCATGG-3', -], 12.1616 bits ❶ and ❷ are at the same position. ❸ [5'-GCCATGACTCAGCA-3', +], 2.04896 bits ❹ [5'-TGCTGAGTCATGGC-3', -], 2.00015 bits ❸ and ❹ are at the same position.	This fragment was proven to contain a binding site by DNase I footprinting, EMSA and competition experiments.	Tugore et al. A Single Promoter Directs Both Housekeeping and Erythroid Preferential Expression of the Human Ferrochelatase Gene. 1994
		5'-TTTTACAGATACTGGGTGACTCAGCAGTTTTG-3'	158686739-158686770, + Chromosome 1	Human SPTA1	❶ [5'-GGGTGACTCAGCA-3', +], 12.3083 bits ❷ [5'-TGCTGAGTCACCC-3', -], 13.1544 bits ❶ and ❷ are at the same position. ❸ [5'-TACAGATACTGGG -3', +], 0.82209 bit ❹ [5'-CCCAGTATCTGTA -3', -], 0.62722 bit ❸ and ❹ are at the same position.	This fragment was proven to contain a binding site by EMSA, antibody and competition experiments.	Boulanger et al. Erythroid Expression of the Human -Spectrin Gene Promoter Is Mediated by GATA-1- and NF-E2-binding Proteins. 2002
		5'-CCTCCAGTGACTCAGCACAGGTTCCCCAG-3'	119087815-119087843, + Chromosome 11	Human HMBS	❶ [5'-CAGTGACTCAGCA-3', +], 8.61318 bits ❷ [5'-TGCTGAGTCACTG-3', -], 9.86613 bits ❶ and ❷ are at the same position. ❸ [5'-GACTCAGCACAGGT-3', +], 0.472868 bit ❹ [5'-ACCTGTGCTGAGTC-3', -], 0.509451 bit ❸ and ❹ are at the same position.	This fragment was proven to contain a binding site by cross-linking analysis and gel retardation assays.	MIGNOTTE et al. Cis- and trans-acting elements involved in the regulation of the erythroid promoter of the human porphobilinogen deaminase gene. 1989
MAFK	IMR90 Stanford bipartite iPWM 6<1,2>6 Rsequence = 11.2552 bits	5'-CAAGCACAGCAATGCTGAGTCATGATGAGTCATGCTGAGGCTTAGGGTGTGTG-3'	5280732-5280784, - Chromosome 11	Human β-globin HS2	❶ [5'-TGCTGAGTCATGA-3', +], 14.2903 bits ❷ [5'-TCATGACTCAGCA-3', -], 14.206 bits ❶ and ❷ are at the same position. ❸ [5'-TGATGAGTCATGC-3', +], 8.49744 bits ❹ [5'-GCATGACTCATCA-3', -], 8.23878 bits ❸ and ❹ are at the same position. ❺ [5'-TGATGAGTCATGCT-3', +], 5.94663 bits ❻ [5'-AGCATGACTCATCA-3', -], 5.95905 bits ❺ and ❻ are at the same position. There are 4 more pairs of weaker binding sites.	This fragment was proven to contain a binding site by EMSA and competition experiments.	Talbot et al. The 5' HS2 of the globin locus control region enhances transcription through the interaction of a multimeric complex binding at two functionally distinct NF-E2 binding sites. 1991
		5'-TGAGGGTCTTGTGTTTGCTGAGTCAAAATTCCTTGAAATC-3'	5284893-5284932, + Chromosome 11	Human β-globin HS3	❶ [5'-TGCTGAGTCAAAA-3', +], 12.3521 bits ❷ [5'-TTTTGACTCAGCA-3', -], 12.3376 bits ❶ and ❷ are at the same position. ❸ [5'-TGCTGAGTCAAAAT-3', +], 3.40321 bits ❹ [5'-ATTTTGACTCAGCA-3', -], 3.32268 bits ❸ and ❹ are at the same position. ❺ [5'-TCTTGTGTTTGCT-3', +], 1.69852 bits ❻ [5'-AGCAAACACAAGA-3', -], 1.84665 bits ❺ and ❻ are at the same position.	N/A. This fragment was proven to be required for the formation of the HS region by DNase I footprinting and site-directed mutagenesis.	Pomerantz et al. Conserved elements containing NF-E2 and tandem GATA binding sites are required for erythroid-specific chromatin structure reorganization within the human β-globin locus control region.1998
		5'-TGCAGATAGTGCTATCAAAGCCCTGACAGAGCCCTGCCCATTGCTGGGCCTTGGAGTGAGTCAGCCTA-3'	5284893-5284932, + Chromosome 11	Human β-globin HS4	❶ [5'-TGCAGATAGTGCT-3', +], 4.80824 bits ❷ [5'-AGCACTATCTGCA-3', -], 5.05997 bits ❶ and ❷ are at the same position. ❸ [5'-TGCTATCAAAGCC-3', +], 4.751 bits ❹ [5'-GGCTTTGATAGCA-3', -], 4.60708 bits ❸ and ❹ are at the same position. There are 3 more pairs of weaker binding sites	N/A. This fragment was proven to be required for the formation of the HS region by DNase I footprinting and site-directed mutagenesis.	Stamatoyannopoulos et al. NF-E2 and GATA binding motifs are required for the formation of DNase I hypersensitive site 4 of the human β-globin locus control region. 1995
		5'-GCCAACCATGACTCAGTGCTTCT-3'	113614-113636, + Chromosome 16	Human α-globin regulatory element (HS-40)	❶ [5'-CCATGACTCAGTG-3', +], 1.93679 bits ❷ [5'-CACTGAGTCATGG-3', -], 2.08046 bits ❶ and ❷ are at the same position.	This fragment was proven to contain a binding site by DNase I footprinting and site-directed mutagenesis.	ZHANG et al. Transcriptional Activation of Human ζ2 Globin Promoter by the α Globin Regulatory Element (HS-40): Functional Role of Specific Nuclear Factor-DNA Complexes. 1993
		5'-CAGGACTGCTGAGTCATCCTGTGGG-3'	113646-113670, + Chromosome 16	Human α-globin regulatory element (HS-40)	❶ [5'-TGCTGAGTCATCC-3', +], 13.4712 bits ❷ [5'-GGATGACTCAGCA-3', -], 13.5061 bits ❶ and ❷ are at the same position. ❸ [5'-TGCTGAGTCATCCT-3', +], 2.362 bits ❹ [5'-AGGATGACTCAGCA-3', -], 1.89013 bits ❸ and ❹ are at the same position.	This fragment was proven to contain a binding site by DNase I footprinting and site-directed mutagenesis.	ZHANG et al. Transcriptional Activation of Human ζ2 Globin Promoter by the α Globin Regulatory Element (HS-40): Functional Role of Specific Nuclear Factor-DNA Complexes. 1993
		5'-CCTCAGCCATGACTCAGCAAATAAC-3'	57586972-57586996, + Chromosome 18	Human FECH	❶ [5'-CCATGACTCAGCA-3', +], 9.95925 bits ❷ [5'-TGCTGAGTCATGG-3', -], 10.1811 bits ❶ and ❷ are at the same position. ❸ [5'-GCCATGACTCAGCA-3', +], 2.81406 bits ❹ [5'-TGCTGAGTCATGGC-3', -], 2.89658 bits ❸ and ❹ are at the same position.	This fragment was proven to contain a binding site by DNase I footprinting, EMSA and competition experiments.	Tugore et al. A Single Promoter Directs Both Housekeeping and Erythroid Preferential Expression of the Human Ferrochelatase Gene. 1994
		5'-TTTTACAGATACTGGGTGACTCAGCAGTTTTG-3'	158686739-158686770, + Chromosome 1	Human SPTA1	❶ [5'-GGGTGACTCAGCA-3', +], 9.33255 bits ❷ [5'-TGCTGAGTCACCC-3', -], 9.99122 bits ❶ and ❷ are at the same position. ❸ [5'-TACAGATACTGGG -3', +], 0.205619 bit ❹ [5'-CCCAGTATCTGTA -3', -], 0.026589 bit ❸ and ❹ are at the same position.	This fragment was proven to contain a binding site by EMSA, antibody and competition experiments.	Boulanger et al. Erythroid Expression of the Human -Spectrin Gene Promoter Is Mediated by GATA-1- and NF-E2-binding Proteins. 2002
		5'-CCTCCAGTGACTCAGCACAGGTTCCCCAG-3'	119087815-119087843, + Chromosome 11	Human HMBS	❶ [5'-CAGTGACTCAGCA-3', +], 5.23777 bits ❷ [5'-TGCTGAGTCACTG-3', -], 5.90486 bits ❶ and ❷ are at the same position.	This fragment was proven to contain a binding site by cross-linking analysis and gel retardation assays.	MIGNOTTE et al. Cis- and trans-acting elements involved in the regulation of the erythroid promoter of the human porphobilinogen deaminase gene. 1989
	HepG2 Stanford bipartite iPWM 6<1,2>6 Rsequence = 10.8777 bits	5'-CAAGCACAGCAATGCTGAGTCATGATGAGTCATGCTGAGGCTTAGGGTGTGTG-3'	5280732-5280784, - Chromosome 11	Human β-globin HS2	❶ [5'-TGCTGAGTCATGA-3', -], 13.3992 bits ❷ [5'-TCATGACTCAGCA-3', +], 13.2449 bits ❶ and ❷ are at the same position. ❸ [5'-TGATGAGTCATGC-3', -], 6.41778 bits ❹ [5'-GCATGACTCATCA-3', +], 6.32346 bits ❸ and ❹ are at the same position. ❺ [5'-TGATGAGTCATGCT-3', -], 6.48946 bits ❻ [5'-AGCATGACTCATCA-3', +], 6.71957 bits ❺ and ❻ are at the same position. There are 4 more pairs of weaker binding sites.	This fragment was proven to contain a binding site by EMSA and competition experiments.	Talbot et al. The 5' HS2 of the globin locus control region enhances transcription through the interaction of a multimeric complex binding at two functionally distinct NF-E2 binding sites. 1991
		5'-TGAGGGTCTTGTGTTTGCTGAGTCAAAATTCCTTGAAATC-3'	5284893-5284932, + Chromosome 11	Human β-globin HS3	❶ [5'-TGCTGAGTCAAAA-3', +], 12.3582 bits ❷ [5'-TTTTGACTCAGCA-3', -], 12.2719 bits ❶ and ❷ are at the same position. ❸ [5'-TGCTGAGTCAAAAT-3', +], 4.04698 bits ❹ [5'-ATTTTGACTCAGCA-3', -], 4.07431 bits ❸ and ❹ are at the same position. ❺ [5'-TCTTGTGTTTGCT-3', +], 3.03364 bits ❻ [5'-AGCAAACACAAGA-3', -], 3.21708 bits ❺ and ❻ are at the same position.	N/A. This fragment was proven to be required for the formation of the HS region by DNase I footprinting and site-directed mutagenesis.	Pomerantz et al. Conserved elements containing NF-E2 and tandem GATA binding sites are required for erythroid-specific chromatin structure reorganization within the human β-globin locus control region.1998
		5'-TGCAGATAGTGCTATCAAAGCCCTGACAGAGCCCTGCCCATTGCTGGGCCTTGGAGTGAGTCAGCCTA-3'	5284893-5284932, + Chromosome 11	Human β-globin HS4	❶ [5'-TGCAGATAGTGCT-3', +], 5.76727 bits ❷ [5'-AGCACTATCTGCA-3', -], 5.75118 bits ❶ and ❷ are at the same position. ❸ [5'-TGCTATCAAAGCC-3', +], 5.16464 bits ❹ [5'-GGCTTTGATAGCA-3', -], 5.19306 bits ❸ and ❹ are at the same position. There is 1 more pair of weaker binding sites.	N/A. This fragment was proven to be required for the formation of the HS region by DNase I footprinting and site-directed mutagenesis.	Stamatoyannopoulos et al. NF-E2 and GATA binding motifs are required for the formation of DNase I hypersensitive site 4 of the human β-globin locus control region. 1995
		5'-GCCAACCATGACTCAGTGCTTCT-3'	113614-113636, + Chromosome 16	Human α-globin regulatory element (HS-40)	None	This fragment was proven to contain a binding site by DNase I footprinting and site-directed mutagenesis.	ZHANG et al. Transcriptional Activation of Human ζ2 Globin Promoter by the α Globin Regulatory Element (HS-40): Functional Role of Specific Nuclear Factor-DNA Complexes. 1993
		5'-CAGGACTGCTGAGTCATCCTGTGGG-3'	113646-113670, + Chromosome 16	Human α-globin regulatory element (HS-40)	❶ [5'-TGCTGAGTCATCC-3', +], 11.8995 bits ❷ [5'-GGATGACTCAGCA-3', -], 11.9799 bits ❶ and ❷ are at the same position. ❸ [5'-TGCTGAGTCATCCT-3', +], 1.61328 bits ❹ [5'-AGGATGACTCAGCA-3', -], 1.32575 bits ❸ and ❹ are at the same position.	This fragment was proven to contain a binding site by DNase I footprinting and site-directed mutagenesis.	ZHANG et al. Transcriptional Activation of Human ζ2 Globin Promoter by the α Globin Regulatory Element (HS-40): Functional Role of Specific Nuclear Factor-DNA Complexes. 1993
		5'-CCTCAGCCATGACTCAGCAAATAAC-3'	57586972-57586996, + Chromosome 18	Human FECH	❶ [5'-CCATGACTCAGCA-3', +], 7.88712 bits ❷ [5'-TGCTGAGTCATGG-3', -], 8.16851 bits ❶ and ❷ are at the same position. ❸ [5'-GCCATGACTCAGCA-3', +], 2.49951 bits ❹ [5'-TGCTGAGTCATGGC-3', -], 2.28097 bits ❸ and ❹ are at the same position.	This fragment was proven to contain a binding site by DNase I footprinting, EMSA and competition experiments.	Tugore et al. A Single Promoter Directs Both Housekeeping and Erythroid Preferential Expression of the Human Ferrochelatase Gene. 1994
		5'-TTTTACAGATACTGGGTGACTCAGCAGTTTTG-3'	158686739-158686770, + Chromosome 1	Human SPTA1	❶ [5'-GGGTGACTCAGCA-3', +], 6.57586 bits ❷ [5'-TGCTGAGTCACCC-3', -], 7.03352 bits ❶ and ❷ are at the same position.	This fragment was proven to contain a binding site by EMSA, antibody and competition experiments.	Boulanger et al. Erythroid Expression of the Human -Spectrin Gene Promoter Is Mediated by GATA-1- and NF-E2-binding Proteins. 2002
		5'-CCTCCAGTGACTCAGCACAGGTTCCCCAG-3'	119087815-119087843, + Chromosome 11	Human HMBS	❶ [5'-CAGTGACTCAGCA-3', +], 2.14704 bits ❷ [5'-TGCTGAGTCACTG-3', -], 2.81554 bits ❶ and ❷ are at the same position.	This fragment was proven to contain a binding site by cross-linking analysis and gel retardation assays.	MIGNOTTE et al. Cis- and trans-acting elements involved in the regulation of the erythroid promoter of the human porphobilinogen deaminase gene. 1989
	K562 Stanford bipartite iPWM 6<1,2>6 Rsequence = 11.6349 bits	5'-CAAGCACAGCAATGCTGAGTCATGATGAGTCATGCTGAGGCTTAGGGTGTGTG-3'	5280732-5280784, - Chromosome 11	Human β-globin HS2	❶ [5'-TGCTGAGTCATGA-3', +], 15.3938 bits ❷ [5'-TCATGACTCAGCA-3', -], 15.1092 bits ❶ and ❷ are at the same position. ❸ [5'-TGATGAGTCATGC-3', +], 11.3288 bits ❹ [5'-GCATGACTCATCA-3', -], 11.0411 bits ❸ and ❹ are at the same position. ❺ [5'-TGATGAGTCATGCT-3', +], 3.91247 bits ❻ [5'-AGCATGACTCATCA-3', -], 3.90438 bits ❺ and ❻ are at the same position. There are 5 more weaker binding sites.	This fragment was proven to contain a binding site by EMSA and competition experiments.	Talbot et al. The 5' HS2 of the globin locus control region enhances transcription through the interaction of a multimeric complex binding at two functionally distinct NF-E2 binding sites. 1991
		5'-TGAGGGTCTTGTGTTTGCTGAGTCAAAATTCCTTGAAATC-3'	5284893-5284932, + Chromosome 11	Human β-globin HS3	❶ [5'-TGCTGAGTCAAAA-3', +], 11.577 bits ❷ [5'-TTTTGACTCAGCA-3', -], 11.3 bits ❶ and ❷ are at the same position. ❸ [5'-TGCTGAGTCAAAAT-3', +], 1.1663 bits ❹ [5'-ATTTTGACTCAGCA-3', -], 0.63564 bit ❸ and ❹ are at the same position.	N/A. This fragment was proven to be required for the formation of the HS region by DNase I footprinting and site-directed mutagenesis.	Pomerantz et al. Conserved elements containing NF-E2 and tandem GATA binding sites are required for erythroid-specific chromatin structure reorganization within the human β-globin locus control region.1998
		5'-TGCAGATAGTGCTATCAAAGCCCTGACAGAGCCCTGCCCATTGCTGGGCCTTGGAGTGAGTCAGCCTA-3'	5284893-5284932, + Chromosome 11	Human β-globin HS4	❶ [5'-TGCAGATAGTGCT-3', +], 7.4084 bits ❷ [5'-AGCACTATCTGCA-3', -], 7.80713 bits ❶ and ❷ are at the same position. ❸ [5'-TGCTATCAAAGCC-3', +], 2.98713 bits ❹ [5'-GGCTTTGATAGCA-3', -], 2.70669 bits ❸ and ❹ are at the same position. There are 2 more pairs of weaker binding sites.	N/A. This fragment was proven to be required for the formation of the HS region by DNase I footprinting and site-directed mutagenesis.	Stamatoyannopoulos et al. NF-E2 and GATA binding motifs are required for the formation of DNase I hypersensitive site 4 of the human 5-globin locus control region. 1995
		5'-GCCAACCATGACTCAGTGCTTCT-3'	113614-113636, + Chromosome 16	Human α-globin regulatory element (HS-40)	❶ [5'-CCATGACTCAGTG-3', +], 6.16423 bits ❷ [5'-CACTGAGTCATGG-3', -], 6.18123 bits ❶ and ❷ are at the same position.	This fragment was proven to contain a binding site by DNase I footprinting and site-directed mutagenesis.	ZHANG et al. Transcriptional Activation of Human ζ2 Globin Promoter by the α Globin Regulatory Element (HS-40): Functional Role of Specific Nuclear Factor-DNA Complexes. 1993
		5'-CAGGACTGCTGAGTCATCCTGTGGG-3'	113646-113670, + Chromosome 16	Human α-globin regulatory element (HS-40)	❶ [5'-TGCTGAGTCATCC-3', +], 15.3712 bits ❷ [5'-GGATGACTCAGCA-3', -], 15.2217 bits ❶ and ❷ are at the same position. ❸ [5'-TGCTGAGTCATCCT-3', +], 2.077 bits ❹ [5'-AGGATGACTCAGCA-3', -], 1.86454 bits ❸ and ❹ are at the same position.	This fragment was proven to contain a binding site by DNase I footprinting and site-directed mutagenesis.	ZHANG et al. Transcriptional Activation of Human ζ2 Globin Promoter by the α Globin Regulatory Element (HS-40): Functional Role of Specific Nuclear Factor-DNA Complexes. 1993
		5'-CCTCAGCCATGACTCAGCAAATAAC-3'	57586972-57586996, + Chromosome 18	Human FECH	❶ [5'-CCATGACTCAGCA-3', +], 12.0369 bits ❷ [5'-TGCTGAGTCATGG-3', -], 12.58 bits ❶ and ❷ are at the same position. ❸ [5'-GCCATGACTCAGCA-3', +], 2.08962 bits ❹ [5'-TGCTGAGTCATGGC-3', -], 2.22423 bits ❸ and ❹ are at the same position.	This fragment was proven to contain a binding site by DNase I footprinting, EMSA and competition experiments.	Tugore et al. A Single Promoter Directs Both Housekeeping and Erythroid Preferential Expression of the Human Ferrochelatase Gene. 1994
		5'-TTTTACAGATACTGGGTGACTCAGCAGTTTTG-3'	158686739-158686770, + Chromosome 1	Human SPTA1	❶ [5'-GGGTGACTCAGCA-3', +], 13.2551 bits ❷ [5'-TGCTGAGTCACCC-3', -], 13.4625 bits ❶ and ❷ are at the same position. ❸ [5'-TACAGATACTGGG-3', +], 0.44378 bit ❹ [5'-CCCAGTATCTGTA -3', -], 0.29594 bit ❸ and ❹ are at the same position.	This fragment was proven to contain a binding site by EMSA, antibody and competition experiments.	Boulanger et al. Erythroid Expression of the Human -Spectrin Gene Promoter Is Mediated by GATA-1- and NF-E2-binding Proteins. 2002
		5'-CCTCCAGTGACTCAGCACAGGTTCCCCAG-3'	119087815-119087843, + Chromosome 11	Human HMBS	❶ [5'-CAGTGACTCAGCA-3', +], 9.45275 bits ❷ [5'-TGCTGAGTCACTG-3', -], 10.11 bits ❶ and ❷ are at the same position. ❸ [5'-GACTCAGCACAGGT-3', +], 0.321019 bit ❹ [5'-ACCTGTGCTGAGTC-3', -], 0.24931 bit ❸ and ❹ are at the same position.	This fragment was proven to contain a binding site by cross-linking analysis and gel retardation assays.	MIGNOTTE et al. Cis- and trans-acting elements involved in the regulation of the erythroid promoter of the human porphobilinogen deaminase gene. 1989
MEF2A	GM12878 HAIB iPWM Rsequence = 10.5667 bits	5'-TGGGAGCTAAAAATAGCAGCCC-3'	7281248-7281269, + Chromosome 17	Human SLC2A4/GLUT4	❶ [5'-GCTAAAAATAGCA-3', +], 16.7187 bits	This fragment was proven to contain a binding site by EMSA, antibody and competition experiments.	Thai et al. Myocyte Enhancer Factor 2 (MEF2)-Binding Site Is Required for GLUT4 Gene Expression in Transgenic Mice. 1998
		5'-GGAAAGGAGTTATTTTTAGAGGGCGC-3'	45323607-45323632, + Chromosome 19	Human CKM	❶ [5'-TCTAAAAATAACT -3', -], 15.5783 bits ❷ [5'-CCTCTAAAAATAA-3', -], 4.82662 bits	This fragment was proven to contain a binding site by EMSA, competition, and DNase I footprinting.	GOSSETT et al. A New Myocyte-Specific Enhancer-Binding Factor That Recognizes a Conserved Element Associated with Multiple Muscle-Specific Genes. 1989
		5'-TGAGATCATATAAAAATAGCTTAAAATCAT-3'	12903710-12903739, + Chromosome 6	Human PHACTR1	❶ [5'-TATAAAAATAGCT-3', +], 14.5567 bits ❷ [5'-ATCATATAAAAAT-3', +], 4.59263 bits ❸ [5'-CATATAAAAATAG-3', +], 2.44372 bits There are three other weaker predicted binding sites.	The fragment was proven to contain a binding site by EMSA.	Beaudoin et al. Myocardial Infarction–Associated SNP at 6p24 Interferes With MEF2 Binding and Associates With PHACTR1 Expression Levels in Human Coronary Arteries. 2015
		5'-TGGGCTAAAAATAGCGGG-3'	62550158-62550175, + Chromosome 20	Human MIR1-1	❶ [5'-GCTAAAAATAGCG-3', +], 13.2511 bits	The fragment was proven to contain a binding site by EMSA.	Zhao et al. Serum response factor regulates a muscle-specific microRNA that targets Hand2 during cardiogenesis. 2005
		5'-GTGGTATATGTAAAACTGTCTAATG-3'	73057722-73057746, + Chromosome 13	Human KLF5	❶ [5'-GGTATATGTAAAA-3', +], 3.25009 bits ❷ [5'-TTTACATATACCA-3', -], 2.46864 bits ❸ [5'-TATATGTAAAACT-3', +], 0.762657 bit	This fragment was proven to be a binding site region by EMSA and competition experiments.	Oishi et al. Regulatory polymorphism in transcription factor KLF5 at the MEF2 element alters the response to angiotensin II and is associated with human hypertension. 2010
MEF2C	GM12878 HAIB iPWM Rsequence = 10.4265 bits	5'-TGGGAGCTAAAAATAGCAGCCC-3'	7281248-7281269, + Chromosome 17	Human SLC2A4/GLUT4	❶ [5'-GCTAAAAATAGCA-3', +], 16.709 bits	This fragment was proven to contain a binding site by EMSA, antibody and competition experiments.	Thai et al. Myocyte Enhancer Factor 2 (MEF2)-Binding Site Is Required for GLUT4 Gene Expression in Transgenic Mice. 1998
		5'-CTGGCTTCTATTTTTACTAGTTAT-3'	21826979-21827002, + Chromosome 18	Intragenic enhancer between human miR-1-2 and miR-133a-1	❶ [5'-AGTAAAAATAGAA-3', -], 14.4436 bits ❷ [5'-ACTAGTAAAAATA-3', -], 3.14154 bits ❸ [5'-AACTAGTAAAAAT-3', -], 0.252088 bit	This fragment was proven to contain a binding site by EMSA, antibody and competition experiments.	Liu et al. An intragenic MEF2-dependent enhancer directs muscle-specific expression of microRNAs 1 and 133. 2007
		5'-GGAAAGGAGTTATTTTTAGAGGGCGC-3'	45323607-45323632, + Chromosome 19	Human CKM	❶ [5'-TCTAAAAATAACT -3', -], 15.303 bits ❷ [5'-CCTCTAAAAATAA-3', -], 2.84403 bits	This fragment was proven to contain a binding site by EMSA, competition, and DNase I footprinting.	GOSSETT et al. A New Myocyte-Specific Enhancer-Binding Factor That Recognizes a Conserved Element Associated with Multiple Muscle-Specific Genes. 1989
		5'-TGAGATCATATAAAAATAGCTTAAAATCAT-3'	12903710-12903739, + Chromosome 6	Human PHACTR1	❶ [5'-TATAAAAATAGCT-3', +], 14.1664 bits	The fragment was proven to contain a binding site by EMSA.	Beaudoin et al. Myocardial Infarction–Associated SNP at 6p24 Interferes With MEF2 Binding and Associates With PHACTR1 Expression Levels in Human Coronary Arteries. 2015
		5'-TGGGCTAAAAATAGCGGG-3'	62550158-62550175, + Chromosome 20	Human MIR1-1	❶ [5'-GCTAAAAATAGCG-3', +], 14.2118 bits	The fragment was proven to contain a binding site by EMSA.	Zhao et al. Serum response factor regulates a muscle-specific microRNA that targets Hand2 during cardiogenesis. 2005
MYC	MCF10A-Er-Src HMS iPWM ethanol-0.01%-36h Rsequence = 8.95919 bits	5'-AGACAGGTGGGAAG-3'	136118409-136118422, + Chromosome 2	Human CXCR4	❶ [5'-CACCTGTC-3', -], 9.13287 bits ❷ [5'-CAGGTGGG-3', +], 4.23061 bits ❶ and ❷ are at the same position.	The fragment was proven to contain a binding site by gel mobility shift assays, antibody experiments and DNase I footprinting.	Moriuchi et al. USF/c-Myc Enhances, While Yin-Yang 1 Suppresses, the Promoter Activity of CXCR4, a Coreceptor for HIV-1 Entry. 1999
		5'-GTAGGCCACGTGACCGGGGGT-3'	5788-5808, + Human adenovirus D genome	Human adenovirus D	❶ [5'-CACGTGGC-3', -], 10.8834 bits ❷ [5'-CACGTGAC-3', +], 4.72556 bits ❶ and ❷ are at the same position.	The fragment was proven to contain a binding site by EMSA.	Li et al. c-Myc represses transcription in vivo by a novel mechanism dependent on the initiator element and Myc box 11. 1994
		5'-AGACACATGTCC-3'	5738-5749, + Human adenovirus D genome	Human adenovirus D	❶ [5'-CACATGTC-3', +], 10.1902 bits	The fragment was proven to contain a binding site by EMSA.	Li et al. c-Myc represses transcription in vivo by a novel mechanism dependent on the initiator element and Myc box 11. 1994
		5'-GGGGTGCACATGGCAGGC-3'	48187623-48187640, + Chromosome 3	Human CDC25A	❶ [5'-CACATGGC-3', -], 11.9579 bits	The fragment was proven to contain a binding site by gel mobility shift assays and competition experiments.	Galaktionov et al. Cdc25 cell-cycle phosphatase as a target of c-myc. 1996
		5'-CAAGACATGTGCTTAG-3'	48187130-48187145, + Chromosome 3	Human CDC25A	❶ [5'-CACATGTC-3', -], 10.1902 bits	The fragment was proven to contain a binding site by gel mobility shift assays and competition experiments.	Galaktionov et al. Cdc25 cell-cycle phosphatase as a target of c-myc. 1996
		5'-GGTGGCACGTGTCTGT-3'	48185278-48185293, + Chromosome 3	Human CDC25A	❶ [5'-CACGTGCC-3', -], 10.4878 bits ❷ [5'-CACGTGTC-3', +], 9.11568 bits ❶ and ❷ are at the same position.	The fragment was proven to contain a binding site by gel mobility shift assays and competition experiments.	Galaktionov et al. Cdc25 cell-cycle phosphatase as a target of c-myc. 1996
		5'-TCCGCCACGTGGGAAG-3'	1295221-1295236, + Chromosome 5	Human TERT	❶ [5'-CACGTGGC-3', -], 10.8834 bits ❷ [5'-CACGTGGG-3', +], 8.6366 bits ❶ and ❷ are at the same position.	The fragment was proven to contain a binding site by gel mobility shift assays, competition and antibody experiments.	Kyo et al. Sp1 cooperates with c-Myc to activate transcription of the human telomerase reverse transcriptase gene (hTERT). 2000
		5'-CTTCCCACGTGCGCAG-3'	1295013-1295028, + Chromosome 5	Human TERT	❶ [5'-CACGTGCG-3', +], 8.24098 bits ❷ [5'-CACGTGGG-3', -], 8.6366 bits ❶ and ❷ are at the same position.	The fragment was proven to contain a binding site by gel mobility shift assays, competition and antibody experiments.	Kyo et al. Sp1 cooperates with c-Myc to activate transcription of the human telomerase reverse transcriptase gene (hTERT). 2000
		5'-GCGGGCACGTGACTGG-3'	57752569-57752584, + Chromosome 12	Human CDK4	❶ [5'-CACGTGCC-3', -], 10.4878 bits ❷ [5'-CACGTGAC-3', +], 4.72556 bits ❶ and ❷ are at the same position.	The fragment was proven to contain a binding site by gel mobility shift assays, mutational analysis, competition and antibody experiments.	Hermeking et al. Identification of CDK4 as a target of c-MYC. 1999
		5'-TATCACACGTGACCGC-3'	57752516-57752531, + Chromosome 12	Human CDK4	❶ [5'-CACGTGTG-3', -], 6.86887 bits ❷ [5'-CACGTGAC-3', +], 4.72556 bits ❶ and ❷ are at the same position. ❸ [5'-CACACGTG-3', +], 4.72975 bits	The fragment was proven to contain a binding site by gel mobility shift assays, mutational analysis, competition and antibody experiments.	Hermeking et al. Identification of CDK4 as a target of c-MYC. 1999
		5'-GGCAGCCACGTGATCTGT-3'	57752495-57752512, + Chromosome 12	Human CDK4	❶ [5'-CACGTGGC-3', -], 10.8834 bits ❷ [5'-CACGTGAT-3', +], 4.10687 bits ❶ and ❷ are at the same position.	The fragment was proven to contain a binding site by gel mobility shift assays, mutational analysis, competition and antibody experiments.	Hermeking et al. Identification of CDK4 as a target of c-MYC. 1999
		5'-TCTGGGCACGTGACCGCC-3'	57752400-57752417, + Chromosome 12	Human CDK4	❶ [5'-CACGTGCC-3', -], 10.4878 bits ❷ [5'-CACGTGAC-3', +], 4.72556 bits ❶ and ❷ are at the same position.	The fragment was proven to contain a binding site by gel mobility shift assays, mutational analysis, competition and antibody experiments.	Hermeking et al. Identification of CDK4 as a target of c-MYC. 1999
		5'-CCGCTGCACGTGCCAGCT-3'	4272432-4272449, + Chromosome 3	Human CCND2	❶ [5'-CACGTGCC-3', +], 10.4878 bits ❷ [5'-CACGTGCA-3', -], 8.96595 bits ❶ and ❷ are at the same position.	The fragment was proven to contain a binding site by mutational analysis.	Bouchard et al. Direct induction of cyclin D2 by Myc contributes to cell cycle progression and sequestration of p27. 1999
		5'-CTGGTCACGTGGCCGA-3'	98929348-98929363, + Chromosome 4	Human EIF4E	❶ [5'-CACGTGGC-3', +], 10.8834 bits ❷ [5'-CACGTGAC-3', -], 4.72556 bits ❶ and ❷ are at the same position.	The fragment was proven to contain a binding site by gel mobility shift assays, competition and antibody experiments.	JONES et al. An Essential E Box in the Promoter of the Gene Encoding the mRNA Cap-Binding Protein (Eukaryotic Initiation Factor 4E) Is a Target for Activation by c-myc. 1996
		5'-CTGGCCACGTGACGGA-3'	98929195-98929210, + Chromosome 4	Human EIF4E	❶ [5'-CACGTGGC-3', -], 10.8834 bits ❷ [5'-CACGTGAC-3', +], 4.72556 bits ❶ and ❷ are at the same position.	The fragment was proven to contain a binding site by gel mobility shift assays, competition and antibody experiments.	JONES et al. An Essential E Box in the Promoter of the Gene Encoding the mRNA Cap-Binding Protein (Eukaryotic Initiation Factor 4E) Is a Target for Activation by c-myc. 1996
		5'-AGCCACGTGGAC-3'	27217448-27217459, + Chromosome 2	Human CAD	❶ [5'-CACGTGGC-3', -], 10.8834 bits ❷ [5'-CACGTGGA-3', +], 9.36157 bits ❶ and ❷ are at the same position.	The fragment was proven to contain a binding site by gel mobility shift assays and antibody experiments.	Mac et al. CAD, a c-Myc Target Gene, is Not Deregulated in Burkitt's Lymphoma Cell Lines. 2000
		5'-AGTGACACGTGGCGCT-3'	145075967-145075982, + Chromosome 6	Mouse Bcat1	❶ [5'-CACGTGGC-3', +], 10.8834 bits ❷ [5'-CACGTGTC-3', -], 9.11568 bits ❶ and ❷ are at the same position.	The fragment was proven to contain a binding site by gel mobility shift assays and antibody experiments.	Benvenisty et al. An embryonically expressed gene is a target for c-Myc regulation via the c-Myc-binding sequence.1992
		5'-CCAGGCCACGTGCTCGTT-3'	93546960-93546977, + Chromosome 9	Rat Ptma	❶ [5'-CACGTGCT-3', +], 9.8691 bits ❷ [5'-CACGTGGC-3', -], 10.8834 bits ❶ and ❷ are at the same position.	The fragment was proven to contain a binding site by EMSA, mutational analysis and transient transfection assays.	GAUBATZ et al. An E-Box Element Localized in the First Intron Mediates Regulation of the Prothymosin ca Gene by c-myc. 1994
		5'-CTCCCACGTGCTCACCCTGGC-3'	69580365-69580385, + Chromosome 9	Mouse Trp53	❶ [5'-CACGTGCT-3', +], 9.8691 bits ❷ [5'-CACGTGGG-3', -], 8.6366 bits ❶ and ❷ are at the same position. ❸ [5'-CACCCTGG-3', +], 2.92094 bits	The fragment was proven to contain a binding site by gel mobility shift assays, competition and antibody experiments.	Reisman et al. c-Myc Trans-activates the p53 Promoter through a Required Downstream CACGTG Motif. 1993
		5'-GCCGCACACGTGCCCGGG-3'	10448030-10448047, + Chromosome 2	Human ODC1	❶ [5'-CACGTGCC-3', +], 10.4878 bits ❷ [5'-CACGTGTG-3', -], 6.86887 bits ❶ and ❷ are at the same position. ❸ [5'-CACACGTG-3', +], 4.72975 bits	The fragment was proven to contain a binding site by EMSA, antibody experiments and mutational analysis.	BELLO-FERNANDEZ et al. The ornithine decarboxylase gene is a transcriptional target of c-Myc. 1993
		5'-GGCGACCACGTGTCTCCG-3'	10447996-10448013, + Chromosome 2	Human ODC1	❶ [5'-CACGTGGT-3', -], 10.2647 bits ❷ [5'-CACGTGTC-3', +], 9.11568 bits ❶ and ❷ are at the same position.	The fragment was proven to contain a binding site by mutational analysis.	BELLO-FERNANDEZ et al. The ornithine decarboxylase gene is a transcriptional target of c-Myc. 1993
RELA/ NFKB	GM12878 Stanford iPWM 25ng/ml-TNFa-6h iPWM Rsequence = 10.4446 bits	5'-GAAGCGGAAACCCCCTCCTA-3'	543807-543826, + Chromosome 20	Human CSNK2A1/CK2A1	❶ [5'-GGGGGTTTCC-3', -], 13.8816 bits ❷ [5'-GGGGTTTCCG-3', -], 6.08069 bits	The fragment was proven to contain a binding site by EMSA.	Krehan et al. Transcription Factors Ets1, NF-kB, and Sp1 Are Major Determinants of the Promoter Activity of the Human Protein Kinase CK2aGene. 2000
		5'-TTTAATGAAAAGTCCCAATTTCTTTGCA-3'	155022650-155022677, + Chromosome X	Human F8	❶ [5'-GGGACTTTTC-3', -], 12.567 bits	The fragment was proven to contain a binding site by EMSA, competition experiments and DNase I footprinting.	Figuiredo et al. Cis-acting elements and transcription factors involved in the promoter activity of the human factor VIII gene. 1994
		5'-CAAAGGAGGGGTCATATGAGACTTGGGGGAGTTTTCAGGCAGAGG-3'	52226756-52226800, - Chromosome 3	Human TLR9	❶ [5'-GGGAGTTTTC-3', -], 11.5452 bits ❷ [5'-GGGGGAGTTT-3', -], 3.3127 bits	The fragment was proven to be a binding site region by Noshift transcription factor analysis.	Ng et al. Increase in NF-κB Binding Affinity of the Variant C Allele of the Toll-Like Receptor 9 1237T/C Polymorphism Is Associated with Helicobacter pylori-Induced Gastric Disease. 2010
		5'-GGAGCACGGGCCTCCCCGGGAGTGGGCT-3'	47395551-47395578, - Chromosome 11	Human SPI1	❶ [5'-GGGCCTCCCC-3', -], 4.51781 bits	The fragment was proven to contain a binding site by gel mobility shift assays, competition and antibody experiments.	Bonadies et al. PU.1 is regulated by NF- kB through a novel binding site in a 17 kb upstream enhancer element. 2010
		5'-AGGCTGCAGGGACTTTCCAGAAGGG-3'	9946-9970, + HIV2 genome	HIV2 LTR	❶ [5'-GGGACTTTCC-3', +], 14.3796 bits ❷ [5'-TGGAAAGTCC-3', -], 4.22667 bits	N/A	LEIDEN et al. A Novel Ets-Related Transcription Factor, Elf-1, Binds to Human Immunodeficiency Virus Type 2 Regulatory Elements That Are Required for Inducible trans Activation in T Cells. 1992
		5'-CAGTATTGAGAATTCCCCATCTCCC-3'	29723248-29723272, + Chromosome 6	Human HLA-F kB1 site	❶ [5'-GGGAATTCTC-3', -], 10.6058 bits ❷ [5'-GGGGAATTCT-3', -], 10.2331 bits	N/A	Gobin et al. Transcriptional Regulation of the MHC Class Ib Genes HLA-E, HLA-F, and HLA-G. 2000
		5'-TTGGGGAGTCCCAGCCTTGGGGATTCCCCAA-3'	29942335-29942365, + Chromosome 6	Human HLA-A kB sites	❶ [5'-GGGGATTCCC-3', +], 12.9422 bits ❷ [5'-GGGAATCCCC-3', -], 7.74213 bits ❶ and ❷ are at the same position. ❸ [5'-GGGGAATCCC-3', -], 9.81334 bits ❹ [5'-TGGGGATTCC-3', +], 8.19109 bits ❺ [5'-GGGACTCCCC-3', -], 7.93027 bits ❻ [5'-GGGATTCCCC-3', +], 7.02952 bits ❼ [5'-GGGAGTCCCA-3', +], 4.02496 bits ❽ [5'-TGGGGAGTCC-3', +], 3.91688 bits	EMSA proved that the fragment contains two NFKB binding sites (blue and green parts), and the blue site is stronger than the green one.	Gobin et al. The Role of Enhancer A in the Locus-Specific Transactivation of Classical and Nonclassical HLA Class I Genes by Nuclear Factor kB. 1998
		5'-GCCTGGGGACTTTCCACACCC-3'	231-251, + SV40 genome	SV40 virus	❶ [5'-GGGACTTTCC-3', +], 14.3796 bits ❷ [5'-TGGAAAGTCC-3', -], 4.22667 bits ❸ [5'-TGGGGACTTT-3', +], 0.348976 bit	N/A	Zabel et al. DNA Binding of Purified Transcription Factor NF-KB. 1991 Zenkel et al. Multiple sequence motifs are involved in SV40 enhancer function. 1986
		5'-GGGGCCTGGGACTCTCCCCGAA-3'	10878731-10878752, + Chromosome 16	Human CIITA	❶ [5'-GGGACTCTCC -3', +], 9.7055 bits ❷ [5'-GGGAGAGTCC-3', -], 5.95491 bits	N/A	Muhlethaler-Mottet et al. Expression of MHC class II molecules in different cellular and functional compartments is controlled by differential usage of multiple promoters of the transactivator CIITA. 1997
		5'-CCATAAAAGGAGAGGGAGATTCCCC-3'	6062555-6062579, + Chromosome 10	Human IL2RA	❶ [5'-GGGAGATTCC-3', +], 10.2289 bits ❷ [5'-GGGAATCTCC-3', -], 9.51515 bits ❸ [5'-GGGGAATCTC-3', -], 8.00073 bits	The fragment was proven to contain a binding site by EMSA, competition experiments and mutational analysis.	Böhnlein et al. The Same Inducible Nuclear Proteins Regulates Mitogen Activation of Both the Interleukin-2 Receptor-Alpha Gene and Type 1 HIV. 1988
		5'-TCAGAGGAATTTCCCACTTTCA-3'	21077994-21078015, + Chromosome 9	Human IFNB1	❶ [5'-GGGAAATTCC-3', -], 11.0625 bits	The fragment was proven to contain a binding site by EMSA, competition experiments and mutational analysis.	Visvanathan et al. Double-stranded RNA activates binding of NF-xB to an inducible element in the human β-interferon promoter. 1989
		5'-ACAGTTCAGGTAGTTCCCCCGCC-3'	132073696-132073718, + Chromosome 5	Human CSF2	❶ [5'-GGTAGTTCCC-3', +], 9.77734 bits	The fragment was proven to contain a binding site by EMSA.	SCHRECK et al. NF-KB as Inducible Transcriptional Activator of the GranulocyteMacrophage Colony-Stimulating Factor Gene. 1990
		5'-AGACAACAGGTTGTTTCCGTTTACA-3'	46370337-46370361, + Chromosome 3	Human CCR5	❶ [5'-GGTTGTTTCC-3', +], 10.0185 bits ❷ [5'-GTTGTTTCCG-3', +], 2.04539 bits	The fragment was proven to contain a binding site by EMSA.	Bream et al. CCR5 Promoter Alleles and Specific DNA Binding Factors. 1999
		5'-ACAAGACATGGTTTTTCCCCCCATCAAAG-3'	102845204-102845232, - Chromosome 11	Human MMP3	❶ [5'-TGGTTTTTCC-3', -], 9.38525 bits ❷ [5'-GGTTTTTCCC-3', -], 8.36645 bits ❸ [5'-GTTTTTCCCC-3', -], 1.46233 bits	The fragment was proven to contain a binding site by EMSA and competition experiments.	Borghaei et al. NF-kB binds to a polymorphic repressor element in the MMP-3 promoter. 2004
		5'-CCGTGGGGGCTGCCGGGACG-3'	3074673-3074692, + Chromosome 5	Human HTT	❶ [5'-GGGGCTGCCG-3', +], 2.70723 bits	The fragment was proven to contain a binding site by EMSA.	Becanović et al. A SNP in the HTT promoter alters NF-κB binding and is a bidirectional genetic modifier of Huntington disease. 2015
		5'-AGCTTGCTACAAGGGACTTTCCGCTGGGGACTTTCCAGGGAGG-3'	8969-9011, + HIV1 genome	HIV1 LTR	❶ [5'-GGGACTTTCC-3', +], 14.3796 bits ❷ [5'-GGGACTTTCC-3', +], 14.3796 bits ❸ [5'-TGGAAAGTCC-3', -], 4.22667 bits ❹ [5'-TGGGGACTTT-3', +], 0.348976 bit	The fragment was proven to contain 2 binding sites by gel mobility shift analysis.	DUH et al. Tumor necrosis factor a activates human immunodeficiency virus type 1 through induction of nuclear factor binding to the NF-kB sites in the long terminal repeat. 1989
		5'-AGACTTGGAAATCCCCGTGAGTCAAA-3'	175200-175225, + HHV5 genome	HHV5/Human cytomegalovirus	❶ [5'-GGGGATTTCC-3', -], 14.7152 bits ❷ [5'-GGGATTTCCA-3', -], 8.82223 bits ❸ [5'-TGGAAATCCC-3', +], 6.72786 bits	The fragment was proven to contain a binding site by EMSA and competition experiments.	Sambucetti et al. NF-xB activation of the cytomegalovirus enhancer is mediated by a viral transactivator and by T cell stimulation. 1989
		5'-CATTTTGGAAAGTCCCGTTGAA-3'	175137-175158, - HHV5 genome	HHV5/Human cytomegalovirus	❶ [5'-GGGACTTTCC-3', -], 14.3796 bits ❷ [5'-TGGAAAGTCC-3', +], 4.22667 bits	The fragment was proven to contain a binding site by gel mobility shift analysis.	Sambucetti et al. NF-xB activation of the cytomegalovirus enhancer is mediated by a viral transactivator and by T cell stimulation. 1989
	GM12891 Stanford 25ng/ml-TNFa-6h iPWM Rsequence = 10.7501 bits	5'-GAAGCGGAAACCCCCTCCTA-3'	543807-543826, + Chromosome 20	Human CSNK2A1/CK2A1	❶ [5'-GGGGGTTTCC-3', -], 14.4755 bits ❷ [5'-GGGGTTTCCG-3', -], 1.8936 bits ❸ [5'-GGGTTTCCGC-3', -], 0.351067 bit	The fragment was proven to contain a binding site by EMSA.	Krehan et al. Transcription Factors Ets1, NF-kB, and Sp1 Are Major Determinants of the Promoter Activity of the Human Protein Kinase CK2aGene. 2000
		5'-TTTAATGAAAAGTCCCAATTTCTTTGCA-3'	155022650-155022677, + Chromosome X	Human F8	❶ [5'-GGGACTTTTC-3', -], 11.9354 bits ❷ [5'-TGGGACTTTT-3', -], 5.6107 bits	The fragment was proven to contain a binding site by EMSA, competition experiments and DNase I footprinting.	Figuiredo et al. Cis-acting elements and transcription factors involved in the promoter activity of the human factor VIII gene. 1994
		5'-CAAAGGAGGGGTCATATGAGACTTGGGGGAGTTTTCAGGCAGAGG-3'	52226756-52226800, - Chromosome 3	Human TLR9	❶ [5'-GGGAGTTTTC-3', -], 11.1999 bits ❷ [5'-GGGGGAGTTT-3', -], 2.91602 bits	The fragment was proven to be a binding site region by Noshift transcription factor analysis.	Ng et al. Increase in NF-κB Binding Affinity of the Variant C Allele of the Toll-Like Receptor 9 1237T/C Polymorphism Is Associated with Helicobacter pylori-Induced Gastric Disease. 2010
		5'-GGAGCACGGGCCTCCCCGGGAGTGGGCT-3'	47395551-47395578, - Chromosome 11	Human SPI1	❶ [5'-GGGAGTGGGC-3', -], 0.313191 bit	The fragment was proven to contain a binding site by gel mobility shift assays, competition and antibody experiments.	Bonadies et al. PU.1 is regulated by NF- kB through a novel binding site in a 17 kb upstream enhancer element. 2010
		5'-AGGCTGCAGGGACTTTCCAGAAGGG-3'	9946-9970, + HIV2 genome	HIV2 LTR	❶ [5'-GGGACTTTCC-3', +], 14.5305 bits ❷ [5'-TGGAAAGTCC-3', -], 5.51928 bits	N/A	LEIDEN et al. A Novel Ets-Related Transcription Factor, Elf-1, Binds to Human Immunodeficiency Virus Type 2 Regulatory Elements That Are Required for Inducible trans Activation in T Cells. 1992
		5'-CAGTATTGAGAATTCCCCATCTCCC-3'	29723248-29723272, + Chromosome 6	Human HLA-F kB1 site	❶ [5'-GGGAATTCTC-3', -], 10.3247 bits ❷ [5'-GGGGAATTCT-3', -], 9.93504 bits	N/A	Gobin et al. Transcriptional Regulation of the MHC Class Ib Genes HLA-E, HLA-F, and HLA-G. 2000
		5'-TTGGGGAGTCCCAGCCTTGGGGATTCCCCAA-3'	29942335-29942365, + Chromosome 6	Human HLA-A kB sites	❶ [5'-GGGGATTCCC-3', +], 13.6003 bits ❷ [5'-GGGAATCCCC-3', -], 9.03785 bits ❶ and ❷ are at the same position. ❸ [5'-GGGACTCCCC-3', -], 9.33958 bits ❹ [5'-GGGGAATCCC-3', -], 10.5149 bits ❺ [5'-TGGGGATTCC-3', +], 9.75619 bits ❻ [5'-TGGGACTCCC-3', -], 8.78567 bits ❼ [5'-GGGATTCCCC-3', +], 8.18526 bits ❽ [5'- TGGGGAGTCC-3', +], 5.76602 bits	EMSA proved that the fragment contains two NFKB binding sites (blue and green parts), and the blue site is stronger than the green one.	Gobin et al. The Role of Enhancer A in the Locus-Specific Transactivation of Classical and Nonclassical HLA Class I Genes by Nuclear Factor kB. 1998
		5'-GCCTGGGGACTTTCCACACCC-3'	231-251, + SV40 genome	SV40 virus	❶ [5'-GGGACTTTCC-3', +], 14.5305 bits ❷ [5'-GGGGACTTTC-3', +], 9.13345 bits ❸ [5'-TGGAAAGTCC-3', -], 5.51928 bits ❹ [5'-TGGGGACTTT-3', +], 1.39034 bits	N/A	Zabel et al. DNA Binding of Purified Transcription Factor NF-KB. 1991 Zenkel et al. Multiple sequence motifs are involved in SV40 enhancer function. 1986
		5'-GGGGCCTGGGACTCTCCCCGAA-3'	10878731-10878752, + Chromosome 16	Human CIITA	❶ [5'-GGGACTCTCC -3', +], 10.6485 bits ❷ [5'-GGGAGAGTCC-3', -], 6.71941 bits ❸ [5'-TGGGACTCTC-3', +], 6.1906 bits	N/A	Muhlethaler-Mottet et al. Expression of MHC class II molecules in different cellular and functional compartments is controlled by differential usage of multiple promoters of the transactivator CIITA. 1997
		5'-CCATAAAAGGAGAGGGAGATTCCCC-3'	6062555-6062579, + Chromosome 10	Human IL2RA	❶ [5'-GGGAGATTCC-3', +], 10.7096 bits ❷ [5'-GGGAATCTCC-3', -], 10.3468 bits ❸ [5'-GGGGAATCTC-3', -], 7.91987 bits	The fragment was proven to contain a binding site by EMSA, competition experiments and mutational analysis.	Böhnlein et al. The Same Inducible Nuclear Proteins Regulates Mitogen Activation of Both the Interleukin-2 Receptor-Alpha Gene and Type 1 HIV. 1988
		5'-TCAGAGGAATTTCCCACTTTCA-3'	21077994-21078015, + Chromosome 9	Human IFNB1	❶ [5'-GGGAAATTCC-3', -], 11.1434 bits	The fragment was proven to contain a binding site by EMSA, competition experiments and mutational analysis.	Visvanathan et al. Double-stranded RNA activates binding of NF-xB to an inducible element in the human β-interferon promoter. 1989
		5'-ACAGTTCAGGTAGTTCCCCCGCC-3'	132073696-132073718, + Chromosome 5	Human CSF2	❶ [5'-GGTAGTTCCC-3', +], 10.4611 bits	The fragment was proven to contain a binding site by EMSA.	SCHRECK et al. NF-KB as Inducible Transcriptional Activator of the GranulocyteMacrophage Colony-Stimulating Factor Gene. 1990
		5'-AGACAACAGGTTGTTTCCGTTTACA-3'	46370337-46370361, + Chromosome 3	Human CCR5	❶ [5'-GGTTGTTTCC-3', +], 9.39733 bits	The fragment was proven to contain a binding site by EMSA.	Bream et al. CCR5 Promoter Alleles and Specific DNA Binding Factors. 1999
		5'-ACAAGACATGGTTTTTCCCCCCATCAAAG-3'	102845204-102845232, - Chromosome 11	Human MMP3	❶ [5'-TGGTTTTTCC-3', -], 9.3695 bits ❷ [5'-GGTTTTTCCC-3', -], 7.66958 bits ❸ [5'-GTTTTTCCCC-3', -], 0.101495 bit	The fragment was proven to contain a binding site by EMSA and competition experiments.	Borghaei et al. NF-kB binds to a polymorphic repressor element in the MMP-3 promoter. 2004
		5'-CCGTGGGGGCTGCCGGGACG-3'	3074673-3074692, + Chromosome 5	Human HTT	❶ [5'-GGGGGCTGCC-3', +], 7.26463 bits	The fragment was proven to contain a binding site by EMSA.	Becanović et al. A SNP in the HTT promoter alters NF-κB binding and is a bidirectional genetic modifier of Huntington disease. 2015
		5'-AGCTTGCTACAAGGGACTTTCCGCTGGGGACTTTCCAGGGAGG-3'	8969-9011, + HIV1 genome	HIV1 LTR	❶ [5'-GGGACTTTCC-3', +], 14.9731 bits ❷ [5'-GGGACTTTCC-3', +], 14.9731 bits ❸ [5'-GGGGACTTTC-3', +], 9.13345 bits ❹ [5'-TGGAAAGTCC-3', -], 5.51928 bits ❺ [5'-TGGGGACTTT-3', +], 1.39034 bits	The fragment was proven to contain 2 binding sites by gel mobility shift analysis.	DUH et al. Tumor necrosis factor a activates human immunodeficiency virus type 1 through induction of nuclear factor binding to the NF-kB sites in the long terminal repeat. 1989
		5'-AGACTTGGAAATCCCCGTGAGTCAAA-3'	175200-175225, + HHV5 genome	HHV5/Human cytomegalovirus	❶ [5'-GGGGATTTCC-3', -], 14.9092 bits ❷ [5'-TGGAAATCCC-3', +], 8.20052 bits	The fragment was proven to contain a binding site by EMSA and competition experiments.	Sambucetti et al. NF-xB activation of the cytomegalovirus enhancer is mediated by a viral transactivator and by T cell stimulation. 1989
		5'-CATTTTGGAAAGTCCCGTTGAA-3'	175137-175158, - HHV5 genome	HHV5/Human cytomegalovirus	❶ [5'-GGGACTTTCC-3', -], 14.5305 bits ❷ [5'-TGGAAAGTCC-3', +], 5.51928 bits	The fragment was proven to contain a binding site by gel mobility shift analysis.	Sambucetti et al. NF-xB activation of the cytomegalovirus enhancer is mediated by a viral transactivator and by T cell stimulation. 1989
	GM19099 Stanford 25ng/ml-TNFa-6h iPWM Rsequence = 10.9145 bits	5'-GAAGCGGAAACCCCCTCCTA-3'	543807-543826, + Chromosome 20	Human CSNK2A1/CK2A1	❶ [5'-GGGGGTTTCC-3', -], 14.1824 bits	The fragment was proven to contain a binding site by EMSA.	Krehan et al. Transcription Factors Ets1, NF-kB, and Sp1 Are Major Determinants of the Promoter Activity of the Human Protein Kinase CK2aGene. 2000
		5'-TTTAATGAAAAGTCCCAATTTCTTTGCA-3'	155022650-155022677, + Chromosome X	Human F8	❶ [5'-GGGACTTTTC-3', -], 11.7843 bits	The fragment was proven to contain a binding site by EMSA, competition experiments and DNase I footprinting.	Figuiredo et al. Cis-acting elements and transcription factors involved in the promoter activity of the human factor VIII gene. 1994
		5'-CAAAGGAGGGGTCATATGAGACTTGGGGGAGTTTTCAGGCAGAGG-3'	52226756-52226800, - Chromosome 3	Human TLR9	❶ [5'-GGGAGTTTTC-3', -], 10.7254 bits	The fragment was proven to be a binding site region by Noshift transcription factor analysis.	Ng et al. Increase in NF-κB Binding Affinity of the Variant C Allele of the Toll-Like Receptor 9 1237T/C Polymorphism Is Associated with Helicobacter pylori-Induced Gastric Disease. 2010
		5'-GGAGCACGGGCCTCCCCGGGAGTGGGCT-3'	47395551-47395578, - Chromosome 11	Human SPI1	❶ [5'-GGGCCTCCCC-3', -], 6.97617 bits	The fragment was proven to contain a binding site by gel mobility shift assays, competition and antibody experiments.	Bonadies et al. PU.1 is regulated by NF- kB through a novel binding site in a 17 kb upstream enhancer element. 2010
		5'-AGGCTGCAGGGACTTTCCAGAAGGG-3'	9946-9970, + HIV2 genome	HIV2 LTR	❶ [5'-GGGACTTTCC-3', +], 14.9731 bits	N/A	LEIDEN et al. A Novel Ets-Related Transcription Factor, Elf-1, Binds to Human Immunodeficiency Virus Type 2 Regulatory Elements That Are Required for Inducible trans Activation in T Cells. 1992
		5'-CAGTATTGAGAATTCCCCATCTCCC-3'	29723248-29723272, + Chromosome 6	Human HLA-F kB1 site	❶ [5'-GGGAATTCTC-3', -], 10.2428 bits	N/A	Gobin et al. Transcriptional Regulation of the MHC Class Ib Genes HLA-E, HLA-F, and HLA-G. 2000
		5'-TTGGGGAGTCCCAGCCTTGGGGATTCCCCAA-3'	29942335-29942365, + Chromosome 6	Human HLA-A kB sites	❶ [5'-GGGGATTCCC-3', +], 13.6998 bits ❷ [5'-GGGAATCCCC-3', -], 9.57991 bits ❶ and ❷ are at the same position. ❸ [5'-GGGACTCCCC-3', -], 10.0189 bits ❹ [5'-GGGATTCCCC-3', +], 8.78432 bits ❺ [5'-GGGAGTCCCA-3', +], 5.48086 bits	EMSA proved that the fragment contains two NFKB binding sites (blue and green parts), and the blue site is stronger than the green one.	Gobin et al. The Role of Enhancer A in the Locus-Specific Transactivation of Classical and Nonclassical HLA Class I Genes by Nuclear Factor kB. 1998
		5'-GCCTGGGGACTTTCCACACCC-3'	231-251, + SV40 genome	SV40 virus	❶ [5'-GGGACTTTCC-3', +], 14.9731 bits	N/A	Zabel et al. DNA Binding of Purified Transcription Factor NF-KB. 1991 Zenkel et al. Multiple sequence motifs are involved in SV40 enhancer function. 1986
		5'-GGGGCCTGGGACTCTCCCCGAA-3'	10878731-10878752, + Chromosome 16	Human CIITA	❶ [5'-GGGACTCTCC -3', +], 11.1214 bits	N/A	Muhlethaler-Mottet et al. Expression of MHC class II molecules in different cellular and functional compartments is controlled by differential usage of multiple promoters of the transactivator CIITA. 1997
		5'-CCATAAAAGGAGAGGGAGATTCCCC-3'	6062555-6062579, + Chromosome 10	Human IL2RA	❶ [5'-GGGAATCTCC-3', -], 10.6823 bits ❷ [5'-GGAGATTCCC-3', +], 2.34842 bits	The fragment was proven to contain a binding site by EMSA, competition experiments and mutational analysis.	Böhnlein et al. The Same Inducible Nuclear Proteins Regulates Mitogen Activation of Both the Interleukin-2 Receptor-Alpha Gene and Type 1 HIV. 1988
		5'-TCAGAGGAATTTCCCACTTTCA-3'	21077994-21078015, + Chromosome 9	Human IFNB1	❶ [5'-AGGAATTTCC-3', +], 10.9592 bits ❷ [5'-GGAATTTCCC-3', +], 1.28463 bits ❸ [5'-GGGAAATTCC-3', -], 0.194509 bit ❹ [5'-GGAAATTCCT-3', -], 0.066037 bit	The fragment was proven to contain a binding site by EMSA, competition experiments and mutational analysis.	Visvanathan et al. Double-stranded RNA activates binding of NF-xB to an inducible element in the human β-interferon promoter. 1989
		5'-ACAGTTCAGGTAGTTCCCCCGCC-3'	132073696-132073718, + Chromosome 5	Human CSF2	❶ [5'-GGTAGTTCCC-3', +], 10.6682 bits	The fragment was proven to contain a binding site by EMSA.	SCHRECK et al. NF-KB as Inducible Transcriptional Activator of the GranulocyteMacrophage Colony-Stimulating Factor Gene. 1990
		5'-AGACAACAGGTTGTTTCCGTTTACA-3'	46370337-46370361, + Chromosome 3	Human CCR5	❶ [5'-GGTTGTTTCC-3', +], 9.35897 bits	The fragment was proven to contain a binding site by EMSA.	Bream et al. CCR5 Promoter Alleles and Specific DNA Binding Factors. 1999
		5'-ACAAGACATGGTTTTTCCCCCCATCAAAG-3'	102845204-102845232, - Chromosome 11	Human MMP3	❶ [5'-TGGTTTTTCC-3', -], 9.59935 bits ❷ [5'-GGTTTTTCCC-3', -], 8.08078 bits ❸ [5'-ATGGTTTTTC-3', -], 3.68165 bits ❹ [5'-GTTTTTCCCC-3', -], 0.66766 bit	The fragment was proven to contain a binding site by EMSA and competition experiments.	Borghaei et al. NF-kB binds to a polymorphic repressor element in the MMP-3 promoter. 2004
		5'-CCGTGGGGGCTGCCGGGACG-3'	3074673-3074692, + Chromosome 5	Human HTT	None	The fragment was proven to contain a binding site by EMSA.	Becanović et al. A SNP in the HTT promoter alters NF-κB binding and is a bidirectional genetic modifier of Huntington disease. 2015
		5'-AGCTTGCTACAAGGGACTTTCCGCTGGGGACTTTCCAGGGAGG-3'	8969-9011, + HIV1 genome	HIV1 LTR	❶ [5'-GGGACTTTCC-3', +], 14.9731 bits ❷ [5'-GGGACTTTCC-3', +], 14.9731 bits	The fragment was proven to contain 2 binding sites by gel mobility shift analysis.	DUH et al. Tumor necrosis factor a activates human immunodeficiency virus type 1 through induction of nuclear factor binding to the NF-kB sites in the long terminal repeat. 1989
		5'-AGACTTGGAAATCCCCGTGAGTCAAA-3'	175200-175225, + HHV5 genome	HHV5/Human cytomegalovirus	❶ [5'-GGGGATTTCC-3', -], 14.8022 bits ❷ [5'-GGGATTTCCA-3', -], 9.15677 bits	The fragment was proven to contain a binding site by EMSA and competition experiments.	Sambucetti et al. NF-xB activation of the cytomegalovirus enhancer is mediated by a viral transactivator and by T cell stimulation. 1989
		5'-CATTTTGGAAAGTCCCGTTGAA-3'	175137-175158, - HHV5 genome	HHV5/Human cytomegalovirus	❶ [5'-GGGACTTTCC-3', -], 14.9731 bits	The fragment was proven to contain a binding site by gel mobility shift analysis.	Sambucetti et al. NF-xB activation of the cytomegalovirus enhancer is mediated by a viral transactivator and by T cell stimulation. 1989
NFE2	K562 HAIB bipartite iPWM 6<1,2>6 optimal IDR thresholded Rsequence = 10.6933 bits	5'-CAAGCACAGCAATGCTGAGTCATGATGAGTCATGCTGAGGCTTAGGGTGTGTG-3'	5280732-5280784, - Chromosome 11	Human β-globin HS2	❶ [5'-TGCTGAGTCATGA-3', -], 14.6967 bits ❷ [5'-TCATGACTCAGCA-3', +], 14.369 bits ❶ and ❷ are at the same position. ❸ [5'-TGATGAGTCATGC-3', -], 13.2893 bits ❹ [5'-GCATGACTCATCA-3', +], 12.9728 bits ❸ and ❹ are at the same position. ❺ [5'-TGCTGAGGCTTAG-3', -], 4.18031 bits ❻ [5'-CTAAGCCTCAGCA-3', +], 3.52302 bits ❺ and ❻ are at the same position. ❼ [5'-TGATGAGTCATGCT-3', -], 0.14043 bit ❽ [5'-AGCAT…	The fragment was proven to contain a binding site by EMSA and competition experiments.	Talbot et al. The 5' HS2 of the globin locus control region enhances transcription through the interaction of a multimeric complex binding at two functionally distinct NF-E2 binding sites. 1991
		5'-TGAGGGTCTTGTGTTTGCTGAGTCAAAATTCCTTGAAATC-3'	5284893-5284932, + Chromosome 11	Human β-globin HS3	❶ [5'-TGCTGAGTCAAAA-3', +], 9.47899 bits ❷ [5'-TTTTGACTCAGCA-3', -], 9.50819 bits ❶ and ❷ are at the same position.	This fragment was proven to be required for the formation of the HS region by DNase I footprinting and site-directed mutagenesis.	Pomerantz et al. Conserved elements containing NF-E2 and tandem GATA binding sites are required for erythroid-specific chromatin structure reorganization within the human β-globin locus control region.1998
		5'-TGCAGATAGTGCTATCAAAGCCCTGACAGAGCCCTGCCCATTGCTGGGCCTTGGAGTGAGTCAGCCTA-3'	5284893-5284932, + Chromosome 11	Human β-globin HS4	❶ [5'-GAGTGAGTCAGCC-3', +], 11.5023 bits ❷ [5'-GGCTGACTCACTC-3', -], 11.9828 bits ❶ and ❷ are at the same position. ❸ [5'-GGCTCTGTCAGGG-3', -], 3.40084 bits ❹ [5'-TAGTGCTATCAAAG-3', +], 0.008626 bit ❺ [5'-CTTTGATAGCACTA-3', -], 0.366043 bit ❸ and ❹ are at the same position.	This fragment was proven to be required for the formation of the HS region by DNase I footprinting and site-directed mutagenesis.	Stamatoyannopoulos et al. NF-E2 and GATA binding motifs are required for the formation of DNase I hypersensitive site 4 of the human 5-globin locus control region. 1995
		5'-GCCAACCATGACTCAGTGCTTCT-3'	113614-113636, + Chromosome 16	Human α-globin regulatory element (HS-40)	❶ [5'-CCATGACTCAGTG-3', +], 10.3514 bits ❷ [5'-CACTGAGTCATGG-3', -], 10.4091 bits ❶ and ❷ are at the same position.	This fragment was proven to contain a binding site by DNase I footprinting and site-directed mutagenesis.	ZHANG et al. Transcriptional Activation of Human ζ2 Globin Promoter by the α Globin Regulatory Element (HS-40): Functional Role of Specific Nuclear Factor-DNA Complexes. 1993
		5'-CAGGACTGCTGAGTCATCCTGTGGG-3'	113646-113670, + Chromosome 16	Human α-globin regulatory element (HS-40)	❶ [5'-TGCTGAGTCATCC-3', +], 15.322 bits ❷ [5'-GGATGACTCAGCA-3', -], 15.0365 bits ❶ and ❷ are at the same position. ❸ [5'-AGGATGACTCAGCA-3', -], 0.327189 bit	This fragment was proven to contain a binding site by DNase I footprinting and site-directed mutagenesis.	ZHANG et al. Transcriptional Activation of Human ζ2 Globin Promoter by the α Globin Regulatory Element (HS-40): Functional Role of Specific Nuclear Factor-DNA Complexes. 1993
		5'-CCTCAGCCATGACTCAGCAAATAAC-3'	57586972-57586996, + Chromosome 18	Human FECH	❶ [5'-CCATGACTCAGCA-3', +], 12.8883 bits ❷ [5'-TGCTGAGTCATGG-3', -], 13.541 bits ❶ and ❷ are at the same position. ❸ [5'-GCCATGACTCAGCA-3', +], 0.495166 bit	This fragment was proven to contain a binding site by DNase I footprinting, EMSA and competition experiments.	Tugore et al. A Single Promoter Directs Both Housekeeping and Erythroid Preferential Expression of the Human Ferrochelatase Gene. 1994
		5'-TTTTACAGATACTGGGTGACTCAGCAGTTTTG-3'	158686739-158686770, + Chromosome 1	Human SPTA1	❶ [5'-GGGTGACTCAGCA-3', +], 13.9521 bits ❷ [5'-TGCTGAGTCACCC-3', -], 14.2996 bits ❶ and ❷ are at the same position. ❸ [5'-TACAGATACTGGG-3', +], 0.852716 bit ❹ [5'-CCCAGTATCTGTA-3', -], 0.668445 bit ❸ and ❹ are at the same position.	This fragment was proven to contain a binding site by EMSA, antibody and competition experiments.	Boulanger et al. Erythroid Expression of the Human -Spectrin Gene Promoter Is Mediated by GATA-1- and NF-E2-binding Proteins. 2002
		5'-CCTCCAGTGACTCAGCACAGGTTCCCCAG-3'	119087815-119087843, + Chromosome 11	Human HMBS	❶ [5'-CAGTGACTCAGCA-3', +], 11.7559 bits ❷ [5'-TGCTGAGTCACTG-3', -], 12.5614 bits ❶ and ❷ are at the same position. ❸ [5'-GACTCAGCACAGGT-3', +], 1.92322 bits	This fragment was proven to contain a binding site by cross-linking analysis and gel retardation assays.	MIGNOTTE et al. Cis- and trans-acting elements involved in the regulation of the erythroid promoter of the human porphobilinogen deaminase gene. 1989
NFYA	K562 Stanford iPWM SPP obtained from Factorbook Rsequence = 14.0983 bits	5'-ATATTTTTCTGATTGGCCAAAGAGTA-3'	32439805-32439830, + Chromosome 6	Human HLA-DRA Y-box	❶ [5'-GGCCAATCAGAA-3', -], 17.79 bits ❷ [5'-GGCCAAAGAGTA-3', +], 4.7916 bits	N/A	Mantovani. A survey of 178 NF-Y binding CCAAT boxes. 1998
		5'-CTCTTAAAGTCGGTGCTGGAGAGGAATCTGATTCGTCCACAGAAGGCCACTCCGCCCACTTGGTAGATGT-3'	150412775-150412844, + Chromosome 5	Human CD74/II	❶ [5'-GACGAATCAGAT-3', -], 7.41296 bits ❷ [5'-GGCCACTCCGCC-3', +], 4.24773 bits	The fragment was proven to contain a binding site by DNase I footprinting.	Mantovani. A survey of 178 NF-Y binding CCAAT boxes. 1998 Wright et al. Major Histocompatibility Complex Class II-associated Invariant Chain Gene Expression Is Up-regulated by Cooperative Interactions of Sp1 and NF-Y. 1995
		5'-CATAGGGGATTTTTCTAATTGGCCAAAACCT-3'	32637321-32637351, + Chromosome 6	Human HLA-DQA Y-box	❶[5'-GGCCAATTAGAA-3', -], 12.1366 bits	The fragment was proven to contain a binding site by supershift assay.	Mantovani. A survey of 178 NF-Y binding CCAAT boxes. 1998 Adams et al. DEK binding to class II MHC Y-box sequences is gene- and allele-specific. 2003
		5'-ACCCGGCCCCGTGCGCTCATTGGTCGGGATG-3'	155079931-155079961, + Chromosome 3	Human MME/CD10	❶[5'-GACCAATGAGCG-3', -], 16.3817 bits	The fragment was proven to contain a binding site by EMSA and DNase I footprinting.	Mantovani. A survey of 178 NF-Y binding CCAAT boxes. 1998 Ishimaru et al. The Type 2 CD10/Neutral Endopeptidase 24.11 Promoter: Functional Characterization and Tissue-Specific Regulation by CBF/NF-Y Isoforms. 1997
		5'-CATGAGCCTATCTCTCATTGGCCCGAGCGCCAGTC-3'	61538411-61538445, + Chromosome 2	Human XPO1	❶[5'-GGCCAATGAGAG-3', -], 15.1743 bits	The fragment was proven to contain a binding site by EMSA, antibody and competition experiments.	Watt et al. The nuclear exporter, Crm1, is regulated by NFY and Sp1 in cancer cells and repressed by p53 in response to DNA damage. 2011.
		5'-CCCCCAGCCCGCCCTCCTATTGGTCAGTTCCAGCTACAG-3'	61538366-61538404, + Chromosome 2	Human XPO1	❶[5'-GACCAATAGGAG-3', -], 11.6118 bits	The fragment was proven to contain a binding site by EMSA, antibody and competition experiments.	Watt et al. The nuclear exporter, Crm1, is regulated by NFY and Sp1 in cancer cells and repressed by p53 in response to DNA damage. 2011.
		5’-CCCTCATTGGGCGGGGCAGCA-3‘	53380103-53380123, + Chromosome 12	Human SP1	❶ [5'-GCCCAATGAGGG-3', -], 10.2785 bits	The fragment was proven to be a binding site region by EMSA, competition experiments and antibody supershift.	Nicolas et al. Transcriptional regulation of the human Sp1 gene promoter by the specificity protein (Sp) family members nuclear factor Y (NF-Y) and E2F. 2003
		5'-CTTGGCCAATCCGTGCGGTCGG-3'	169765102-169765123, - Chromosome 3	Human TERC	❶ [5'-GGCCAATCCGTG-3', -], 9.85439 bits	The fragment was proven to be a binding site region by EMSA.	Aalbers et al. Human telomere disease due to disruption of the CCAAT box of the TERC promoter. 2012
		5'-GCCTTGCCTTGACCAATAGCCTTGACA-3'	5254882-5254903, - Chromosome 11	Human HBG2	❶ [5'-GACCAATAGCCT-3', -], 8.13817 bits	The fragment was proven to be a binding site region by EMSA.	Fucharoen et al. A novel C-T transition within the distal CCAAT motif of the Gγ-globin gene in the Japanese HPFH: implication of factor binding in elevated fetal globin expression. 1990
		5'-CTCCCCTTCCCAATCAGAGATGGG-3'	40851160-40851183, - Chromosome 19	Human CYP2A6	❶ [5'-TCCCAATCAGAG-3', -], 9.37288 bits	The fragment was proven to be a binding site region by EMSA, competition experiments and antibody supershift.	von Richter et al. Polymorphic NF-Y dependent regulation of human nicotine C-oxidase (CYP2A6). 2004
		5'-AAGGTTTCATTTTCCTATTGGTCTGATTT-3'	132673790-132673818, + Chromosome 5	Human IL-4	❶[5'-GACCAATAGGAA-3', -], 12.3324 bits	The fragment was proven to contain a binding site by EMSA and DNase I footprinting.	Mantovani. A survey of 178 NF-Y binding CCAAT boxes. 1998 Li-Weber et al. The role of NF-Y and IRF-2 in the regulatiion of Human IL-4 gene expression. 1994
		5'-CCCAAAAGCCAATATCCATCCGT-3'	10866088-10866110, + Chromosome 16	Human CIITA	❶ [5'-AGCCAATATCCA-3', +], 3.75727 bits	N/A	Muhlethaler-Mottet et al. Expression of MHC class II molecules in different cellular and functional compartments is controlled by differential usage of multiple promoters of the transactivator CIITA. 1997
NFYB	GM12878 HMS iPWM Rsequence = 11.9194 bits	5'-ATATTTTTCTGATTGGCCAAAGAGTA-3'	32439805-32439830, + Chromosome 6	Human HLA-DRA Y-box	❶ [5'-TTCTGATTGGCC-3', +], 17.037 bits ❷ [5'-TACTCTTTGGCC-3', -], 7.24316 bits	N/A	Mantovani. A survey of 178 NF-Y binding CCAAT boxes. 1998
		5'-CTCTTAAAGTCGGTGCTGGAGAGGAATCTGATTCGTCCACAGAAGGCCACTCCGCCCACTTGGTAGATGT-3'	150412775-150412844, + Chromosome 5	Human CD74/II	❶ [5'-ATCTGATTCGTC-3', +], 7.73737 bits ❷ [5'-GGCGGAGTGGCC-3', -], 6.34418 bits ❸ [5'-CGCCCACTTGGT-3', +], 1.12206 bits ❹ [5'-TACCAAGTGGGC-3', -], 1.05279 bits	The fragment was proven to contain a binding site by DNase I footprinting.	Mantovani. A survey of 178 NF-Y binding CCAAT boxes. 1998 Wright et al. Major Histocompatibility Complex Class II-associated Invariant Chain Gene Expression Is Up-regulated by Cooperative Interactions of Sp1 and NF-Y. 1995
		5'-CATAGGGGATTTTTCTAATTGGCCAAAACCT-3'	32637321-32637351, + Chromosome 6	Human HLA-DQA Y-box	❶ [5'-TTCTAATTGGCC-3', +], 12.7659 bits	The fragment was proven to contain a binding site by supershift assay.	Mantovani. A survey of 178 NF-Y binding CCAAT boxes. 1998 Adams et al. DEK binding to class II MHC Y-box sequences is gene- and allele-specific. 2003
		5'-ACCCGGCCCCGTGCGCTCATTGGTCGGGATG-3'	155079931-155079961, + Chromosome 3	Human MME/CD10	❶ [5'-CGCTCATTGGTC-3', +], 15.241 bits	The fragment was proven to contain a binding site by EMSA and DNase I footprinting.	Mantovani. A survey of 178 NF-Y binding CCAAT boxes. 1998 Ishimaru et al. The Type 2 CD10/Neutral Endopeptidase 24.11 Promoter: Functional Characterization and Tissue-Specific Regulation by CBF/NF-Y Isoforms. 1997
		5'-CATGAGCCTATCTCTCATTGGCCCGAGCGCCAGTC-3'	61538411-61538445, + Chromosome 2	Human XPO1	❶[5'-CTCTCATTGGCC-3', +], 15.7349 bits	The fragment was proven to be a binding site by EMSA, antibody and competition experiments.	Watt et al. The nuclear exporter, Crm1, is regulated by NFY and Sp1 in cancer cells and repressed by p53 in response to DNA damage. 2011.
		5'-CCCCCAGCCCGCCCTCCTATTGGTCAGTTCCAGCTACAG-3'	61538366-61538404, + Chromosome 2	Human XPO1	❶[5'-CTCCTATTGGTC-3', +], 12.1401 bits	The fragment was proven to be a binding site by EMSA, antibody and competition experiments.	Watt et al. The nuclear exporter, Crm1, is regulated by NFY and Sp1 in cancer cells and repressed by p53 in response to DNA damage. 2011.
		5’-CCCTCATTGGGCGGGGCAGCA-3‘	53380103-53380123, + Chromosome 12	Human SP1	❶ [5'-CCCTCATTGGGC-3', +], 11.3315 bits	The fragment was proven to be a binding site region by EMSA, competition experiments and antibody supershift.	Nicolas et al. Transcriptional regulation of the human Sp1 gene promoter by the specificity protein (Sp) family members nuclear factor Y (NF-Y) and E2F. 2003
		5'-CTTGGCCAATCCGTGCGGTCGG-3'	169765102-169765123, - Chromosome 3	Human TERC	❶ [5'-CACGGATTGGCC-3', +], 10.7434 bits	The fragment was proven to be a binding site region by EMSA.	Aalbers et al. Human telomere disease due to disruption of the CCAAT box of the TERC promoter. 2012
		5'-GCCTTGCCTTGACCAATAGCCTTGACA-3'	5254882-5254903, - Chromosome 11	Human HBG2	❶ [5'-AGGCTATTGGTC-3', +], 9.04067 bits	The fragment was proven to be a binding site region by EMSA.	Fucharoen et al. A novel C-T transition within the distal CCAAT motif of the Gγ-globin gene in the Japanese HPFH: implication of factor binding in elevated fetal globin expression. 1990
		5'-CTCCCCTTCCCAATCAGAGATGGG-3'	40851160-40851183, - Chromosome 19	Human CYP2A6	❶ [5'-CTCTGATTGGGA-3', +], 9.81881 bits	The fragment was proven to be a binding site region by EMSA, competition experiments and antibody supershift.	von Richter et al. Polymorphic NF-Y dependent regulation of human nicotine C-oxidase (CYP2A6). 2004
		5'-AAGGTTTCATTTTCCTATTGGTCTGATTT-3'	132673790-132673818, + Chromosome 5	Human IL-4	❶ [5'-TTCCTATTGGTC-3', +],12.3256 bits	The fragment was proven to contain a binding site by EMSA and DNase I footprinting.	Mantovani. A survey of 178 NF-Y binding CCAAT boxes. 1998 Li-Weber et al. The role of NF-Y and IRF-2 in the regulatiion of Human IL-4 gene expression. 1994
		5'-CCCAAAAGCCAATATCCATCCGT-3'	10866088-10866110, + Chromosome 16	Human CIITA	❶ [5'-TGGATATTGGCT-3', -], 5.92883 bits	N/A	Muhlethaler-Mottet et al. Expression of MHC class II molecules in different cellular and functional compartments is controlled by differential usage of multiple promoters of the transactivator CIITA. 1997
NRF1	GM12878 Stanford iPWM Rsequence = 13.5269 bits	5'-ATGCTCGCCAGCATGCGCGCGCAGGTC-3'	25125413-25125439, - Chromosome 7	Human CYCS/HCS	❶ [5'-CCAGCATGCGCGC-3', -], 12.0385 bits ❷ [5'-CATGCGCGCGCAG-3', -], 7.22123 bits ❸ [5'-CCTGCGCGCGCAT-3', +], 2.71649 bits ❹ [5'-AGCATGCGCGCGC-3', -], 2.65982 bits ❺ [5'-CGCGCATGCTGGC-3', +], 2.41256 bits ❻ [5'-GACCTGCGCGCGC-3', +], 0.658138 bit ❼ [5'-TGCGCGCGCATGC-3', +], 0.0199441 bit	N/A	Evans et al. NRF-I: a trans-activator of nuclear-encoded respiratory genes in animal cells.1990 Ching-man et al. NRF-1, an activator involved in nuclear-mitochondrial interactions, utilizes a new DNA-binding domain conserved in a family of developmental regulators. 1993
		5'-GGCCGCTTGCGCAGGCGCAGTTCTGAC-3'	96235628-96235654, + Chromosome 8	Human UQCRB	❶ [5'-TGCGCAGGCGCAG-3', +], 16.6322 bits ❷ [5'-TGCGCCTGCGCAA-3', -], 15.3658 bits ❶ and ❷ are at the same position. ❸ [5'-GCCGCTTGCGCAG-3', +], 13.4253 bits	The fragment was proven to contain a binding site by mobility-shift assay and competition experiments.	Evans et al. NRF-I: a trans-activator of nuclear-encoded respiratory genes in animal cells. 1990 Ching-man et al. NRF-1, an activator involved in nuclear-mitochondrial interactions, utilizes a new DNA-binding domain conserved in a family of developmental regulators. 1993
		5'-GCCCCAACGCGCACGCGCACGCGAGCA-3'	35658291-35658317, - Chromosome 9	Human RMRP	❶ [5'-CGCGCACGCGCAC-3', -], 15.7401 bits ❷ [5'-TGCGCGTGCGCGT-3', +], 12.6504 bits ❶ and ❷ are at the same position. ❸ [5'-CTCGCGTGCGCGT-3', +], 7.04863 bits	N/A	Ching-man et al. NRF-1, an activator involved in nuclear-mitochondrial interactions, utilizes a new DNA-binding domain conserved in a family of developmental regulators. 1993
		5'-CCCGCGCCTGCGCCAATT-3'	58385344-58385361, + Chromosome 10	Human TFAM	❶ [5'-GGCGCAGGCGCGG-3', -], 16.6949 bits ❷ [5'-CGCGCCTGCGCCA-3', +], 12.6797 bits ❶ and ❷ are at the same position.	The fragment was proven to contain a binding site by electrophoretic mobility shift, competition, mutational analysis, methylation interference and DNase I footprinting.	Choi et al. In vitro methylation of nuclear respiratory factor-1 binding site suppresses the promoter activity of mitochondrial transcription factor A. 2003 Virbasius et al. Activation of the human mitochondrial transcription factor A gene by nuclear respiratory factors: a potential regulatory link between nuclear and mitochondrial gene expression in organelle biogenesis. 1994
		5'-GAGGTTCCGCATGCGCGGTGGA-3'	67360318-67360339, + Chromosome 14	Human EIF2S1	❶ [5'-TCCGCATGCGCGG-3', +], 15.0042 bits ❷ [5'-CGCGCATGCGGAA-3', -], 5.52938 bits ❶ and ❷ are at the same position.	The fragment was proven to contain a binding site by EMSA, competition and methylation interference.	Chau et al. Nuclear Respiratory Factor 1 Activation Sites in Genes Encoding the y-Subunit of ATP Synthase, Eukaryotic Initiation Factor 2α, and Tyrosine Aminotrahsferas. 1992
		5'-GCGTTGGAAATGCGCCTGCGCAGAGCTCGCCAAGG-3'	34112263-34112297, + Chromosome 20	Human EIF2S2	❶ [5'-TGCGCCTGCGCAG-3', +], 18.8682 bits ❷ [5'-TGCGCAGGCGCAT-3', +], 12.325 bits ❶ and ❷ are at the same position. ❸ [5'-GAGCTCTGCGCAG-3', -], 3.37361 bits	The fragment was proven to contain a binding site by mutational analysis.	Chiorini et al. Genomic Cloning and Characterization of the Human Eukaryotic Initiation Factor-2βPromoter. 1998
		5'-GAGAGCCGCGCACGCGCACTC-3'	108091095-108091115, + Chromosome 3	Human CD47	❶ [5'-TGCGCGTGCGCGG-3', -], 16.9576 bits ❷ [5'-CGCGCACGCGCAC-3', +], 15.7401 bits ❶ and ❷ are at the same position. ❸ [5'-GAGAGCCGCGCAC-3', +], 5.3383 bits	The fragment was proven to contain a binding site by EMSA, antibodies, site-directed mutagenesis.	Chang et al. α-Pal/NRF-1 Regulates the Promoter of the Human Integrin-associated Protein/CD47 Gene. 2004
NRSF	K562 HAIB iPWM Rsequence = 10.2347 bits	5'-CATTTGTCTTCTGTCCATGGTGCTGAAGTTTATT-3'	11845707-11845740, + Chromosome 1	Human NPPA/ANP	❶ [5'-CAGCACCATGGACAGAAGACA-3', -], 17.2759 bits	The fragment was proven to contain a binding site by EMSA, antibodies and competition.	KUWAHARA et al. The Neuron-Restrictive Silencer Element–Neuron-Restrictive Silencer Factor System Regulates Basal and Endothelin 1-Inducible Atrial Natriuretic Peptide Gene Expression in Ventricular Myocytes. 2000
		5'-CGGCCGTCAGTACCATGGACAGCAGCGCTGCCCCCACG-3'	154039531-154039568, + Chromosome 6	Human OPRM1/MOR	❶ [5'-CAGTACCATGGACAGCAGCGC-3', +], 17.7794 bits	The fragment was proven to contain a binding site by EMSA, antibodies and competition.	Kim et al. Evidence of the neuron-restrictive silencer factor (NRSF) interaction with Sp3 and its synergic repression to the mu opioid receptor (MOR) gene. 2006
		5'-GCGAAGGCACTGTCCGCGGTGCTGAAGCTGG-3'	47620065-47620095, + Chromosome X	Human SYN1	❶ [5'-CAGCACCGCGGACAGTGCCTT-3', -], 13.5912 bits	The fragment was proven to contain a binding site by EMSA.	SCHOENHERR et al. Identification of potential target genes for the neuron-restrictive silencer factor. 1996
		5'-GCGGCTTCAGCACCACGGACAGCGCCCCACC-3'	154567949-154567979, + Chromosome 1	Human CHRNB2	❶ [5'-CAGCACCACGGACAGCGCCCC-3', -], 17.0916 bits	The fragment was proven to contain a binding site by EMSA.	SCHOENHERR et al. Identification of potential target genes for the neuron-restrictive silencer factor. 1996
		5'-AGGCGTTTCAGCACCACGGAGAGCGTCCAGACC-3'	151924748-151924780, + Chromosome 5	Human GLRA1	❶ [5'-CAGCACCACGGAGAGCGTCCA-3', -], 13.7179 bits	The fragment was proven to contain a binding site by EMSA.	SCHOENHERR et al. Identification of potential target genes for the neuron-restrictive silencer factor. 1996
		5'-CCAGGTTCGCTGTCCCTGGTGCTGAAATCGC-3'	153875497-153875527, + Chromosome X	Human L1CAM	❶ [5'-CAGCACCAGGGACAGCGAACC-3', -], 16.7462 bits	The fragment was proven to contain a binding site by EMSA.	SCHOENHERR et al. Identification of potential target genes for the neuron-restrictive silencer factor. 1996
		5'-GGTGTTTCAGCACCTAGGACAGAAGCCGGGT-3'	142874474-142874504, + Chromosome 8	Human CYP11B1	❶ [5'-CAGCACCTAGGACAGAAGCCG-3', +], 17.881 bits	The fragment was proven to contain a binding site by EMSA.	SCHOENHERR et al. Identification of potential target genes for the neuron-restrictive silencer factor. 1996
PAX5	GM12878 HAIB iPWM Rsequence = 9.52844 bits	5'-TCTGTGGGCAGTGCAGTGCCGAGCCCCAC-3'	108880021-108880049, + Chromosome 12	Human DAO	❶ [5'-TGGGCAGTGCAGTGCCGA-3', +], 1.72493 bits	The fragment was proven to contain a binding site by EMSA, competition and antibody experiments.	Tran et al. Identification of two promoters for human D-amino acid oxidase gene: implication for the differential promoter regulation mediated by PAX5/PAX2. 2014
		5'-TCCCATCCATCCCCTCAAGCATAGGTTAT-3'	108884545-108884573, + Chromosome 12	Human DAO	❶ [5'-CATCCCCTCAAGCATAGG -3', +], 4.31906 bits ❷ [5'-TATGCTTGAGGGGATGGA -3', -], 1.31784 bits	The fragment was proven to contain a binding site by EMSA, competition and antibody experiments.	Tran et al. Identification of two promoters for human D-amino acid oxidase gene: implication for the differential promoter regulation mediated by PAX5/PAX2. 2014
		5'-CTTCTCCATACCTCAGTGTTTCCATTTGC-3'	108884798-108884826, + Chromosome 12	Human DAO	❶ [5'-GAAACACTGAGGTATGGA-3', -], 3.82268 bits	The fragment was proven to contain a binding site by EMSA, competition and antibody experiments.	Tran et al. Identification of two promoters for human D-amino acid oxidase gene: implication for the differential promoter regulation mediated by PAX5/PAX2. 2014
		5'-CCCAATCCAGGGAAGCGTGTCACCGTCGTGGAAAGCACGCTCCCAGCCCG-3'	7687376-7687425, + Chromosome 17	Human TP53	❶ [5'-AATCCAGGGAAGCGTGTC-3', +] 12.0239 bits	The fragment was proven to contain a binding site by EMSA and mutational analysis.	Stuart et al. Loss of p53 function through PAX-mediated transcriptional repression. 1995
		5'-CCCCCGCAGACACCCATGGTTGAGTGCCCTCCAGGCCCCTGCCTG-3'	28931907-28931951, + Chromosome 16	Human CD19	❶ [5'-AGGGCACTCAACCATGGG-3', -], 12.477 bits ❷ [5'-CACTCAACCATGGGTGTC-3', -], 5.58103 bits ❸ [5'-CAGGCAGGGGCCTGGAGG-3', -], 2.76706 bits ❹ [5'-CCCGCAGACACCCATGGT-3', +], 1.34217 bits	The fragment was proven to contain a very strong binding site by EMSA, competition experiments, DNase I footprinting and methylation interference assay.	KOZMIK et al. The Promoter of the CD19 Gene Is a Target for the B-Cell-Specific Transcription Factor BSAP. 1992 Zhang et al. Transcription factor Pax5 (BSAP) transactivates the RAG-mediated VH-to-DJH rearrangement of immunoglobulin genes. 2005
		5'-CCTGGAGAATGGGGCCTGAGGCGTGACCACCGCCTTCCTCTCTGG-3'	28931847-28931891, + Chromosome 16	Human CD19	❶ [5'-TGGGGCCTGAGGCGTGAC-3', +], 10.2656 bits ❷ [5'-GGAGAATGGGGCCTGAGG-3', +], 0.294446 bit	The fragment was proven to contain a strong binding site by EMSA, competition experiments, DNase I footprinting and methylation interference assay.	KOZMIK et al. The Promoter of the CD19 Gene Is a Target for the B-Cell-Specific Transcription Factor BSAP. 1992 Zhang et al. Transcription factor Pax5 (BSAP) transactivates the RAG-mediated VH-to-DJH rearrangement of immunoglobulin genes. 2005
		5'-AAGGGCCACTGGAGCCCATCTCCGGCACGGC-3'	24897406-24897436, + Chromosome 7	Mouse Cd79a	❶ [5'-GGGCCACTGGAGCCCATC -3', +], 5.85326 bits ❷ [5'-GCCGTGCCGGAGATGGGC-3', -], 1.02273 bits	The fragment was proven to contain a binding site by EMSA and methylation interference assay, compared to the following fragment.	Maier et al. Activation of the Early B-Cell-Specificmb-1(Ig- ) Gene by Pax-5 Is Dependent on an Unmethylated Ets Binding Site. 2003
		5'-TAAAACTCGCTGGAGCGCATCGCCAAGTTTC-3'	40994221-40994251, + Chromosome 19	Mouse Blnk	❶ [5'-AACTCGCTGGAGCGCATC-3', +], 5.30295 bits ❷ [5'-GATGCGCTCCAGCGAGTT-3', -], 0.92923 bit	The fragment was proven to contain a stronger binding site by DNase I footprinting, Western blot analysis, methylation interference assay, EMSA, competition and antibody experiments, compared to the following fragment.	Schebesta et al. Control of Pre-BCR Signaling by Pax5-Dependent Activation of the BLNK Gene. 2002
		5'-AAGAACTCAAGCCACTGGAACTGACTTCTGC-3'	40994146-40994176, + Chromosome 19	Mouse Blnk	❶ [5'-AACTCAAGCCACTGGAAC-3', +], 2.80138 bits	The fragment was proven to contain a binding site by DNase I footprinting, Western blot analysis, methylation interference assay, EMSA, competition and antibody experiments.	Schebesta et al. Control of Pre-BCR Signaling by Pax5-Dependent Activation of the BLNK Gene. 2002
		5'-CTGAAGGATGCGCGTCACTGACCACAGATT-3'	147400350-147400379, + Chromosome 5	Mouse Flt3	❶ [5'-TGGTCAGTGACGCGCATC-3', -], 7.55241 bits	The fragment was proven to contain a binding site by EMSA, competition and antibody experiments.	Holmes et al. Repression of Flt3 by Pax5 is crucial for B-cell lineage commitment. 2005
		5'-CGGCCCAGCCTGTGATGCGGTCCCAGCGGC-3'	147400296-147400325, + Chromosome 5	Mouse Flt3	❶ [5'-CAGCCTGTGATGCGGTCC-3', +], 1.0024 bits	The fragment was proven to contain a binding site by EMSA, competition and antibody experiments.	Holmes et al. Repression of Flt3 by Pax5 is crucial for B-cell lineage commitment. 2005
		5'-GAGGCTTAGTGAAGCCTGGAGGGT-3'	861104-861127(MGSCv37), + Chromosome 12	Mouse Igh-V7183	❶ [5'-GGCTTAGTGAAGCCTGGA-3', +], 9.45894 bits	The fragment was proven to contain a strong binding site by EMSA and antibody experiments.	Zhang et al. Transcription factor Pax5 (BSAP) transactivates the RAG-mediated VH-to-DJH rearrangement of immunoglobulin genes. 2005
		5'-CCGGAGAAGAGGCTGGAGTGGGTCGCAA-3'	861199-861226(MGSCv37), + Chromosome 12	Mouse Igh-V7183	❶ [5'-GAGGCTGGAGTGGGTCGC-3', +], 1.71014 bits	The fragment was proven to contain a very weak binding site by EMSA and antibody experiments.	Zhang et al. Transcription factor Pax5 (BSAP) transactivates the RAG-mediated VH-to-DJH rearrangement of immunoglobulin genes. 2005
		5'-TGTTACCACTGTTAGGGTTCATCCATCCCATCCACTC-3'	106539201-106539237 (GRCh37.p13), + Chromosome 12	Human IGHV1-8	❶ [5'-GGATGGATGAACCCTAAC -3', -], 3.93105 bits ❷ [5'-GTGGATGGGATGGATGAA -3', -], 0.1995 bit	The fragment was proven to contain an intermediate binding site by EMSA and antibody experiments.	Zhang et al. Transcription factor Pax5 (BSAP) transactivates the RAG-mediated VH-to-DJH rearrangement of immunoglobulin genes. 2005
		5'-TGACTCTGCCCTGGAACTTCTGTGCATAGCCTGTGTTACCACT-3'	106539168:106539210 (GRCh37.p13), + Chromosome 12	Human IGHV1-8	❶ [5'-GAAGTTCCAGGGCAGAGT-3', -], 2.4429 bits	The fragment was proven to contain an intermediate binding site by EMSA and antibody experiments.	Zhang et al. Transcription factor Pax5 (BSAP) transactivates the RAG-mediated VH-to-DJH rearrangement of immunoglobulin genes. 2005
		5'-GAAGGTGTATCCAGAAGCCTTGCAGGAGACCTTCACTGAGGCCCCAGGCTTCTT-3'	106539286-106539339 (GRCh37.p13), + Chromosome 12	Human IGHV1-8	❶ [5'-GGGGCCTCAGTGAAGGTC-3', -], 1.46085 bits ❷ [5'-CCAGAAGCCTTGCAGGAG-3', +], 1.01228 bits	The fragment was proven to contain a very weak binding site by EMSA and antibody experiments.	Zhang et al. Transcription factor Pax5 (BSAP) transactivates the RAG-mediated VH-to-DJH rearrangement of immunoglobulin genes. 2005
PBX3	GM12878 HAIB iPWM Rsequence = 9.64273 bits	5'-GTTGATTGATTTGATGGG-3'	N/A	Artifitial oligonucleotide	❶ [5'-TTGATTGATTTG-3'], 4.36818 bits	The fragment was proven to contain a binding site by EMSA.	NEUTEBOOM et al. Pbx Raises the DNA Binding Specificity but Not the Selectivity of Antennapedia Hox Proteins. 1997
POU2F2	GM12878 HAIB iPWM Rsequence = 9.05372 bits	5'-CTCACCTGATTTGCATATTCATGAGACAGGG-3'	115604468-115604498, + Chromosome 12	Mouse Igh	❶ [5'-GATTTGCAT-3', +], 11.9942 bits	The fragment was proven to contain a binding site by EMSA and competition experiments.	POELLINGER et al. Octamer Transcription Factors 1 and 2 Each Bind to Two Different Functional Elements in the Immunoglobulin Heavy-Chain Promoter. 1989 Kemler et al. Octamer transcription factors bind to two different sequence motifs of the immunoglobulin heavy chain promoter. 1989
		5'-TGATTTTTTACTTATTAGTTTGTTTTTTC-3'	63318966-63318994, + Chromosome 18	Human BCL2	❶ [5'-TTTTTACTT-3', +], 3.07354 bits	The fragment was proven to contain a binding site by EMSA, antibody and competition experiments.	Heckman et al. Oct transcription factors mediate t(14;18) lymphoma cell survival by directly regulatingbcl-2 expression. 2006
		5'-CCGGGCTCATTTGCATGGCC-3'	34236793-34236812, + Chromosome 6	Human HMGA1	❶ [5'-CATTTGCAT -3', +], 12.773 bits	The fragment was proven to contain a binding site by EMSA, antibody and competition experiments.	Chiefari et al. Transcriptional Regulation of the HMGA1 Gene by Octamer-Binding Proteins Oct-1 and Oct-2. 2013
		5'-CGCTTATGCAAATAAGGT-3'	27132830-27132847, + Chromosome 6	Human H2B	❶ [5'-TATTTGCAT -3', -], 11.7492 bits	The fragment was proven to contain a binding site by EMSA, DNase I footprinting and competition experiments.	SIVE et al. Interaction of a common factor with conserved promoter and enhancer sequences in histone H2B, immunoglobulin, and U2 small nuclear RNA (snRNA) genes. 1986
		5'-TTCGAATTTGCATGCCCC-3'	43234186-43234203, + Chromosome 17	Human RNU2-1	❶ [5'-AATTTGCAT -3', +], 11.6149 bits	The fragment was proven to contain a binding site by EMSA, DNase I footprinting and competition experiments.	SIVE et al. Interaction of a common factor with conserved promoter and enhancer sequences in histone H2B, immunoglobulin, and U2 small nuclear RNA (snRNA) genes. 1986
		5'-GAAGTATGCAAAGCATGC-3'	128-145, - SV40 genome	SV40 virus	❶ [5'-GCTTTGCAT -3', +], 11.4316 bits	The fragment was proven to contain a binding site by gel retardation experiments.	Rosales et al. In vitro binding of cell-specific and ubiquitous nuclear proteins to the octamer motif of the SV40 enhancer and related motifs present in other promoters and enhancers. 1987
		5'-TGTTTCTTTGCATGTTGG-3'	10877150-10877167, + Chromosome 16	Human CIITA	❶ [5'-TCTTTGCAT -3', +], 11.1865 bits	N/A	Muhlethaler-Mottet et al. Expression of MHC class II molecules in different cellular and functional compartments is controlled by differential usage of multiple promoters of the transactivator CIITA. 1997
		5'-TAGAAATGCAAATTACCC-3'	113427419-113427436, + Chromosome 12	Mouse Igh	❶ [5'-AATTTGCAT -3', -], 11.6149 bits	The fragment was proven to contain a binding site by EMSA, DNase I footprinting and competition experiments.	SIVE et al. Interaction of a common factor with conserved promoter and enhancer sequences in histone H2B, immunoglobulin, and U2 small nuclear RNA (snRNA) genes. 1986
		5'-CAATGATTTGCATGCTCT-3'	68256308-68256325, + Chromosome 6	Mouse Igk	❶ [5'-GATTTGCAT-3', +], 11.9942 bits	The fragment was proven to contain a binding site by EMSA, DNase I footprinting and competition experiments.	SIVE et al. Interaction of a common factor with conserved promoter and enhancer sequences in histone H2B, immunoglobulin, and U2 small nuclear RNA (snRNA) genes. 1986
		5'-TTAATAATTTGCATACCCTC-3'	68049886-68049905, + Chromosome 6	Mouse Igk	❶ [5'-AATTTGCAT -3', +], 11.6149 bits	The fragment was proven to contain a binding site by S1 nuclease analysis and electrophoresis.	BERGMAN et al. Two regulatory elements for immunoglobulin K light chain gene expression. 1984
		5'-TGCCTGAGGGCTGCTTTGCATTGGGGGAGGTTCCCGAGA-3'	113796632-113796670, + Chromosome 12	Mouse Igh	❶ [5'-GCTTTGCAT-3', +], 11.4316 bits ❷ [5'-AACCTCCCC-3', -], 2.6376 bits	The fragment was proven to contain a binding site by EMSA, DNase I footprinting and competition experiments.	YOZA et al. Identification of a Novel Factor That Interacts with an Immunoglobulin Heavy-Chain Promoter and Stimulates Transcription in Conjunction with the Lymphoid Cell-Specific Factor OTF2. 1990
		5'-CAGAGGATTTGCATATTCAT-3'	115803176-115803195, + Chromosome 12	Mouse Igh	❶ [5'-GATTTGCAT-3', +], 11.9942 bits	The fragment was proven to contain a binding site by deletion analysis.	Mason et al. Transcription Cell Type Specificity Is Conferred by an Immunoglobulin VH Gene Promoter That Includes a Functional Consensus Sequence. 1985
POU5F1	H1-hESC HAIB iPWM Rsequence = 13.2819 bits	5'-ACGGCACCTTTGTCATGCATCTCTCTGC-3'	31173100-31173127, + Chromosome 6	Human POU5F1	❶ [5'-AGATGCATGACAAAGGT -3', -], 15.1339 bits	The fragment was proven to contain a binding site of the SOX2-OCT4 complex by EMSA, antibody, competition experiments and ChIP.	Chew et al. Reciprocal Transcriptional Regulation of Pou5f1 and Sox2 via the Oct4/Sox2 Complex in Embryonic Stem Cells. 2005
		5'-GGCAGCCATTGTGATGCATATAGGATT-3'	34654043-34654069, + Chromosome 3	Mouse Sox2	❶ [5'-ATATGCATCACAATGGC-3', -], 18.3382 bits	The fragment was proven to contain a binding site of the SOX2-OCT4 complex by EMSA, antibody, competition experiments and mutational analysis.	Tomioka et al. Identification of Sox-2 regulatory region which is under the control of Oct-3/4–Sox-2 complex. 2002
		5'-TGCTCAGTTATGCAAATGCCTCTTCAGAATC-3'	43307179-43307209, + Chromosome 8	Mouse Zfp42	❶ [5'-ATTTGCATAACTGAGCA-3', -], 12.4811 bits ❷ [5'-AGAGGCATTTGCATAAC-3', -], 2.00521 bits	The fragment was proven to contain a binding site of the SOX2-OCT4 complex by DNase I footprinting, EMSA, antibody, competition experiments and mutational analysis.	BEN-SHUSHAN et al. Rex-1, a Gene Encoding a Transcription Factor Expressed in the Early Embryo, Is Regulated via Oct-3/4 and Oct-6 Binding to an Octamer Site and a Novel Protein, Rox-1, Binding to an Adjacent Site. 1998
		5'-GGCACTTCACTAGCATAACAATGACGGCTC-3'	139945673-139945702, + Chromosome 7	Mouse Utf1	❶ [5'-ACTAGCATAACAATGAC-3', +], 16.6537 bits ❷ [5'-TTATGCTAGTGAAGTGC-3', -], 0.48075 bit	The fragment was proven to contain a binding site of the SOX2-OCT4 complex by EMSA, antibody experiments and mutational analysis.	NISHIMOTO et al. The Gene for the Embryonic Stem Cell Coactivator UTF1 Carries a Regulatory Element Which Selectively Interacts with a Complex Composed of Oct-3/4 and Sox-2. 1999
		5'-TGTGCTTTATCATAACAATGGAATTCC-3'	84934478-84934504, + Chromosome 18	Mouse Fbxo15	❶ [5'-TTTATCATAACAATGGA-3', +], 12.9567 bits ❷ [5'-AATTCCATTGTTATGAT-3', -], 1.8247 bits ❸ [5'-ATTGTTATGATAAAGCA-3', -], 0.260935 bit	The fragment was proven to contain a binding site of the SOX2-OCT4 complex by EMSA, competition experiments and mutational analysis.	Tokuzawa et al. Fbx15 Is a Novel Target of Oct3/4 but Is Dispensable for Embryonic Stem Cell Self-Renewal and Mouse Development. 2003
		5'-TAGAAAACTCTTTGTTTGGATGCTAATGGGATACTTAAA-3'	144864385-144864423, + Chromosome 7	Mouse Fgf4	❶ [5'-ATTAGCATCCAAACAAA-3', -], 5.51682 bits ❷ [5'-GTTTGGATGCTAATGGG-3', +], 2.57924 bits ❸ [5'-TATCCCATTAGCATCCA-3', -], 0.175585 bit	The fragment was proven to contain a binding site of the SOX2-OCT4 complex by DNase I footprinting, EMSA, antibody, competition experiments and mutational analysis.	DAILEY et al. Interaction between a Novel F9-Specific Factor and Octamer-Binding Proteins Is Required for Cell-Type-Restricted Activity of the Fibroblast Growth Factor 4 Enhancer. 1994 Yuan et al. Developmental-Specificactivity of the FGF- 4 enhancer requires the synergistic action of Sox2 and Oct-3. 1995
PRDM1	HeLa-S3 Stanford iPWM Rsequence = 11.6244 bits	5'-GAAAGAAAGTGAAAGGGAAAA-3'	10878898-10878918, + Chromosome 16	Human CIITA	❶ [5'-AGAAAGTGAAAGGG-3', +], 17.4508 bits ❷ [5'-GAAAGTGAAAGGGA-3', +], 0.384874 bit	The fragment was proven to contain a binding site by EMSA, antibodies and ChIP.	Tooze et al. Repression of IFN-γ Induction of Class II Transactivator: A Role for PRDM1/Blimp-1 in Regulation of Cytokine Signaling. 2006
		5'-GGAATTTCCCACTTTCACTTCTCCCTTTCAG-3'	21077999-21078029, + Chromosome 9	Human IFNB1	❶ [5'-GAGAAGTGAAAGTG-3', -], 16.1519 bits	The fragment was proven to contain a binding site by DNase I footprinting and methylation interference study.	Keller et al. Identification and characterization of a novel repressor of β-interferon gene expression. 1991
PU1	HC-60 HAIB Replicate 1 iPWM Rsequence = 14.3953 bits	5'-CTGCTGTTTTCATTTCCTCATTGGAAGAAG-3'	37779998-37780027, + Chromosome X	Human CYBB	❶ [5'-TCATTTCCTCATTGGA-3', +], 12.4387 bits	The fragment was proven to contain a binding site by EMSA.	SUZUKI et al. PU.1 as an essential activator for the expression of gp91phox gene in human peripheral neutrophils, monocytes, and B lymphocytes. 1998
		5'-ACCGCGACAAAAGCGACTTCCTCTTTCCAGTGCATTTA-3'	74773949-74773986, + Chromosome 7	Human NCF1	❶ [5'-CGACTTCCTCTTTCCA-3', +], 17.4508 bits	The fragment was proven to contain a binding site by EMSA.	Li et al. Critical Flanking Sequences of PU.1 Binding Sites in Myeloid-specific Promoters. 1999
		5'-GGCTTCCGGGACGCGCTTCCCCAATCGTCTTCAAG-3'	143405379-143405413, - Chromosome 5	Human NR3C1/GR	❶ [5'-GCGCTTCCCCAATCGT-3', -], 9.78132 bits	ChIP analysis and antibody experiments proved that the fragment is a binding site region of PU1.	Geng et al. A Conserved Molecular Mechanism Is Responsible for the Auto-Up-Regulation of Glucocorticoid Receptor Gene Promoters. 2008
		5'-GAAACCGCGGGAGGAGGAAGCGCGGAATCAGGAACTGGCCGGGGTCC-3'	90884446-90884492, + Chromosome 15	Human FES	❶ [5'-GCGCTTCCTCCTCCCG-3', -], 11.9828 bits ❷ [5'-CCAGTTCCTGATTCCG-3', -], 13.2621 bits	The fragment was proven to contain 2 binding sites by EMSA.	HEYDEMANN et al. The Myeloid-Cell-Specific c-fes Promoter Is Regulated by Sp1, PU.1, and a Novel Transcription Factor. 1996
		5'-TCAGAAGAAGCTCAGACTTCCTATTTCCTGCTACCCAGC-3'	51751950-51751988, - Chromosome 19	Human FPR1	❶ [5'-AGACTTCCTATTTCCT-3', -], 12.7057 bits ❷ [5'-CTATTTCCTGCTACCC-3', -], 7.20256 bits	The fragment was proven to be a binding site region by EMSA, competition experiments and mutational analysis.	Miet tinen et al. Regulation of Human Formyl Peptide Receptor 1 Synthesis: Role of Single Nucleotide Polymorphisms, Transcription Factors, and Inflammatory Mediators. 2011
		5'-GTCTTTTTCAAGAAGTGAAACCTGGTAAGGC-3'	60455676-60455706, + Chromosome 11	Human MS4A1/CD20	❶ [5'-TCACTTCTTGAAAAAG-3', -], 3.04769 bits	The fragment was proven to contain a binding site of the PU.1-Pip complex by EMSA and in vito footprinting.	Himmelmann et al. PU.1/Pip and Basic Helix Loop Helix Zipper Transcription Factors Interact With Binding Sites in the CD20 Promoter to Help Confer Lineage- and Stage-Specific Expression of CD20 in B Lymphocytes. 1997
		5'-TGGATGAATGGATGGGAAGTTGAGACGACGCGCCCA-3'	46117725-46117760, + Chromosome 20	Human CD40	❶ [5'-CAACTTCCCATCCATT-3', -], 5.90215 bits	The fragment was proven to contain a binding site by EMSA.	Nguyen et al. Involvement of STAT-1 and Ets Family Members in Interferon-g Induction of CD40 Transcription in Microglia/Macrophages. 2000
		5'-CTGTGGCCTTCCCGTTTTCTG-3'	46117839-46117859, + Chromosome 20	Human CD40	❶ [5'-GGCCTTCCCGTTTTCT-3', +], 11.1506 bits	The fragment was proven to contain a binding site by EMSA.	Nguyen et al. Involvement of STAT-1 and Ets Family Members in Interferon-g Induction of CD40 Transcription in Microglia/Macrophages. 2000
		5'-CTGGGCCGGCACTGCTTCCTCTTTCTGCTT-3'	36913551-36913580, + Chromosome 22	Human CSF2RB	❶ [5'-CTGCTTCCTCTTTCTG-3', +], 15.1057 bits	The fragment was proven to contain a binding site by EMSA, competition and antibodies.	Dijk et al. Cloning and Characterization of the Human Interleukin-3 (IL-3)/IL-5/ Granulocyte-Macrophage Colony-Stimulating Factor Receptorb c Gene: Regulation by Ets Family Members. 1998
		5'-CCTATGAAATGAGGAAGCAGGGGAGGGAGGGG-3'	1268741-1268772, + Chromosome Y	Human CSF2RA	❶ [5'-CTGCTTCCTCATTTCA-3', -], 13.574 bits	The fragment was proven to contain a binding site by EMSA, competition and antibodies.	HOHAUS et al. PU.1 (Spi-1) and C/EBPa Regulate Expression of the Granulocyte Macrophage Colony-Stimulating Factor Receptor a Gene. 1995
RFX5	H1-hESC Stanford iPWM Rsequence = 12.2678 bits	5'-TGAACGGAGTATCTTGTGTCCTGGACCCTTTGCAAGAACCCTTCCCCTAGCAACAGATGCGTCATC-3'	32439734-32439799, + Chromosome 6	Human HLA-DRA	❶ [5'-ACGCATCTGTTGCTAGGGGAA-3', -], 19.4779 bits ❷ [5'-AGTATCTTGTGTCCTGGACCC-3', +], 1.33112 bits	The fragment was proven to contain two binding sites of RFX5 by EMSA. The blue parts are the putative binding sites.	JABRANE-FERRAT et al. Complex Architecture of Major Histocompatibility Complex Class II Promoters: Reiterated Motifs and Conserved Protein-Protein Interactions. 1996 KOBR et al. Two DNA-Binding Proteins Discriminate between the Promoters of Different Members of the Major Histocompatibility Complex Class II Multigene Family. 1989
		5'-CATAGAGCTGACATTCTCTGTTGCTGGGTAAAGAGGACGCTG-3'	33073724-33073765, + Chromosome 6	Human HLA-DPA	❶ [5'-CATTCTCTGTTGCTGGGTAAA-3', +], 16.7095 bits	The fragment was proven to contain a binding site of RFX by gel retardation assays and methylation interference analysis.	KOBR et al. Two DNA-Binding Proteins Discriminate between the Promoters of Different Members of the Major Histocompatibility Complex Class II Multigene Family. 1989
		5'-TAATACAAACTCTTCAACTAGTAACTGAGATGTCACCATAGGGGATTTTT-3'	32637285-32637334, + Chromosome 6	Human HLA-DQA	❶ [5'-ACATCTCAGTTACTAGTTGAA-3', -], 5.33934 bits ❷ [5'-ACTGAGATGTCACCATAGGGG-3', +], 3.84464 bits ❸ [5'-TTCAACTAGTAACTGAGATGT-3', +], 1.32464 bits	The fragment was proven to be a binding site region of RFX by gel retardation assays and methylation interference analysis.	KOBR et al. Two DNA-Binding Proteins Discriminate between the Promoters of Different Members of the Major Histocompatibility Complex Class II Multigene Family. 1989
		5'-GGGCTTTATTATTTTAGCACCACGGCAGCAGGAGGTTTCGGCTAA-3'	94394880-94394924, + Chromosome 7	Human COL1A2	❶ [5'-AACCTCCTGCTGCCGTGGTGC-3', -], 9.94552 bits ❷ [5'-GCTGCCGTGGTGCTAAAATAA-3', -], 2.88403 bits	The fragment was proven to contain a binding site of RFX5 by EMSA.	Sengupta et al. The RFX Family Interacts at the Collagen (COL1A2) Start Site and Represses Transcription. 2002
		5'-TAAACCTTTACCCCGTTGCCCGGCAACGGTCAGGTCTCT-3'	1136-1174, + Hepatitis B virus genome	HBV virus	❶ [5'-ACCTGACCGTTGCCGGGCAAC-3', -], 9.99015 bits ❷ [5'-TTTACCCCGTTGCCCGGCAAC-3', +], 8.63157 bits ❸ [5'-CGTTGCCGGGCAACGGGGTAA-3', -], 0.629568 bit	The fragment was proven to be a binding site region by band shift assays.	Zhang et al. Binding sites in mammalian genes and viral gene regulatory regions recognized by methylated DNA-binding protein. 1990
	HepG2 Stanford iPWM Rsequence = 10.8646 bits	5'-TGAACGGAGTATCTTGTGTCCTGGACCCTTTGCAAGAACCCTTCCCCTAGCAACAGATGCGTCATC-3'	32439734-32439799, + Chromosome 6	Human HLA-DRA	❶ [5'-GACGCATCTGTTGCTAGGGGA-3', -], 17.8488 bits ❷ [5'-GAGTATCTTGTGTCCTGGACC-3', +], 4.37302 bits ❸ [5'-TCTTGCAAAGGGTCCAGGACA-3', -], 2.04626 bits ❹ [5'-GCATCTGTTGCTAGGGGAAGG-3', -], 0.758043 bit	The fragment was proven to contain two binding sites of RFX5 by EMSA. The blue parts are the putative binding sites.	JABRANE-FERRAT et al. Complex Architecture of Major Histocompatibility Complex Class II Promoters: Reiterated Motifs and Conserved Protein-Protein Interactions. 1996 KOBR et al. Two DNA-Binding Proteins Discriminate between the Promoters of Different Members of the Major Histocompatibility Complex Class II Multigene Family. 1989
		5'-CATAGAGCTGACATTCTCTGTTGCTGGGTAAAGAGGACGCTG-3'	33073724-33073765, + Chromosome 6	Human HLA-DPA	❶ [5'-ACATTCTCTGTTGCTGGGTAA-3', +], 12.3993 bits	The fragment was proven to contain a binding site of RFX by gel retardation assays and methylation interference analysis.	KOBR et al. Two DNA-Binding Proteins Discriminate between the Promoters of Different Members of the Major Histocompatibility Complex Class II Multigene Family. 1989
		5'-TAATACAAACTCTTCAACTAGTAACTGAGATGTCACCATAGGGGATTTTT-3'	32637285-32637334, + Chromosome 6	Human HLA-DQA	❶ [5'-AACTGAGATGTCACCATAGGG-3', +], 3.12404 bits ❷ [5'-GACATCTCAGTTACTAGTTGA-3', -], 2.07283 bits ❸ [5'-CTTCAACTAGTAACTGAGATG-3', +], 1.53673 bits	The fragment was proven to be a binding site region of RFX by gel retardation assays and methylation interference analysis.	KOBR et al. Two DNA-Binding Proteins Discriminate between the Promoters of Different Members of the Major Histocompatibility Complex Class II Multigene Family. 1989
		5'-GGGCTTTATTATTTTAGCACCACGGCAGCAGGAGGTTTCGGCTAA-3'	94394880-94394924, + Chromosome 7	Human COL1A2	❶ [5'-AAACCTCCTGCTGCCGTGGTG-3', -], 9.37645 bits ❷ [5'-TGCTGCCGTGGTGCTAAAATA-3', -], 2.12447 bits ❸ [5'-CCTCCTGCTGCCGTGGTGCTA-3', -], 0.423564 bit	The fragment was proven to contain a binding site of RFX5 by EMSA.	Sengupta et al. The RFX Family Interacts at the Collagen (COL1A2) Start Site and Represses Transcription. 2002
		5'-TAAACCTTTACCCCGTTGCCCGGCAACGGTCAGGTCTCT-3'	1136-1174, + Hepatitis B virus genome	HBV virus	❶ [5'-GACCTGACCGTTGCCGGGCAA-3', -], 10.6285 bits ❸ [5'-CGTTGCCGGGCAACGGGGTAA-3', -], 1.83323 bits	The fragment was proven to be a binding site region by band shift assays.	Zhang et al. Binding sites in mammalian genes and viral gene regulatory regions recognized by methylated DNA-binding protein. 1990
RXRA	HepG2 HAIB iPWM Rsequence = 10.2 bits	5'-CTCGGGCCTGTTCACATTGGGGTCAAAGGCACACATTGGG-3'	111766642-111766681, + Chromosome 12	Human ALDH2	❶ [5'-TGGGGTCAAAGGCACAC-3', +], 6.07434 bits ❷ [5'-TCACATTGGGGTCAAAG-3', +], 3.61819 bits ❸ [5'-GGGTCAAAGGCACACAT-3', +], 2.45625 bits	This fragment was proven to contain a binding site by EMSA and supershift experiments.	Stewart et al. Binding and activation of the human aldehyde dehydrogenase 2 promoter by hepatocyte nuclear factor 4. 1998
		5'-CAATGTGGAACTTAAGAGTTCAAGGATCAGCTCTGTC-3'	116837725-116837761, + Chromosome 11	Human APOA1	❶ [5'-AACTTAAGAGTTCAAGG-3', +], 10.0417 bits ❷ [5'-GAGTTCAAGGATCAGCT-3', +], 8.62549 bits	This fragment was proven to contain a binding site by EMSA.	Tzameli et al. Binding Specificity and Modulation of the ApoA-I Promoter Activity by Homo- and Heterodimers of Nuclear Receptors. 1996
		5'-CTGCAGGGCAGGGGTCAAGGGTTCAGTGGGGGCGGGAGG-3'	116837807-116837845, + Chromosome 11	Human APOA1	❶ [5'-CAGGGCAGGGGTCAAGG-3', +], 15.159 bits ❷ [5'-GGGTCAAGGGTTCAGTG-3', +], 11.2049 bits	This fragment was proven to be a binding site region by EMSA and supershift experiments.	Tzameli et al. Binding Specificity and Modulation of the ApoA-I Promoter Activity by Homo- and Heterodimers of Nuclear Receptors. 1996
		5'-GAACTGAGGTCAAAGGCTGATGACC-3'	173917396-173917420, + Chromosome 1	Human SERPINC1	❶ [5'-AGGTCAAAGGCTGATGA-3', +], 1.3452 bits	This fragment was proven to contain a binding site by EMSA and supershift experiments.	Tremp et al. A 700-bp fragment of the human antithrombin III promoter is sufficient to confer high, tissue-specific expression on human apolipoprotein A-II in transgenic mice. 1995
RUNX3	GM12878 HAIB iPWM Rsequence = 9.72844 bits	5'-CCTGTGGGACCACAGACTCTCGCTGTGGTGGAGCTGGGCCCT-3'	6792204-6792245, + Chromosome 7	Human CD4	❶ [5'-TCTGTGGTCC-3', -], 10.1695 bits ❷ [5'-GCTGTGGTGG-3', +], 9.84141 bits ❸ [5'-CCTGTGGGAC-3', +], 4.8515 bits	The fragment was proven to contain 2 binding sites by mutagenesis analysis.	Taniuchi et al. Differential Requirements for Runx Proteins in CD4 Repression and Epigenetic Silencing during T Lymphocyte Development. 2002
		5'-CTGGCCTTGTGGTTCTGTGGTTGAGGGA-3'	24965121-24965148, + Chromosome 1	Human RUNX3 (also in RUNX1 & RUNX2)	❶ [5'-TCTGTGGTTG-3', +], 13.0705 bits ❷ [5'-CTTGTGGTTC-3', +], 10.554 bits	N/A	Levanon et al. Structure and regulated expression of mammalian RUNX genes. 2004
		5'-CATGAGAAACCACAGTTTTTAA-3'	49265025-49265046, + Chromosome X	Human FOXP3	❶ [5'-ACTGTGGTTT-3', -], 13.3325 bits	The fragment was proven to contain a binding site by SDS-PAGE, Western blotting, promoter enzyme immunoassay, and chromatin immunoprecipitation assay.	Klunker et al. Transcription factors RUNX1 and RUNX3 in the induction and suppressive function of Foxp3+ inducible regulatory T cells. 2009
		5'-TCCCCTCACCACAGAGGTGAGAGGTA-3'	49264980-49265005, + Chromosome X	Human FOXP3	❶ [5'-TCTGTGGTGA-3', -], 10.7239 bits ❷ [5'-ACAGAGGTGA-3', +], 3.27015 bits ❸ [5'-GGTGAGGGGA-3', -], 2.70215 bits	The fragment was proven to contain a binding site by SDS-PAGE, Western blotting, promoter enzyme immunoassay, and chromatin immunoprecipitation assay.	Klunker et al. Transcription factors RUNX1 and RUNX3 in the induction and suppressive function of Foxp3+ inducible regulatory T cells. 2009
SP1	GM12878 HAIB iPWM Rsequence = 10.5411 bits	5'-GAAGGCCACTCCGCCCACTTGGTAGATGT-3'	150412816-150412844, + Chromosome 5	Human CD74/Ii	❶[5'-AGTGGGCGGAGT-3', -], 9.58299 bits	The fragment was proven to contain a binding site by EMSA and antibody supershift analysis.	Wright et al. Major Histocompatibility Complex Class II-associated Invariant Chain Gene Expression Is Up-regulated by Cooperative Interactions of Sp1 and NF-Y. 1995
		5'-GCAGCCTCCGCCCCCCGCACGGTGT-3'	55019053-55019077, + Chromosome 7	Human EGFR	❶ [5'-GGGGGGCGGAGG-3', -], 14.4017 bits ❷ [5'-ACCGTGCGGGGG-3', -], 3.93457 bits	The fragment was proven to be a binding site region by EMSA and competition experiments.	Liu et al. A Functional Common Polymorphism in a Sp1 Recognition Site of the Epidermal Growth Factor Receptor Gene Promoter. 2005
		5'-TTCAGGGAGGGGGACCGTAACA-3'	140633318-140633339, + Chromosome 5	Human CD14	❶ [5'-TCAGGGAGGGGG-3', +], 9.46913 bits	The fragment was proven to be a binding site region by EMSA, competition experiments and antibody supershift.	LeVan et al. A Common Single Nucleotide Polymorphism in the CD14 Promoter Decreases the Affinity of Sp Protein Binding and Enhances Transcriptional Activity. 2001
		5'-GAATTTAGGTCCCTCCCCCCAACTT-3'	19939151-19939175, + Chromosome 8	Human LPL	❶ [5'-GGGGGGAGGGAC-3', -], 13.5488 bits ❷ [5'-TGGGGGGAGGGA-3', -], 2.0305 bits	The fragment was proven to be a binding site region by EMSA, competition experiments and antibody supershift.	Yang et al. Sp1 and Sp3 transactivate the human lipoprotein lipase gene promoter through binding to a CT element: synergy with the sterol regulatory element binding protein and reduced transactivation of a naturally occurring promoter variant. 1998
		5'-GGGTTGCGCTGATCCTCCCGCCTCAGTCTCCCTA-3'	128238723-128238756, + Chromosome 7	Human LEP	❶ [5'-CTGAGGCGGGAG-3', -], 8.70774 bits	The fragment was proven to be a binding site region by ChIP.	Terrasi et al. Functional analysis of the -2548G/A leptin gene polymorphism in breast cancer cells. 2009
		5'-CTCATGACACAATCTCtCCGCCTCCCTGTGTTGGT-3'	87975629-87975663, + Chromosome 4	Human SPP1	❶ [5'-GGGAGGCGGAGA-3', -], 13.2346 bits	The fragment was proven to be a binding site region by EMSA, competition experiments and antibody supershift.	Giacopelli et al. Polymorphisms in the osteopontin promoter affect its transcriptional activity. 2004
		5'-CCCAAAGGAGCCTGCCCCAGACACA-3'	42214908-42214932, + Chromosome 8	Human PLAT	❶ [5'-CTGGGGCAGGCT-3', -], 2.84969 bits	The fragment was proven to be a binding site region by EMSA, competition experiments and antibody supershift.	Wolf et al. The t-PA 7351C>T enhancer polymorphism decreases Sp1 and Sp3 protein binding affinity and transcriptional responsiveness to retinoic acid. 2004
		5'-AGGAGGGGCGGGCTGGGGCGGGCCCTCG-3'	52989274-52989301, + Chromosome 5	Human ITGA2	❶ [5'-GAGGGGCGGGCT-3', +], 6.80364 bits ❷ [5'-CTGGGGCGGGCC-3', +], 6.86474 bits ❸ [5'-GGCGGGCTGGGG-3', +], 9.83866 bits ❹ [5'-GCGGGCTGGGGC-3', +], 4.8675 bits	The fragment was proven to be a binding site region by EMSA, competition experiments and antibody supershift.	Jacquelin et al. Allele-dependent transcriptional regulation of the human integrin a2 gene. 2001
		5'-AGTCGGACTCCTTAGTGTGAACTGCACATCCACCTTCTCTGAACTCTGAA-3'	1906626-1906675, + Chromosome 8	Human ARHGEF10	❶ [5'-AGGTGGATGTGC-3', -], 7.03716 bits	The fragment was proven to be a binding site region by EMSA, competition experiments and antibody supershift.	Matsushita et al. Functional SNP of ARHGEF10 confers risk of atherothrombotic stroke. 2010
		5’-CCCTCATTGGGCGGGGCAGCA-3‘	53380103-53380123, + Chromosome 12	Human SP1	❶ [5'-ATTGGGCGGGGC-3', +], 10.8391 bits	The fragment was proven to be a binding site region by EMSA, competition experiments and antibody supershift.	Nicolas et al. Transcriptional regulation of the human Sp1 gene promoter by the specificity protein (Sp) family members nuclear factor Y (NF-Y) and E2F. 2003
		5'-CCGGGGGGCGGGGCTGTGCGTCACTTGCACTGGTCCAA-3'	29514460-29514497, + Chromosome 13	Human SLC7A1	❶ [5'-GGGGGGCGGGGC-3', +], 16.2935 bits ❷ [5'-GCGGGGCTGTGC-3', +], 8.839 bits	The fragment was proven to be a binding site region by EMSA, competition experiments and antibody supershift.	Yang et al. Mechanistic Insights Into the Link Between a Polymorphism of the 3'UTR of the SLC7A1 Gene and Hypertension. 2008
		5'-ACAGCCTGTCTCCGAGAGAGGTTAGAGTGTGGCCCCCACATTAGAACAAC-3'	159333169-159333218, + Chromosome 5	Human IL12B	❶ [5'-CTAATGTGGGGG-3', -], 2.16903 bits	The fragment was proven to be a binding site region by EMSA, competition experiments and antibody supershift.	Shimokawa et al. Functional analysis of a polymorphism in the promoter region of the IL-12/23p40 gene. 2008
		5'-ACCAGCAGACACCCCACCATGAGAT-3'	7702496-7702520, + Chromosome 19	Human FCER2	❶ [5'-TCATGGTGGGGT-3', -], 1.82007 bits	The fragment was proven to be a binding site region by EMSA, antibody supershift and ChIP assay.	Potaczek et al. Interaction of functional FCER2 promoter polymorphism and phenotype-associated haplotypes. 2009
		5'-CGGCGGCTGCGGCGGCGGCGGCTCCTCCTCAGA-3'	132257666-132257698, + Chromosome 5	Human PDLIM4	❶ [5'-CTGAGGAGGAGC-3', -], 9.21444 bits	The fragment was proven to be a binding site region by EMSA.	Boumber et al. An Sp1/Sp3 Binding Polymorphism Confers Methylation Protection. 2008
		5’-CCGCTAGAGCAAATTTGGGGCCTGACCAGGCAGCACTCGGC-3‘	117479847-117479887, + Chromosome 7	Human CFTR	❶ [5'-TGGGGCCGGACC-3', +], 2.25459 bits	The fragment was proven to be a binding site region by EMSA, competition experiments and antibody supershift.	Taulan et al. First functional polymorphism in CFTR promoter that results in decreased transcriptional activity and Sp1/USF binding. 2007
		5'-TGCAGATAGTGCTATCAAAGCCCTGACAGAGCCCTGCCCATTGCTGGGCCTTGGAGTGAGTCAGCCTA-3'	5288242-5288309, + Chromosome 11	Human β-globin LCR HS4	❶ [5'-AATGGGCAGGGC-3', -], 11.0403 bits	The fragment was proven to contain a binding site of SP1 by in vitro DNase I footprinting.	Stamatoyannopoulos et al. NF-E2 and GATA binding motifs are required for the formation of DNase I hypersensitive site 4 of the human 5-globin locus control region. 1995
		5'-CAGAGCCCGCGGGGGCCGGCCCAGCCCGGGAGCCGC-3'	78032127-78032162, - Chromosome 9	Human GNAQ	❶ [5'-CCCGGGCTGGGC-3', -], 10.4801 bits	The fragment was proven to be a binding site region by EMSA.	Liggett et al. A functional polymorphism of the Gαq (GNAQ) gene is associated with accelerated mortality in African-American heart failure. 2007
		5'-AACCAGAAGGCGGGGGTGGGGCACTGA-3'	5280816-5280842, + Chromosome 11	Human β-globin LCR HS2	❶ [5'-CGGGGGTGGGGC-3', +], 13.1082 bits ❷ [5'-AGAAGGCGGGGG-3', +], 12.8292 bits	The fragment was proven to be a binding site region by in vivo and in vitro DNase I footprinting.	Caterina et al. Multiple elements in human fl-globin locus control region 5' HS 2 are involved in enhancer activity and positionindependent, transgene expression. 1994
		5'-GGTGTTGGCCACGTTGGCCACGCCCCCACTTCGCGCAGC-3'	106086251-106086289, + Chromosome 13	Human PRDM1	❶ [5'-TGGGGGCGTGGC-3', -], 8.59117 bits ❷ [5'-GCGAAGTGGGGG-3', -], 6.59895 bits	The fragment was proven to be a binding site region by EMSA.	Mora-Lopez et al. Transcription of PRDM1, the master regulator for plasma cell differentiation, depends on an SP1/SP3/EGR-1 GC-box. 2008
		5'-CTCGTCGGCCCCCGCCCCTCT-3'	28495285-28495305, - Chromosome 13	Human FLT1	❶ [5'-GAGGGGCGGGGG-3', +], 14.472 bits	The fragment was proven to be a binding site region by EMSA.	Akuzawa et al. Zinc Finger Transcription Factor Egr-1 Activates Flt-1 Gene expression in THP-1 cells on induction for macrophage differentiation. 2000
		5'-GGAACTGGGCGGAGTTAGGGGCGGGATGGG-3'	57-86, + SV40 genome	SV40 virus 21bp repeat	❶ [5'-TAGGGGCGGGAT-3', +], 9.33258 bits ❷ [5'-ACTGGGCGGAGT-3', +], 6.55413 bits	The fragment was proven to be a binding site region by DNAase I footprinting assay.	Dynan et al. The Promoter-Specific Transcription Factor Sp 1 Binds to Upstream Sequences in the SV40 Early Promoter. 1983,
		5'-TCATTGGTCCGGCGGCAGGGGAG-3'	28741870-28741892, - Chromosome 22	Human CHEK2	❶ [5'-GGCGGCAGGGGA-3', -], 4.73053 bits ❷ [5'-CGGCGGCAGGGG-3', -], 1.59995 bits	The fragment was proven to be a binding site region by EMSA and antibody supershift.	Zhang et al. A variant in the CHEK2 promoter at a methylation site relieves transcriptional repression and confers reduced risk of lung cancer. 2010
		5'-AGAGTCTATGACAAGGGAGGGATTTGAAA-3'	39588458-39588486, + Chromosome 15	Human THBS1	❶ [5'-CAAGGGAGGGAT-3', +], 6.58692 bits ❷ [5'-gGAGGGATTTGA-3', +], 1.93017 bits	The fragment was proven to be a binding site region by EMSA, competition experiments and ChIP experiments.	Maloney et al. Loss-of-function thrombospondin-1 mutations in familial pulmonary hypertension. 2011
		5'-GCCCGCCCCTTCCCCTCCAC-3'	90884399-90884418, + Chromosome 15	Human FES	❶ [5'-GAGGGGAAGGGG-3', -], 12.4966 bits	The fragment was proven to be a binding site region by EMSA, competition experiments and antibody supershift.	HEYDEMANN et al. The Myeloid-Cell-Specific c-fes Promoter Is Regulated by Sp1, PU.1, and a Novel Transcription Factor. 1996
		5'-TCCAGGGAGGCGTGGCCTGGGCGGGACTGGGGAGTGGCGAGCCC-3'	9002-9045, + HIV1 genome	HIV1 LTR	❶ [5'-GGGAGGCGTGGC-3', +], 8.39348 bits ❷ [5'-CCTGGGCGGGAC-3', +], 7.5831 bits ❸ [5'-CTGGGGAGTGGC-3', +], 4.79981 bits ❹ [5'-CGTGGCCTGGGC-3', +], 4.34291 bits ❺ [5'-CGGGACTGGGGA-3', +], 3.08125 bits ❻ [5'-GGGGAGTGGCGA-3', +], 1.5873 bits	The fragment was proven to contain three tandem, closely spaced SP1 binding sites by DNAase I footprinting assay.	Jones et al. Activation of the AIDS retrovirus promoter by the cellular transcription factor, Sp1. 1986 (Full text is not accessible) BIANCHI et al. Targeting of the HIV-1 long terminal repeat with chromomycin potentiates the inhibitory effects of a triplex-forming oligonucleotide on Sp1–DNA interactions and in vitro transcription. 1997 BIANCHI et al. Targeting of the Sp1 Binding Sites of HIV1 Lo…
		5'-TAAACCACGCCCCGGATGTCCCGCCTCCAGCG-3'	68030434-68030465, + Chromosome 11	Human NDUFS8	❶ [5'-TGGAGGCGGGAC-3', -], 12.326 bits ❷ [5'-CCGGGGCGTGGT-3', -], 2.57976 bits	The fragment was proven to contain two binding sites by EMSA, mutation analysis and competition experiments.	Lescuyer et al. YY1 and Sp1 activate transcription of the human NDUFS8 gene encoding the mitochondrial complex I TYKY subunit. 2002
		5'-CTGAATCCCGCCTCTTTCAG-3'	68030566-68030585, + Chromosome 11	Human NDUFS8	❶ [5'-AAGAGGCGGGAT-3', -], 9.00244 bits	The fragment was proven to contain a binding site by EMSA and competition experiments.	Lescuyer et al. YY1 and Sp1 activate transcription of the human NDUFS8 gene encoding the mitochondrial complex I TYKY subunit. 2002
		5'-GGTGCAGGCCCCACCCCCGAATCTT-3'	143404830-143404854, + Chromosome 5	Human NR3C1/GR	❶ [5'-CGGGGGTGGGGC-3', -], 13.1082 bits	The fragment was proven to contain a binding site by EMSA, antibodies and competition experiments.	Nunez et al. Characterization of promoter 1B in the human glucocorticoid receptor gene. 2001
		5'-CCCCTCCCGCCCAATGTGCTCACACT-3'	143404596-143404621, + Chromosome 5	Human NR3C1/GR	❶ [5'-ATTGGGCGGGAG-3', -], 8.26748 bits	The fragment was proven to contain a binding site by EMSA, antibodies and competition experiments.	Nunez et al. Characterization of promoter 1B in the human glucocorticoid receptor gene. 2001
		5'-AAGGAGGCGCCGCCTGCCAAGTTCAACCCCC-3'	143404564-143404594, + Chromosome 5	Human NR3C1/GR	❶ [5'-GGCAGGCGGCGC-3', -], 2.34666 bits	The fragment was proven to contain a binding site by EMSA, antibodies and competition experiments.	Nunez et al. Characterization of promoter 1B in the human glucocorticoid receptor gene. 2001
		5'-TGGAGGCGGCGCCACGGCG-3'	143403677-143403695, + Chromosome 5	Human NR3C1/GR	❶ [5'-TGGAGGCGGCGC-3', +], 5.45421 bits	The fragment was proven to contain a binding site by EMSA, antibodies and competition experiments.	Nobukuni et al. Characterization of the Human Glucocorticoid Receptor Promoter. 1995
		5'-CTCCCCGCCCGAGGGGCCGCGCGG-3'	143403739-143403762, + Chromosome 5	Human NR3C1/GR	❶ [5'-CTCGGGCGGGGA-3', -], 7.75514 bits	The fragment was proven to contain a binding site by EMSA, antibodies and competition experiments.	Nobukuni et al. Characterization of the Human Glucocorticoid Receptor Promoter. 1995
		5'-GGCCGCCCCGCCCGGTGCGC-3'	143403900-143403919, + Chromosome 5	Human NR3C1/GR	❶ [5'-ACCGGGCGGGGC-3', -], 9.18149 bits	The fragment was proven to contain a binding site by EMSA, antibodies and competition experiments.	Nobukuni et al. Characterization of the Human Glucocorticoid Receptor Promoter. 1995
		5'-CGCCCCCCGCCCCCAACTCC-3'	143403927-143403946, + Chromosome 5	Human NR3C1/GR	❶ [5'-TGGGGGCGGGGG-3', -], 14.9621 bits	The fragment was proven to contain a binding site by EMSA, antibodies and competition experiments.	Nobukuni et al. Characterization of the Human Glucocorticoid Receptor Promoter. 1995
		5'-TCTCTGGGGCGGCGTTAAGA-3'	143403992-143404011, + Chromosome 5	Human NR3C1/GR	❶ [5'-CTGGGGCGGCGT-3', +], 0.664016 bit	The fragment was proven to contain a binding site by EMSA, antibodies and competition experiments.	Nobukuni et al. Characterization of the Human Glucocorticoid Receptor Promoter. 1995
		5'-TTCCCGCCCCCGCCCA-3'	143404052-143404067, + Chromosome 5	Human NR3C1/GR	❶ [5'-CGGGGGCGGGAA-3', -], 12.471 bits	The fragment was proven to contain a binding site by EMSA, antibodies and competition experiments.	Nobukuni et al. Characterization of the Human Glucocorticoid Receptor Promoter. 1995
		5'-AAGCCCCCGCCCCAGC-3'	143405074-143405089, + Chromosome 5	Human NR3C1/GR	❶ [5'-CTGGGGCGGGGG-3', -], 11.832 bits	The fragment was proven to contain a binding site by EMSA and antibodies.	Breslin et al. The Human Glucocorticoid Receptor Promoter Upstream Sequences Contain Binding Sites for the Ubiquitous Transcription Factor, Yin Yang 1. 1998
		5'-ACATGAGACCAGCTCCTCCCCCAGGGGATGTTATCAGTGGGTCCAGAGGGCAAAATA-3'	116829131-116829187, + Chromosome 11	Human APOC3	❶ [5'-TGGGGGAGGAGC-3', -], 13.3854 bits ❷ [5'-TGGGTCCAGAGG-3', +], 1.14919 bits	The fragment was proven to contain a binding site by EMSA, antibodies and competition experiments.	Talianidis et al. Complex Interactions between SPl Bound to Multiple Distal Regulatory Sites and HNF-4 Bound to the Proximal Promoter Lead to Transcriptional Activation of Liver-Specific Human APOCIII Gene. 1995
		5'-GCCTGGTGGAGGGAGGGGCAA-3'	116829192-116829212, + Chromosome 11	Human APOC3	❶ [5'-GGAGGGAGGGGC-3', +], 13.8294 bits ❷ [5'-TGGTGGAGGGAG-3', +], 8.18044 bits ❸ [5'-GCCTGGTGGAGG-3', +], 1.32447 bits ❹ [5'-TGGAGGGAGGGG-3', +], 1.11577 bits	The fragment was proven to contain a binding site by EMSA, antibodies and competition experiments.	Talianidis et al. Complex Interactions between SPl Bound to Multiple Distal Regulatory Sites and HNF-4 Bound to the Proximal Promoter Lead to Transcriptional Activation of Liver-Specific Human APOCIII Gene. 1995
		5'-CACACAGGGTGGGGGCGGGTGGGG-3'	116829288-116829311, + Chromosome 11	Human APOC3	❶ [5'-ACAGGGTGGGGG-3', +], 8.78056 bits ❷ [5'-TGGGGGCGGGTG-3', +], 1.60242 bits	The fragment was proven to contain a weaker binding site by EMSA, antibodies and competition experiments, compared to the above two fragments.	Talianidis et al. Complex Interactions between SPl Bound to Multiple Distal Regulatory Sites and HNF-4 Bound to the Proximal Promoter Lead to Transcriptional Activation of Liver-Specific Human APOCIII Gene. 1995
		5'-AGGAGAGGGCGGGGCCGCGG-3'	1295062-1295081, + Chromosome 5	Human TERT	❶ [5'-AGAGGGCGGGGC-3', +], 14.3583 bits	The fragment was proven to contain a binding site by gel shift assays.	Kyo et al. Sp1 cooperates with c-Myc to activate transcription of the human telomerase reverse transcriptase gene (hTERT). 2000
		5'-AGGGGAGGGGCTGGGAGGGCCC-3'	1295088-1295109, + Chromosome 5	Human TERT	❶ [5'-GAGGGGCTGGGA-3', +], 12.3299 bits ❷ [5'-AGGGGCTGGGAG-3', +], 5.19227 bits ❸ [5'-GCTGGGAGGGCC-3', +], 4.6744 bits	The fragment was proven to contain a binding site by gel shift assays.	Kyo et al. Sp1 cooperates with c-Myc to activate transcription of the human telomerase reverse transcriptase gene (hTERT). 2000
		5'-CGGGACGGGGCGGGGTCCGCG-3'	1295142-1295162, + Chromosome 5	Human TERT	❶ [5'-ACGGGGCGGGGT-3', +], 10.4312 bits	The fragment was proven to contain a binding site by gel shift assays.	Kyo et al. Sp1 cooperates with c-Myc to activate transcription of the human telomerase reverse transcriptase gene (hTERT). 2000
		5'-GCGCGGAGGAGGCGGAGCTGGAA-3'	1295160-1295182, + Chromosome 5	Human TERT	❶ [5'-AGGAGGCGGAGC-3', +], 13.7166 bits ❷ [5'-GCGGAGCTGGAA-3', +], 5.475 bits ❸ [5'-CGGAGGAGGCGG-3', +], 4.02314 bits	The fragment was proven to contain a binding site by gel shift assays.	Kyo et al. Sp1 cooperates with c-Myc to activate transcription of the human telomerase reverse transcriptase gene (hTERT). 2000
		5'-CCCGGAGGGGGCTGGGCCGGGGA-3'	1295107-1295129, + Chromosome 5	Human TERT	❶ [5'-AGGGGGCTGGGC-3', +], 14.1452 bits ❷ [5'-CTGGGCCGGGGA-3', +], 5.36933 bits ❸ [5'-GGGGGCTGGGCC-3', +], 2.44082 bits	The fragment was proven to contain a binding site by gel shift assays.	Kyo et al. Sp1 cooperates with c-Myc to activate transcription of the human telomerase reverse transcriptase gene (hTERT). 2000
		5'-CCTGGGAGGGTGGGGCCCCTATCTCTCC-3'	152602-152629, + Chromosome 16	Human HBZ	❶ [5'-GGAGGGTGGGGC-3', +], 12.4301 bits ❷ [5'-GGGAGGGTGGGG-3', +], 1.2571 bits	The fragment was proven to contain a binding site by EMSA and competition experiments.	YU et al. Cell Type-Specific Protein-DNA Interactions in the Human ζ-Globin Upstream Promoter Region: Displacement of Spl by the Erythroid Cell-Specific Factor NF-E1. 1990
		5'-CGGCGGGGGCGGGGAGGCGG-3'	64880005-64880024, + Chromosome 14	Human SPTB	❶ [5'-CGGGGGCGGGGA-3', +], 14.5544 bits ❷ [5'-GCGGGGAGGCGG-3', +], 3.1599 bits	The fragment was proven to contain a binding site by EMSA, antibodies and competition experiments.	Gallagher et al. A Human β-Spectrin Gene Promoter Directs High Level Expression in Erythroid but Not Muscle or Neural Cells. 1999
		5'-GTGTCCTCCCCTCCGCCATCCCTCT-3'	113105734-113105758, + Chromosome 13	Human F7	❶ [5'-TGGGGGAGGGGA-3', -], 14.1746 bits ❷ [5'-AGAGGGATGGGG-3', -], 11.1928 bits ❸ [5'-GAGGGGAGGACA-3', -], 6.82532 bits ❹ [5'-ATGGGGGAGGGG-3', +], 0.0188849 bit	The fragment was proven to contain a binding site by EMSA and competition experiments.	Carew et al. Severe Factor VII Deficiency Due to a Mutation Disrupting an Sp1 Binding Site in the Factor VII Promoter. 1998
		5'-GCCCCGCCCCGCCCCCATC-3'	58385364-58385382, + Chromosome 14	Human TFAM	❶ [5'-TGGGGGCGGGGC-3', -], 15.4503 bits ❷ [5'-GCGGGGCGGGGC-3', -], 13.2647 bits	The fragment was proven to contain a binding site by methylation interference analysis.	VIRBASIUS et al. Activation of the human mitochondrial transcription factor A gene by nuclear respiratory factors: A potential regulatory link between nuclear and mitochondrial gene expression in organelle biogenesis. 1994
		5'-CACAACCCCACGCCCTTCTAA-3'	50586-50706, + HHV3 genome	HHV3 virus	❶ [5'-GAAGGGCGTGGG-3', -], 5.80999 bits ❷ [5'-AGGGCGTGGGGT-3', -], 0.523539 bit	The fragment was proven to contain a binding site by magnetic bead recruitment assays and mutational analysis.	Yang et al. The DNA Element Controlling Expression of the Varicella-Zoster Virus Open Reading Frame 28 and 29 Genes Consists of Two Divergent Unidirectional Promoters Which Have a Common USF Site. 2004
		5'-GTGCAGGGCGGTAACTGGGGGCCAGGGTGGCGCC-3'	55760536-55760569, + Chromosome 16	Human CES1P1	❶ [5'-GCAGGGCGGTAA-3', +], 6.35427 bits ❷ [5'-GGGGGCCAGGGT-3', +], 5.94193 bits ❸ [5'-GGTAACTGGGGG-3', +], 0.817807 bit	The fragment was proven to be a binding site region of SP1 by EMSA and antibodies experiments.	Yoshimura et al. Functional polymorphisms in carboxylesterase 1A2 ( CES1A2) gene involves specific protein 1 (Sp1) binding sites. 2008
		5'-ACGGGCGGGCGGAGGGGTGGCGCCCGCCT-3'	41797706-41797734, + Chromosome 8	Human ANK1	❶ [5'-GGCGGGCGGAGG-3', +], 10.4509 bits ❷ [5'-GAGGGGTGGCGC-3', +], 3.94434 bits ❸ [5'-GGGCGGAGGGGT-3', +], 1.16463 bits	The fragment was proven to contain a binding site by EMSA, antibodies and competition experiments.	Gallagher et al. The human ankyrin-1 gene is selectively transcribed in erythroid cell lines despite the presence of a housekeeping-like promoter. 2000
		5'-TGGATCTGATAAGAAACACCACCCCTGCAGCCCCCTCCCCTCACCTGACCAAT-3'	152742-152794, + Chromosome 16	Human HBZ	❶ [5'-GAGGGGAGGGGG-3', -], 13.8107 bits ❷ [5'-CAGGGGTGGTGT-3', -], 6.66404 bits ❸ [5'-CAGGTGAGGGGA-3', -], 7.8011 bits ❹ [5'-AGGGGGCTGCAG-3', -], 2.61832 bits ❺ [5'-TGAGGGGAGGGG-3', -], 0.353842 bit	The fragment was proven to contain a binding site by DNase I footprinting experiments.	YU et al. Cell Type-Specific Protein-DNA Interactions in the Human ζ-Globin Upstream Promoter Region: Displacement of Spl by the Erythroid Cell-Specific Factor NF-E1. 1990
		5'-CGCGCGGTGCAATGTGGGCCAGCAAAAGGCGAGGCTGGCCCCGCCCCTTGCACCGC-3'	45550760-45550815, + Chromosome 1	Human AKR1A1	❶ [5'-AAGGGGCGGGGC-3', -], 14.8278 bits ❷ [5'-GCGAGGCTGGCC-3', +], 4.75235 bits ❸ [5'-CGGTGCAAGGGG-3', -], 2.33173 bits	The fragment was proven to contain a binding site by EMSA, competition and antibodies.	Barski et al. Regulation of aldehyde reductase expression by STAF and CHOP. 2003
		5'-CAAGTGATGTAACCCTCCTCTCCAGCCTGT-3'	230714194-230714223, - Chromosome 1	Human AGT	❶ [5'-CTGGAGAGGAGG-3', +], 6.69111 bits ❷ [5'-ACAGGCTGGAGA-3', +], 0.914193 bit	N/A	Kumar et al. Angiotensinogen Gene Polymorphisms and Hypertension. 2005
SRF	HepG2 HAIB iPWM Rsequence = 9.75378 bits	5'-GGATGTCCATATTAGGACATCT-3'	75278508-75278529, + Chromosome 14	Human FOS	❶ [5'-CCTAATATGG-3', -], 12.2008 bits ❷ [5'-CCATATTAGG-3', +], 11.2317 bits ❶ and ❷ are at the same position.	The fragment was proven to contain a binding site by EMSA.	Treisman et al. Identification and purification of a polypeptide that binds to the c-fos serum response element. 1987
		5'-TGCTTGACTAAATATGGTCAGGGAGCG-3'	62550340-62550366, + Chromosome 20	Human MIR1-1	❶ [5'-CTAAATATGG-3', +], 11.2821 bits	The fragment was proven to contain a binding site by EMSA.	Zhao et al. Serum response factor regulates a muscle-specific microRNA that targets Hand2 during cardiogenesis. 2005
		5'-TCCCTGACCATATTTAGTCAACCA-3'	21831497-21831520, - Chromosome 18	Human MIR1-2	❶ [5'-CTAAATATGG-3', +], 11.2821 bits	The fragment was proven to contain a binding site by EMSA.	Zhao et al. Serum response factor regulates a muscle-specific microRNA that targets Hand2 during cardiogenesis. 2005
		5'-CATGCCACAGCCAATTTTGGAAAACACAAA-3'	148824125-148824154, + Chromosome 5	Human ADRB2	❶ [5'-CCAATTTTGG-3', +], 5.74254 bits ❷ [5'-CCAAAATTGG-3', -], 10.3971 bits ❶ and ❷ are at the same position.	The fragment was proven to contain a binding site by EMSA and antibody experiments.	Benson et al. Identifying functional single nucleotide polymorphisms in the human CArGome. 2011
		5'-CAAATCAATGCCAAAAATGGCATTTCAAGA-3'	110677437-110677466, + Chromosome 1	Human KCNA3	❶ [5'-CCAAAAATGG-3', +], 13.6516 bits ❷ [5'-CCATTTTTGG-3', -], 5.39496 bits ❶ and ❷ are at the same position.	The fragment was proven to contain a binding site by EMSA and antibody experiments.	Benson et al. Identifying functional single nucleotide polymorphisms in the human CArGome. 2011
		5'-CAATTGTAATCCAATTAAGGCAATAATTGT-3'	84707973-84708002, + Chromosome 8	Human RALYL	❶ [5'-CCAATTAAGG-3', +], 9.82333 bits ❷ [5'-CCTTAATTGG-3', -], 8.24286 bits ❶ and ❷ are at the same position.	The fragment was proven to contain a binding site by EMSA and antibody experiments.	Benson et al. Identifying functional single nucleotide polymorphisms in the human CArGome. 2011
		5'-TCATCAGCAGCCAAATAAGGACCCAGCTCA-3'	3783132-3783161, + Chromosome 10	Human KLF6	❶ [5'-CCAAATAAGG-3', +], 14.8338 bits ❷ [5'-CCTTATTTGG-3', -], 8.59875 bits ❶ and ❷ are at the same position.	The fragment was proven to contain a binding site by EMSA and antibody experiments.	Benson et al. Identifying functional single nucleotide polymorphisms in the human CArGome. 2011
		5'-AGGGCTCGGCCCTAATTGGCAGTTTGGTA-3'	177426395-177426423, + Chromosome 5	Human GRK6	❶ [5'-CCCTAATTGG-3', +], 8.38498 bits ❷ [5'-CCAATTAGGG-3', -], 1.32619 bits ❶ and ❷ are at the same position. ❸ [5'-GCCAATTAGG-3', -], 6.43116 bits	The fragment was proven to contain a binding site by EMSA and antibody experiments.	Benson et al. Identifying functional single nucleotide polymorphisms in the human CArGome. 2011
		5'-GCATTTTAAACCTTTAGAGGAAATTCAGCT-3'	68647463-68647492, + Chromosome 16	Human CDH3	❶ [5'-CCTTTAGAGG-3', +], 4.14251 bits ❷ [5'-CCTCTAAAGG-3', -], 5.12013 bits ❶ and ❷ are at the same position.	The fragment was proven to contain a binding site by EMSA and antibody experiments.	Benson et al. Identifying functional single nucleotide polymorphisms in the human CArGome. 2011
		5'-GTCAGCAGCGCCTTATCTGGGTCTCCAGGG-3'	32207308-32207337, + Chromosome 20	Human PLAGL2	❶ [5'-CCTTATCTGG-3', +], 9.29507 bits ❷ [5'-CCAGATAAGG-3', -], 13.1667 bits ❶ and ❷ are at the same position.	The fragment was proven to contain a binding site by EMSA and antibody experiments.	Benson et al. Identifying functional single nucleotide polymorphisms in the human CArGome. 2011
		5'-ACAGGATTGCCTTAGTTGGGATGAGGTA-3'	22101007-22101034, + Chromosome 9	Murine Cnn1	❶ [5'-CCAACTAAGG-3', -], 10.8703 bits ❷ [5'-CCTTAGTTGG-3', +], 6.4491 bits ❶ and ❷ are at the same position.	EMSA, competition and antibody experiments using in vitro translated human SRF protein proved that the fragment contains a weaker binding site than the following one in the Cnn1 gene.	Miano et al. Serum Response Factor-dependent Regulation of the Smooth Muscle Calponin Gene. 2000
		5'-GCCGCCGCGCCTTATAAGGCGGCCTTGG-3'	22100117-22100144, + Chromosome 9	Murine Cnn1	❶ [5'-CCTTATAAGG-3', -], 12.6795 bits ❷ [5'-CCTTATAAGG-3', +], 12.6795 bits ❶ and ❷ are at the same position.	EMSA, competition and antibody experiments using in vitro translated human SRF protein proved that the fragment is a binding site region of SRF.	Miano et al. Serum Response Factor-dependent Regulation of the Smooth Muscle Calponin Gene. 2000
		5'-AGCTAAGACCCAAGTTTGGCTTGGAGGG-3'	22100792-22100819, + Chromosome 9	Murine Cnn1	❶ [5'-CCAAGTTTGG-3', +], 8.17827 bits ❷ [5'-CCAAACTTGG-3', -], 8.29873 bits ❶ and ❷ are at the same position. ❸ [5'-CCCTCCAAGC-3', -], 0.728281 bit	EMSA, competition and antibody experiments using in vitro translated human SRF protein proved that the fragment contains a weaker binding site than the above one in the Cnn1 gene.	Miano et al. Serum Response Factor-dependent Regulation of the Smooth Muscle Calponin Gene. 2000
		5'-GGAAAAACCTTTTATGGGCAGGA-3'	45936154-45936176, + Chromosome 9	Murine Tagln	❶ [5'-CCATAAAAGG-3', -], 14.1303 bits ❷ [5'-CCTTTTATGG-3', +], 6.84276 bits ❶ and ❷ are at the same position.	The fragment was proven to contain a binding site by EMSA and antibody shift assay.	Strobeck et al. Binding of Serum Response Factor to CArG Box Sequences Is Necessary but Not Sufficient to Restrict Gene Expression to Arterial Smooth Muscle Cells. 2001
		5'-AGGCTCCATATTTGGGGAAAG-3'	45936033-45936053, + Chromosome 9	Murine Tagln	❶ [5'-CCAAATATGG-3', -], 14.0075 bits ❷ [5'-CCATATTTGG-3', +], 10.4054 bits ❶ and ❷ are at the same position.	The fragment was proven to contain a binding site by EMSA and antibody shift assay.	Strobeck et al. Binding of Serum Response Factor to CArG Box Sequences Is Necessary but Not Sufficient to Restrict Gene Expression to Arterial Smooth Muscle Cells. 2001
		5'-GCGGAACTCCATATATGGGC-3'	175571-175590, + HHV5 genome	HHV5 virus	❶ [5'-CCATATATGG-3', -], 13.6599 bits ❷ [5'-CCATATATGG-3', +], 13.6599 bits ❶ and ❷ are at the same position.	The fragment was proven to contain a binding site by EMSA.	Caposio et al. The Elk-1 and Serum Response Factor Binding Sites in the Major Immediate-Early Promoter of Human Cytomegalovirus Are Required for Efficient Viral Replication in Quiescent Cells and Compensate for Inactivation of the NF-kB Sites in Proliferating Cells. 2010
		5'-CTAGAGCAAATTTGGGGCCG-3'	117479850-117479869, + Chromosome 7	Human CFTR	❶ [5'-GCAAATTTGG-3', +], 7.2694 bits ❷ [5'-CCAAATTTGC-3', -], 5.07741 bits ❶ and ❷ are at the same position.	The fragment was proven to contain a binding site by EMSA.	Rene et al. Binding of serum response factor to cystic fibrosis transmembrane conductance regulator CArG-like elements, as a new potential CFTR transcriptional regulation pathway. 2005
STAT1	HeLa-S3 Yale IFNg30m bipartite iPWM 3<2,4>3 Rsequence = 9.8102 bits	5'-GCCACTTCTGATAAAGCACGTGGTGG-3'	10878821-10878846, + Chromosome 16	Human CIITA	❶ [5'-TTCTGATAA-3', +], 9.02061 bits ❷ [5'-TTTATCAGAA-3', -], 5.70846 bits ❸ [5'-TGCTTTATCA-3', -], 3.2003 bits	The fragment was proven to contain a binding site by EMSA.	Muhlethaler-Mottet et al. Activation of the MHC Class II Transactivator CIITA by Interferon-γ Requires Cooperative Interaction between Stat1 and USF-1. 1998
		5'-CCCGTATTACCAGAAATTATC-3'	94612260-94612280, + Chromosome 14	Human SERPINA3/ACT	❶ [5'-TTCTGGTAA-3', -], 9.02061 bits ❷ [5'-TTTCTGGTAA-3', -], 3.49168 bits	The fragment was proven to contain a binding site by gel retardation assays, antibodies and point mutations.	Ehret et al. DNA Binding Specificity of Different STAT Proteins. 2000 Kordula et al. Oncostatin M and the Interleukin-6 and Soluble Interleukin-6 Receptor Complex Regulate a1-Antichymotrypsin Expression in Human Cortical Astrocytes. 1998
		5'-TTCCAGTCCGAGAACAGAA-3'	94612291-94612309, + Chromosome 14	Human SERPINA3/ACT	❶ [5'-TTCTCGGA-3', -], 6.88705 bits	The fragment was proven to contain a weaker binding site by gel retardation assays, antibodies and point mutations, compared to the previous fragment.	Ehret et al. DNA Binding Specificity of Different STAT Proteins. 2000 Kordula et al. Oncostatin M and the Interleukin-6 and Soluble Interleukin-6 Receptor Complex Regulate a1-Antichymotrypsin Expression in Human Cortical Astrocytes. 1998
		5'-TGTCCATTCCAGGAACGTCTG-3'	88990194-88990214, + Chromosome 10	Human FAS	❶ [5'-TTCCAGAA-3', +], 11.1088 bits ❷ [5'-TTCTGGAA-3', -], 11.1088 bits ❶ and ❷ are at the same position.	The fragment was proven to contain a binding site by EMSA.	Sibley et al. Functional FAS Promoter Polymorphisms Are Associated with Increased Risk of Acute Myeloid Leukemia. 2003
		5'-CTCCCGTTTCTGGGAACCTTGGC-3'	230714384-230714406, - Chromosome 1	Human AGT	❶ [5'-TTCTGGGAA-3', -], 11.2374 bits ❷ [5'-TTCCCAGAA-3', +], 11.2374 bits ❶ and ❷ are at the same position. ❸ [5'-TTCTGGGA-3', -], 6.88705 bits ❹ [5'-TTTCTGGGAA-3', -], 5.70846 bits ❺ [5'-TTTCTGGGA-3', -], 1.61536 bits	The fragment was proven to contain a binding site by EMSA, supershift, and microaffinity DNA binding assays.	Sherman et al. Role of Signal Transducers and Activators of Transcription 1 and -3 in Inducible Regulation of the Human Angiotensinogen Gene by Interleukin-6. 2001
		5'-TGCAAACTTCGGTAAATGTGTAA-3'	230714352-230714374, - Chromosome 1	Human AGT	❶ [5'-TTCGGTAA-3', -], 8.89199 bits ❷ [5'-TTTACCGAA-3', +], 5.83708 bits	The fragment was proven to contain a weaker binding site than the above and next ones by EMSA, supershift, and microaffinity DNA binding assays.	Sherman et al. Role of Signal Transducers and Activators of Transcription 1 and -3 in Inducible Regulation of the Human Angiotensinogen Gene by Interleukin-6. 2001
		5'-TAAGACTTCCTGGAAGAGGTCC-3'	230714277-230714298, - Chromosome 1	Human AGT	❶ [5'-TTCCTGGAA-3', -], 11.2374 bits ❷ [5'-TTCCAGGAA-3', +], 11.2374 bits ❶ and ❷ are at the same position. ❸ [5'-TTCCTGGA-3', -], 6.88705 bits ❹ [5'-TTCCAGGA-3', +], 6.88705 bits ❸ and ❹ are at the same position.	The fragment was proven to contain a binding site by EMSA, supershift, and microaffinity DNA binding assays.	Sherman et al. Role of Signal Transducers and Activators of Transcription 1 and -3 in Inducible Regulation of the Human Angiotensinogen Gene by Interleukin-6. 2001
		5'-CCGTCTTCTCCGAAATGCC-3'	31722534-31722552, + Chromosome 20	Human BCL2L1/BCLX	❶ [5'-TTCTCCGAA-3', +], 11.2374 bits ❷ [5'-TTCGGAGAA-3', -], 11.2374 bits ❶ and ❷ are at the same position. ❸ [5'-TTTCGGAGAA-3', -], 5.70846 bits	The fragment was proven to contain a binding site by EMSA.	Ehret et al. DNA Binding Specificity of Different STAT Proteins. 2000 Fujio et al. Signals Through gp130 Upregulate bcl-x Gene Expression Via STAT1-binding cis-Element in Cardiac Myocytes. 1997
		5'-AACTCTTCCTTGAAACGCC-3'	46117806-46117824, + Chromosome 20	Human CD40	❶ [5'-TTCCTTGAA-3', +], 11.2374 bits ❷ [5'-TTCAAGGAA-3', -], 11.2374 bits ❶ and ❷ are at the same position. ❸ [5'-TTCAAGGA-3', -], 6.88705 bits ❹ [5'-TTTCAAGGAA-3', -], 5.70846 bits ❺ [5'-TTCCTTGA-3', +], 4.67027 bits ❻ [5'-TTTCAAGGA-3', -], 1.61536 bits	The fragment was proven to contain a binding site by EMSA.	Ehret et al. DNA Binding Specificity of Different STAT Proteins. 2000 Nguyen et al. Involvement of STAT-1 and Ets Family Members in Interferon-g Induction of CD40 Transcription in Microglia/Macrophages. 2000
		5'-GGAATTTCCTTTGAAAGAGA-3'	46117767-46117786, + Chromosome 20	Human CD40	❶ [5'-TTCCTTTGAA-3', +], 11.1088 bits ❷ [5'-TTCAAAGGAA-3', -], 11.1088 bits ❶ and ❷ are at the same position. ❸ [5'-TTCAAAGGA-3', -], 7.01567 bits ❹ [5'-TTCCTTTGA-3', +], 4.79889 bits ❺ [5'-TTTCAAAGGA-3', -], 1.48674 bits	The fragment was proven to contain a binding site by EMSA.	Ehret et al. DNA Binding Specificity of Different STAT Proteins. 2000 Nguyen et al. Involvement of STAT-1 and Ets Family Members in Interferon-g Induction of CD40 Transcription in Microglia/Macrophages. 2000
		5'-GCATTTTGGTCTAAACTAA-3'	122054210-122054228, + Chromosome 3	Human CD86	❶ [5'-TTTGGTCTAA-3', +], 3.49168 bits	The fragment was proven to contain a binding site by DNase I footprinting and EMSA.	Ehret et al. DNA Binding Specificity of Different STAT Proteins. 2000 Li et al. Cloning and Functional Characterization of the 5'-Regulatory Region of the Human CD86 Gene. 2000
		5'-GTTTAACTTGCTTTAAAGCT-3'	122054258-122054277, + Chromosome 3	Human CD86	❶ [5'-TGCTTTAA-3', +], 5.7851 bits ❷ [5'-TTTAAAGCA-3', -], 3.25228 bits	The fragment was proven to contain a binding site by DNase I footprinting and EMSA.	Ehret et al. DNA Binding Specificity of Different STAT Proteins. 2000 Li et al. Cloning and Functional Characterization of the 5'-Regulatory Region of the Human CD86 Gene. 2000
		5'-TGTATTTCCCAGAAAAGG-3'	143874645-143874662, + Chromosome 1	Human FCGR1A	❶ [5'-TTCCCAGAA-3', +], 11.2374 bits ❷ [5'-TTCTGGGAA-3', -], 11.2374 bits ❶ and ❷ are at the same position. ❸ [5'-TTCTGGGA-3', -], 6.88705 bits ❹ [5'-TTTCCCAGAA-3', +], 5.70846 bits ❺ [5'-TTTCCCAGAA-3', -], 5.70846 bits ❻ [5'-TTTCTGGGA-3', -], 1.61536 bits ❼ [5'-TTTTCTGGGA-3', -], 1.48674 bits	The fragment was proven to contain a binding site by EMSA.	Ehret et al. DNA Binding Specificity of Different STAT Proteins. 2000 PEARSE et al. Interferon y-induced transcription of the high-affinity Fc receptor for IgG requires assembly of a complex that includes the 91-kDa subunit of transcription factor ISGF3. 1993
		5'-GGATTTAGAGTAATATG-3'	89065310-89065326, - Chromosome 1	Human GBP1	❶ [5'-TTTAGAGTAA-3', -], 3.49168 bits	N/A	Ehret et al. DNA Binding Specificity of Different STAT Proteins. 2000
		5'-AGCGATTCCCGTAACGCGG-3'	55995167-55995185, + Chromosome 5	Human IL6ST/GP130	❶ [5'-TTCCCGTAA-3', +], 9.02061 bits	The fragment was proven to contain a binding site by EMSA.	Ehret et al. DNA Binding Specificity of Different STAT Proteins. 2000 O’Brien et al. Isolation and Characterization of the Human gp130 Promoter. 1997
		5'-ATGCTGTCTTCTCGGAATCTGGCCCCA-3'	70603815-70603841, + Chromosome 10	Human PRF1	❶ [5'-TTCTCGGAA-3', +], 11.2374 bits ❷ [5'-TTCCGAGAA-3', -], 11.2374 bits ❶ and ❷ are at the same position. ❸ [5'-TTCTCGGA-3', +], 6.88705 bits	The fragment was proven to contain a binding site by EMSAs, antibody and competition experiements.	Ehret et al. DNA Binding Specificity of Different STAT Proteins. 2000 Yu et al. Role of a STAT Binding Site in the Regulation of the Human Perforin Promoter. 1999
		5'-CTCCTTCCCGGAAGCAT-3'	36678027-36678043, + Chromosome 6	Human CDKN1A	❶ [5'-TTCCCGGAA-3', +], 11.2374 bits ❷ [5'-TTCCGGGAA-3', -], 11.2374 bits ❶ and ❷ are at the same position. ❸ [5'-TTCCCGGA-3', +], 6.88705 bits ❹ [5'-TTCCGGGA-3', -], 6.88705 bits	The fragment was proven to contain a binding site by EMSAs, antibody and competition experiements.	Ehret et al. DNA Binding Specificity of Different STAT Proteins. 2000 Bellido et al. Transcriptional Activation of the p21 (WAF1,CIP1,SDI1) Gene by Interleukin-6 Type Cytokines. 1998
		5'-TGCTGATTGCTGGGAAACTCTGCA-3'	30489326-30489373, + Chromosome 5	Human HLA-E	❶ [5'-TTCCCAGCA-3', -], 8.65259 bits ❷ [5'-TGCTGGGAA-3', +], 8.1305 bits ❶ and ❷ are at the same position. ❸ [5'-TGCTGGGA-3', +], 3.78016 bits ❹ [5'-TTTCCCAGCA-3',-], 3.12366 bits	The fragment was proven to contain a binding site by gel mobility shift assays and antibody experiments.	Ehret et al. DNA Binding Specificity of Different STAT Proteins. 2000 Gustafson et al. Interferon-gInduction of the Human Leukocyte Antigen-E Gene Is Mediated through Binding of a Complex Containing STAT1a to a Distinct Interferon-g-responsive Element. 1996
		5'-GTCATTTCGGGGAAATCAG-3'	132490884-132490902, + Chromosome 5	Human IRF1	❶ [5'-TTCGGGGAA-3', +], 11.2374 bits ❷ [5'-TTCCCCGAA-3', -], 11.2374 bits ❶ and ❷ are at the same position. ❸ [5'-TTCGGGGA-3', +], 6.88705 bits ❹ [5'-TTTCGGGGAA-3', +], 5.70846 bits ❺ [5'-TTTCCCCGAA-3', -], 5.70846 bits ❻ [5'-TTTCGGGGA-3', +], 1.61536 bits	The fragment was proven to contain a binding site by EMSAs, antibody and competition experiements.	Ehret et al. DNA Binding Specificity of Different STAT Proteins. 2000 Pine et al. Tyrosine phosphorylated p91 binds to a single element in the ISGF2/IRF-1 promoter to mediate induction by IFNcx and IFN'y, and is likely to autoregulate the p91 gene. 1994
		5'-CCTACTTCCTGGAAATCCA-3'	34255133-34255151, + Chromosome 17	Human CCL2	❶ [5'-TTCCTGGAA-3', +], 11.2374 bits ❷ [5'-TTCCAGGAA-3', -], 11.2374 bits ❶ and ❷ are at the same position. ❸ [5'-TTCCTGGA-3', +], 6.88705 bits ❹ [5'-TTCCAGGA-3', -], 6.88705 bits ❺ [5'-TTTCCAGGAA-3', -], 5.70846 bits ❻ [5'-TTTCCAGGA-3', -], 1.61536 bits	The fragment was proven to contain a binding site by EMSAs, antibody and competition experiements.	Ehret et al. DNA Binding Specificity of Different STAT Proteins. 2000 Valente et al. A Complex Element Regulates IFN-g-Stimulated Monocyte Chemoattractant Protein-1 Gene Transcription. 1998
		5'-AGGTTTCCGGGAAAGCA-3'	10271041-10271057, + Chromosome 19	Human ICAM1	❶ [5'-TTCCGGGAA-3', +], 11.2374 bits ❷ [5'-TTCCCGGAA-3', -], 11.2374 bits ❶ and ❷ are at the same position. ❸ [5'-TTCCGGGA-3', +], 6.88705 bits ❹ [5'-TTCCGGGA-3', -], 6.88705 bits ❺ [5'-TTTCCGGGAA-3', +], 5.70846 bits ❻ [5'-TTTCCGGGAA-3', -], 5.70846 bits ❼ [5'-TTTCCGGGA-3', +], 1.61536 bits ❽ [5'-TTTCCGGGA-3', -], 1.61536 bits	The fragment was proven to contain a binding site by gel retardation assay.	Ehret et al. DNA Binding Specificity of Different STAT Proteins. 2000 Caldenhoven et al. Stimulation of the Human Intercellular Adhesion Molecule-1 Promoter by Interleukin-6 and Interferon-y Involves Binding of Distinct Factors to a Palindromic Response Element. 1994
		5'-CCCTTTTCCTTGAAAAACGC-3'	10268350-10268369, + Chromosome 19	Human ICAM1	❶ [5'-TTCCTTGAA-3', +], 11.2374 bits ❷ [5'-TTCAAGGAA-3', -], 11.2374 bits ❶ and ❷ are at the same position. ❸ [5'-TTCAAGGA-3', -], 6.88705 bits ❹ [5'-TTTCCTTGAA-3', +], 5.70846 bits ❺ [5'-TTTCAAGGAA-3', -], 5.70846 bits ❻ [5'-TTCCTTGA-3', +], 4.67027 bits ❼ [5'-TTTCAAGGA-3', -], 1.61536 bits ❽ [5'-TTTTCAAGGA-3', -], 1.48674 bits	The fragment was proven to contain a binding site by EMSAs, antibody and competition experiements.	Ehret et al. DNA Binding Specificity of Different STAT Proteins. 2000 TESSITORE et al. Two γ-interferon-activation sites (GAS) on the promoter of the human intercellular adhesion molecule (ICAM-1) gene are required for induction of transcription by IFN-γ. 1998
STAT3	MCF10A-Er-Src HMS 4OHTAM-1µM-12hours iPWM Rsequence = 9.90802 bits	5'-CCCGTATTACCAGAAATTATC-3'	94612260-94612280, + Chromosome 14	Human SERPINA3/ACT	❶ [5'-TTCTGGTAAT-3', -], 8.10919 bits ❷ [5'-TTACCAGAAA-3', +], 3.54235 bits ❶ and ❷ are at the same position.	The fragment was proven to contain a binding site by gel retardation assays, antibodies and point mutations.	Ehret et al. DNA Binding Specificity of Different STAT Proteins. 2000 Kordula et al. Oncostatin M and the Interleukin-6 and Soluble Interleukin-6 Receptor Complex Regulate a1-Antichymotrypsin Expression in Human Cortical Astrocytes. 1998
		5'-TTCCAGTCCGAGAACAGAA-3'	94612291-94612309, + Chromosome 14	Human SERPINA3/ACT	❶ [5'-GTCCGAGAAC-3', +], 4.86442 bits	The fragment was proven to contain a weaker binding site by gel retardation assays, antibodies and point mutations, compared to the above fragment.	Ehret et al. DNA Binding Specificity of Different STAT Proteins. 2000 Kordula et al. Oncostatin M and the Interleukin-6 and Soluble Interleukin-6 Receptor Complex Regulate a1-Antichymotrypsin Expression in Human Cortical Astrocytes. 1998
		5'-CTCCCGTTTCTGGGAACCTTGGC-3'	230714384-230714406, - Chromosome 1	Human AGT	❶ [5'-TTCTGGGAAC-3', -], 10.7261 bits ❷ [5'-TTCCCAGAAA-3', +], 4.78771 bits ❶ and ❷ are at the same position.	The fragment was proven to contain a binding site by EMSA, supershift, and microaffinity DNA binding assays.	Sherman et al. Role of Signal Transducers and Activators of Transcription 1 and -3 in Inducible Regulation of the Human Angiotensinogen Gene by Interleukin-6. 2001
		5'-TGCAAACTTCGGTAAATGTGTAA-3'	230714352-230714374, - Chromosome 1	Human AGT	❶ [5'-CTTCGGTAAA-3', -], 4.94702 bits	The fragment was proven to contain a weaker binding site than the above and next ones by EMSA, supershift, and microaffinity DNA binding assays.	Sherman et al. Role of Signal Transducers and Activators of Transcription 1 and -3 in Inducible Regulation of the Human Angiotensinogen Gene by Interleukin-6. 2001
		5'-TAAGACTTCCTGGAAGAGGTCC-3'	230714277-230714298, - Chromosome 1	Human AGT	❶ [5'-TTCCTGGAAG-3', -], 12.7098 bits ❷ [5'-TTCCAGGAAG-3', +], 13.3298 bits ❶ and ❷ are at the same position.	The fragment was proven to contain a binding site by EMSA, supershift, and microaffinity DNA binding assays.	Sherman et al. Role of Signal Transducers and Activators of Transcription 1 and -3 in Inducible Regulation of the Human Angiotensinogen Gene by Interleukin-6. 2001
		5'-ATGCTGTCTTCTCGGAATCTGGCCCCA-3'	70603815-70603841, + Chromosome 10	Human PRF1	❶ [5'-TTCTCGGAAT-3', +], 5.82682 bits ❷ [5'-TTCCGAGAAG-3', -], 10.0546 bits ❶ and ❷ are at the same position.	The fragment was proven to contain a binding site by EMSAs, antibody and competition experiements.	Ehret et al. DNA Binding Specificity of Different STAT Proteins. 2000 Yu et al. Role of a STAT Binding Site in the Regulation of the Human Perforin Promoter. 1999
		5'-AGCGATTCCCGTAACGCGG-3'	55995167-55995185, + Chromosome 5	Human IL6ST/GP130	❶ [5'-TTCCCGTAAC-3', +], 1.21719 bits ❷ [5'-TTACGGGAAT-3', -], 11.1812 bits ❶ and ❷ are at the same position.	The fragment was proven to contain a binding site by EMSA.	Ehret et al. DNA Binding Specificity of Different STAT Proteins. 2000 O’Brien et al. Isolation and Characterization of the Human gp130 Promoter. 1997
STAT5A	K562 HAIB iPWM Rsequence = 10.5041 bits	5'-ATGCTGTCTTCTCGGAATCTGGCCCCA-3'	70603815-70603841, + Chromosome 10	Human PRF1	❶ [5'-TTCTCGGAA-3', +], 5.13538 bits ❷ [5'-TTCCGAGAA-3', -], 12.6745 bits ❶ and ❷ are at the same position.	The fragment was proven to contain a binding site by EMSAs, antibody and competition experiements.	Ehret et al. DNA Binding Specificity of Different STAT Proteins. 2000 Yu et al. Role of a STAT Binding Site in the Regulation of the Human Perforin Promoter. 1999
		5'-GTCACTATTATTCTGAGAAAAGGGATTCTG-3'	119415022-119415051, + Chromosome 1	Human HSD3B2	❶ [5'-TTCTGAGAA-3', +], 12.5503 bits ❷ [5'-TTCTCAGAA-3', -], 4.37535 bits ❶ and ❷ are at the same position.	The fragment was proven to be a binding site region by EMSA, antibody experiments.	Feltus et al. Stat5-Mediated Regulation of the Human Type II 3b-Hydroxysteroid Dehydrogenase/D5-D4 Isomerase Gene: Activation by Prolactin. 1999. Ehret et al. DNA Binding Specificity of Different STAT Proteins. 2000
		5'-CCCCGTCTTCTCCGAAATGCCTTCCTCGGAA-3'	31722532-31722562, + Chromosome 20	Human BCL2L1	❶ [5'-TTCCGAGGA-3' -] 7.9469 bits ❷ [5'-TTCGGAGAA-3' -] 4.20007 bits	The fragment was proven to be a binding site region by EMSA and antibody experiments.	Dumon et al. IL-3 dependent regulation of Bcl-xL gene expression by STAT5 in a bone marrow derived cell line. 1999. Socolovsky et al. Fetal Anemia and Apoptosis of Red Cell Progenitors in Stat5a2/25b2/2 Mice: A Direct Role for Stat5 in Bcl-XL Induction. 1999. Ehret et al. DNA Binding Specificity of Different STAT Proteins. 2000
		5'-CTCCCGTTTCTGGGAACCTTGGC-3'	230714384-230714406, - Chromosome 1	Human AGT	❶ [5'-TTCTGGGAA-3', -], 11.2374 bits ❷ [5'-TTCCCAGAA-3', +], 11.2374 bits ❶ and ❷ are at the same position. ❸ [5'-TTCTGGGA-3', -], 6.88705 bits ❹ [5'-TTTCTGGGAA-3', -], 5.70846 bits ❺ [5'-TTTCTGGGA-3', -], 1.61536 bits	The fragment was proven to contain a binding site by EMSA, supershift, and microaffinity DNA binding assays.	Sherman et al. Role of Signal Transducers and Activators of Transcription 1 and -3 in Inducible Regulation of the Human Angiotensinogen Gene by Interleukin-6. 2001
		5'-TGCAAACTTCGGTAAATGTGTAA-3'	230714352-230714374, - Chromosome 1	Human AGT	❶ [5'-TTCGGTAA-3', -], 8.89199 bits ❷ [5'-TTTACCGAA-3', +], 5.83708 bits	The fragment was proven to contain a weaker binding site than the above and next ones by EMSA, supershift, and microaffinity DNA binding assays.	Sherman et al. Role of Signal Transducers and Activators of Transcription 1 and -3 in Inducible Regulation of the Human Angiotensinogen Gene by Interleukin-6. 2001
		5'-TAAGACTTCCTGGAAGAGGTCC-3'	230714277-230714298, - Chromosome 1	Human AGT	❶ [5'-TTCCTGGAA-3', -], 11.2374 bits ❷ [5'-TTCCAGGAA-3', +], 11.2374 bits ❶ and ❷ are at the same position. ❸ [5'-TTCCTGGA-3', -], 6.88705 bits ❹ [5'-TTCCAGGA-3', +], 6.88705 bits ❸ and ❹ are at the same position.	The fragment was proven to contain a binding site by EMSA, supershift, and microaffinity DNA binding assays.	Sherman et al. Role of Signal Transducers and Activators of Transcription 1 and -3 in Inducible Regulation of the Human Angiotensinogen Gene by Interleukin-6. 2001
		5'-CGTCTTCCTAGAACCGCGGGCTGAGCG-3'	50611891-50611917, + Chromosome 3	Human CISH	❶ [5'-TTCTAGGAA-3', -], 14.1382 bits ❷ [5'-TTCCTAGAA-3', +], 4.49953 bits ❶ and ❷ are at the same position.	The fragment was proven to be a binding site region by EMSA, antibody and competition experiments.	Verdier et al. A Sequence of the CIS Gene Promoter Interacts Preferentially with Two Associated STAT5A Dimers: a Distinct Biochemical Difference between STAT5A and STAT5B. 1988. Ehret et al. DNA Binding Specificity of Different STAT Proteins. 2000
		5'-CCGCGTTCCAGCCCTTCCCGGAAGCAG-3'	50611864-50611890, + Chromosome 3	Human CISH	❶ [5'-TTCCGGGAA-3', -], 13.4345 bits ❷ [5'-TTCCCGGAA-3', +], 5.25956 bits ❶ and ❷ are at the same position. ❸ [5'-TTCCAGCCC-3', +], 3.66793 bits	The fragment was proven to be a binding site region by EMSA, antibody and competition experiments.	Verdier et al. A Sequence of the CIS Gene Promoter Interacts Preferentially with Two Associated STAT5A Dimers: a Distinct Biochemical Difference between STAT5A and STAT5B. 1988. Ehret et al. DNA Binding Specificity of Different STAT Proteins. 2000
		5'-TTTCCAGGAAAACGGGGCGGGGCCCCG-3'	50612006-50612032, + Chromosome 3	Human CISH	❶ [5'-TTCCAGGAA-3', +],14.2624 bits ❷ [5'-TTCCTGGAA-3', -], 5.25956 bits ❶ and ❷ are at the same position.	The fragment was proven to be a binding site region by EMSA, antibody and competition experiments.	Verdier et al. A Sequence of the CIS Gene Promoter Interacts Preferentially with Two Associated STAT5A Dimers: a Distinct Biochemical Difference between STAT5A and STAT5B. 1988. Ehret et al. DNA Binding Specificity of Different STAT Proteins. 2000
		5'-GAAATACTTTGACAGATTTCCAAGAAC-3'	50611979-50612005, + Chromosome 3	Human CISH	❶ [5'-TTCCAAGAA-3', +], 13.5023 bits ❷ [5'-TTCTTGGAA-3', -], 5.13538 bits ❶ and ❷ are at the same position. ❸ [5'-ATCTGTCAA-3', -], 2.7228 bits ❹ [5'-GTCAAAGTA-3', -], 2.23657 bits	The fragment was proven to be a binding site region by EMSA, antibody and competition experiments.	Verdier et al. A Sequence of the CIS Gene Promoter Interacts Preferentially with Two Associated STAT5A Dimers: a Distinct Biochemical Difference between STAT5A and STAT5B. 1988. Ehret et al. DNA Binding Specificity of Different STAT Proteins. 2000
		5'-AAGCTGAGTCTCACTTCATCAGGAAATTGCTCAATTCTATTATCAGAAATGTTTGGTACTTCCTAGAAGAAACTGCTC-3'	6066025-6066102, + Chromosome 10	Human IL2RA	❶ [5'-TTCTAGGAA-3', -], 14.1382 bits ❷ [5'-TTCCTAGAA-3', +], 4.49953 bits ❶ and ❷ are at the same position. ❸ [5'-TTCTGATAA-3', -], 7.31204 bits	The fragment was proven to be a binding site region by EMSA, antibody, competition experiments, and mutation analyses.	Ma et al. Cloning and characterization of human oncostatin M promoter. 1999. Ehret et al. DNA Binding Specificity of Different STAT Proteins. 2000
TAL1	K562 Stanford iPWM Rsequence = 10.9331 bits	5'-AGGGAGGCAGCTGGGAAGGCATAGATAAGGGAAT-3'	7971480-7971513, + Chromosome X	Mouse Gata1	❶ [5'-AGCTGGGAAGGCATAGATAAGGGAA -3', +], 14.5103 bits	The fragment was proven to contain a binding site of the GATA1-TAL1 complex by EMSAs, antibody and competition experiements.	Vyas et al. Different sequence requirements for expression in erythroid and megakaryocytic cells within a regulatory element upstream of the GATA-1 gene. 1999
		5'-ATTCCCTTATCTGCCCACTCCCAGCTGCCTCCTT-3'	48783000-48783033, + Chromosome X	Human GATA1	❶ [5'-AGCTGGGAGTGGGCAGATAAGGGAA-3', -], 15.453 bits	The fragment was proven to contain a binding site of the GATA1-TAL1 complex by EMSAs, antibody and competition experiements.	Vyas et al. Different sequence requirements for expression in erythroid and megakaryocytic cells within a regulatory element upstream of the GATA-1 gene. 1999
		5'-CTCTTCCTTATCGCCAGCTCCCACCTGCCGAACTG-3'	115095824-115095858, + Chromosome 4	Mouse Tal1	❶ [5'-CAGGTGGGAGCTGGCGATAAGGAAG-3', -], 12.348 bits	The fragment was proven to contain a binding site of the GATA1-TAL1 complex by EMSAs, antibody and competition experiements.	Ogilvy et al. The SCL 40 Enhancer Targets the Midbrain Together with Primitive and Definitive Hematopoiesis and Is Regulated by SCL and GATA Proteins. 2007
		5'-CAGGCTGGCAGGTGGGAATGAGCGATAAGGATTGG-3'	47181437-47181471, + Chromosome 1	Human TAL1	❶ [5'-CAGGTGGGAATGAGCGATAAGGATT -3', +],12.0343 bits	The fragment was proven to contain a binding site of the GATA1-TAL1 complex by EMSAs, antibody and competition experiements.	Ogilvy et al. The SCL 40 Enhancer Targets the Midbrain Together with Primitive and Definitive Hematopoiesis and Is Regulated by SCL and GATA Proteins. 2007
		5'-CAGGAAACCATCTGTTTGAACGAGATAAGGAAATA-3'	121037076-121037110, + Chromosome 1	Mouse Epb4.2	❶ [5'-CATCTGTTTGAACGAGATAAGGAAA -3', +], 17.463 bits ❷ [5'-TATCTCGTTCAAACAGATGGTTTCC -3', -], 0.373761 bit	The fragment was proven to contain a binding site of the GATA1-TAL1 complex by EMSAs, antibody and competition experiements.	Xu et al. Identification of a TAL1 Target Gene Reveals a Positive Role for the LIM Domain-Binding Protein Ldb1 in Erythroid Gene Expression and Differentiation. 2003
		5'-GGGCCCCCTACCTGATAGCGGCCTGAAACATCTGGTGTGTCTGATAATGCCTGAAAGGG-3'	84901279-84901337, + Chromosome 8	Mouse Klf1	❶ [5'-ACATCTGGTGTGTCTGATAATGCCT -3', +], 8.25014 bits	The fragment was proven to contain a binding site of the GATA1-TAL1 complex by EMSAs, antibody and competition experiements.	Anderson et al. Multiple Proteins Binding to a GATA-E Box-GATA Motif Regulate the Erythroid Kruppel-like Factor (EKLF) Gene. 1998
TCF12	GM12878 HAIB iPWM Rsequence = 9.88294 bits	5'-AAGCAGCTGCTT-3'	9061-9072, +/- HIV1 genome	HIV1	❶ [5'-CAGCTGCT-3', -], 12.2302 bits ❷ [5'-CAGCTGCT-3', +], 12.2302 bits ❶ and ❷ are at the same position.	Footprinting and EMSA proved that the fragment was bound by TCF12.	ZHANG et al. Interactions of HTF4 with E-Box Motifs in the Long Terminal Repeat of Human Immunodeficiency Virus Type 1. 1992
TCF3	GM12878 HAIB iPWM Rsequence = 9.79626 bits	5'-GGGGCAGGTGGTTT-3'	61102358-61102371, + Chromosome 11	Human CD5	❶ [5'-GCAGGTGG-3', +], 12.1254 bits	The fragment was proven to be a binding site region of TCF3 by EMSAs, antibody and competition experiements.	Yang et al. The E47 transcription factor negatively regulates CD5 expression during thymocyte development. 2003
		5'-AAGCAGCTGCTT-3'	9061-9072, +/- HIV1 genome	HIV1	❶ [5'-GCAGCTGC-3', -], 11.3996 bits ❷ [5'-GCAGCTGC-3', +], 11.3996 bits ❶ and ❷ are at the same position.	Footprinting and EMSA proved that the fragment was bound by TCF3.	ZHANG et al. Interactions of HTF4 with E-Box Motifs in the Long Terminal Repeat of Human Immunodeficiency Virus Type 1. 1992
		5'-CGGGCCGGCAGCAGCGGCTGCAGTCGTATGGCAGTGAGCCGCTGTCTACC-3'	241848022-241848071, + Chromosome 1	Human EXO1	❶ [5'-GCTGCTGC-3', -], 8.66588 bits ❷ [5'-GCGGCTGC-3', +], 8.03684 bits ❸ [5'-GCAGCGGC-3', +], 7.8808 bits ❹ [5'-ACAGCGGC-3', -], 5.73556 bits	The fragment was proven to be a binding site region of TCF3 by EMSAs, competition experiements and immunoblotting.	Nebel et al. A functional EXO1 promoter variant is associated with prolonged life expectancy in centenarians. 2009
TEAD4	H1-hESC HAIB iPWM Rsequence = 10.7673 bits	5'-TGCCTGGAATCTGA-3'	203091077-203091090, + Chromosome 1	Human MYOG	❶ [5'-AGATTCCAGG-3', -], 11.2156 bits	The fragment was proven to contain a binding site by ChIP experiments using ChIPed DNA and Agilent extended promoter array.	Benhaddou et al. Transcription factor TEAD4 regulates expression of Myogenin and the unfolded protein response genes during C2C12 cell differentiation. 2012
		5'-ATACATTCCTGAGATGCATTCCAAAGG-3'	43558486-43558512, + Chromosome 4	Mouse Tln1	❶ [5'-ACATTCCTGA-3', +], 13.6044 bits ❷ [5'-GCATTCCAAA-3', +], 11.6815 bits ❸ [5'-GCATCTCAGG-3', -], 2.12482 bits	The fragment was proven to be a binding site region by ChIP experiments using ChIPed DNA and Agilent extended promoter array.	Benhaddou et al. Transcription factor TEAD4 regulates expression of Myogenin and the unfolded protein response genes during C2C12 cell differentiation. 2012
		5'-TTCAATTCCAGGCT-3'	84015513-84015526, + Chromosome 6	Mouse Dysf	❶ [5'-CAATTCCAGG-3', +], 8.42367 bits	The fragment was proven to be a binding site region by ChIP experiments using ChIPed DNA and Agilent extended promoter array.	Benhaddou et al. Transcription factor TEAD4 regulates expression of Myogenin and the unfolded protein response genes during C2C12 cell differentiation. 2012
		5'--ACCCCGGAATGTGC-3'	142430525-142430538, + Chromosome 7	Mouse Syt8	❶ [5'-ACATTCCGGG-3', -], 10.9777 bits	The fragment was proven to be a binding site region by ChIP experiments using ChIPed DNA and Agilent extended promoter array.	Benhaddou et al. Transcription factor TEAD4 regulates expression of Myogenin and the unfolded protein response genes during C2C12 cell differentiation. 2012
		5'-CAACATTCCTGCCC-3'	46371374-46371387, + Chromosome 7	Mouse Myod1	❶ [5'-ACATTCCTGC-3', +], 14.2803 bits	The fragment was proven to be a binding site region by ChIP experiments using ChIPed DNA and Agilent extended promoter array.	Benhaddou et al. Transcription factor TEAD4 regulates expression of Myogenin and the unfolded protein response genes during C2C12 cell differentiation. 2012
		5'-GGCTGAACAAAAAAAGATCCCTTCCACAATGAACAATTGTGTTGGAATGCTCAT-3'	20678178-20678231, + Chromosome 1	Mouse Mir206	❶ [5'-GCATTCCAAC-3', -], 12.3574 bits ❷ [5'-AGATCCCTTC-3', +], 3.19666 bits ❸ [5'-CCCTTCCACA-3', +], 2.8482 bits	The fragment was proven to be a binding site region by ChIP experiments using ChIPed DNA and Agilent extended promoter array.	Benhaddou et al. Transcription factor TEAD4 regulates expression of Myogenin and the unfolded protein response genes during C2C12 cell differentiation. 2012
		5'-CAGGCCTACAGCTGTCACTTTCTTTCCTATTTTCAAAGTTATATTTGTCATCTGCGAGAG-3'	162225814-162225873, + Chromosome 1	Mouse Mir214	❶ [5'-ACTTTCTTTC-3', +], 2.53304 bits	The fragment was proven to be a binding site region by ChIP experiments using ChIPed DNA and Agilent extended promoter array.	Benhaddou et al. Transcription factor TEAD4 regulates expression of Myogenin and the unfolded protein response genes during C2C12 cell differentiation. 2012
		5'-ATGTCATGGCTGGTATAAATAACCTGCATTCTCAGCTGTCCTGTTGGAGAC-3'	180393565-180393615, + Chromosome 2	Mouse Mir1-1/Mir 133a-1	❶ [5'-GCATTCTCAG-3', +], 6.62182 bits	The fragment was proven to be a binding site region by ChIP experiments using ChIPed DNA and Agilent extended promoter array.	Benhaddou et al. Transcription factor TEAD4 regulates expression of Myogenin and the unfolded protein response genes during C2C12 cell differentiation. 2012
		5'-CTTCTGTGATGTAAGCACAGTGTAAATTCTAAATACTCAATGTAACTTTCAGCCCACAGG-3'	45407631-45407690, + Chromosome 4	Mouse Slc25a51	❶ [5'-AAATTCTAAA -3', +], 6.62723 bits ❷ [5'-AACTTTCAGC-3', +], 1.95052 bits	The fragment was proven to be a binding site region by ChIP experiments using ChIPed DNA and Agilent extended promoter array.	Benhaddou et al. Transcription factor TEAD4 regulates expression of Myogenin and the unfolded protein response genes during C2C12 cell differentiation. 2012
		5'-TCCCTGGAATGAGGCG-3'	6046672-6046687, + Chromosome 19	Mouse Syvn1	❶ [5'-TCATTCCAGG-3', -], 9.73804 bits	The fragment was proven to be a binding site region by ChIP experiments using ChIPed DNA and Agilent extended promoter array.	Benhaddou et al. Transcription factor TEAD4 regulates expression of Myogenin and the unfolded protein response genes during C2C12 cell differentiation. 2012
		5'-ATTCAGGAATGGTGCTTA-3'	127291041-127291058, + Chromosome 19	Mouse Ddit3	❶ [5'-CCATTCCTGA-3', -], 9.11239 bits	The fragment was proven to be a binding site region by ChIP experiments using ChIPed DNA and Agilent extended promoter array.	Benhaddou et al. Transcription factor TEAD4 regulates expression of Myogenin and the unfolded protein response genes during C2C12 cell differentiation. 2012
		5'-CGCCCTGGAATTCACCC-3'	40223481-40223497, + Chromosome 12	Mouse Ifrd1	❶ [5'-GAATTCCAGG-3', -], 12.8498 bits	The fragment was proven to be a binding site region by ChIP experiments using ChIPed DNA and Agilent extended promoter array.	Benhaddou et al. Transcription factor TEAD4 regulates expression of Myogenin and the unfolded protein response genes during C2C12 cell differentiation. 2012
		5'-ACTGGATTCCAGAAAAA-3'	126628291-126628307, + Chromosome 7	Mouse Nupr1	❶ [5'-GGATTCCAGA-3', +], 10.2836 bits	The fragment was proven to be a binding site region by ChIP experiments using ChIPed DNA and Agilent extended promoter array.	Benhaddou et al. Transcription factor TEAD4 regulates expression of Myogenin and the unfolded protein response genes during C2C12 cell differentiation. 2012
		5'-TAGTTGGGAATGAAACAA-3'	167685473-167685490, + Chromosome 2	Mouse Cebpb	❶ [5'-TCATTCCCAA-3', -], 4.68082 bits	The fragment was proven to be a binding site region by ChIP experiments using ChIPed DNA and Agilent extended promoter array.	Benhaddou et al. Transcription factor TEAD4 regulates expression of Myogenin and the unfolded protein response genes during C2C12 cell differentiation. 2012
		5'-CACTTGGAATGACCCT-3'	34772739-34772754, + Chromosome 2	Mouse Hspa5	❶ [5'-TCATTCCAAG-3', -], 7.89425 bits	The fragment was proven to be a binding site region by ChIP experiments using ChIPed DNA and Agilent extended promoter array.	Benhaddou et al. Transcription factor TEAD4 regulates expression of Myogenin and the unfolded protein response genes during C2C12 cell differentiation. 2012
		5'-GCAAATTCCAGGGAC-3'	112459443-112459457, + Chromosome 6	Mouse Cav3	❶ [5'-AAATTCCAGG-3', +], 12.9157 bits	The fragment was proven to be a binding site region by ChIP experiments using ChIPed DNA and Agilent extended promoter array.	Benhaddou et al. Transcription factor TEAD4 regulates expression of Myogenin and the unfolded protein response genes during C2C12 cell differentiation. 2012
		5'-AGAGTGGAATGCGG-3'	119350731-119350744, + Chromosome 2	Mouse Chac1	❶ [5'-GCATTCCACT-3', -], 11.1185 bits	The fragment was proven to be a binding site region by ChIP experiments using ChIPed DNA and Agilent extended promoter array.	Benhaddou et al. Transcription factor TEAD4 regulates expression of Myogenin and the unfolded protein response genes during C2C12 cell differentiation. 2012
		5'-AGGGATTCCAGGTG-3'	29094257-29094270, + Chromosome 17	Mouse Cdkn1a	❶ [5'-GGATTCCAGG-3', +], 11.1498 bits	The fragment was proven to be a binding site region by ChIP experiments using ChIPed DNA and Agilent extended promoter array.	Benhaddou et al. Transcription factor TEAD4 regulates expression of Myogenin and the unfolded protein response genes during C2C12 cell differentiation. 2012
		5'-CCGCTGGAATGTGTA-3'	144943670-144943684, + Chromosome 7	Mouse Ccnd1	❶ [5'-ACATTCCAGC-3', -], 14.267 bits	The fragment was proven to be a binding site region by ChIP experiments using ChIPed DNA and Agilent extended promoter array.	Benhaddou et al. Transcription factor TEAD4 regulates expression of Myogenin and the unfolded protein response genes during C2C12 cell differentiation. 2012
		5'-TGGCAGGAACTGTCC-3'	144942008-144942022, + Chromosome 7	Mouse Ccnd1	❶ [5'-CAGTTCCTGC-3', -], 1.9452 bits	The fragment was proven to be a binding site region by ChIP experiments using ChIPed DNA and Agilent extended promoter array.	Benhaddou et al. Transcription factor TEAD4 regulates expression of Myogenin and the unfolded protein response genes during C2C12 cell differentiation. 2012
		5'-CAAAATTCCCCGTG-3'	24597116-24597129, + Chromosome 10	Mouse Ctgf	❶ [5'-AAATTCCCCG-3', +], 8.85696 bits	The fragment was proven to be a binding site region by ChIP experiments using ChIPed DNA and Agilent extended promoter array.	Benhaddou et al. Transcription factor TEAD4 regulates expression of Myogenin and the unfolded protein response genes during C2C12 cell differentiation. 2012
		5'-ACACATTCCTGGCT-3'	122102975-122102988, + Chromosome 7	Mouse Myl2	❶ [5'-ACATTCCTGG-3', +], 14.4705 bits	The fragment was proven to be a binding site region by ChIP experiments using ChIPed DNA and Agilent extended promoter array.	Benhaddou et al. Transcription factor TEAD4 regulates expression of Myogenin and the unfolded protein response genes during C2C12 cell differentiation. 2012
		5'-CTTAGAGATTTGCCTGGTACCATTTGAGCACCGCATACCAGTGTAGACA-3'	10789645-10789693, + Chromosome 18	Mouse Mir1a-2/Mir133a-1	❶ [5'-GCATACCAGT -3', +], 8.52803 bits	The fragment was proven to be a binding site region by ChIP experiments using ChIPed DNA and Agilent extended promoter array.	Benhaddou et al. Transcription factor TEAD4 regulates expression of Myogenin and the unfolded protein response genes during C2C12 cell differentiation. 2012
		5'-TCCCAGGAATCTCG-3'	42037314-42037327, + Chromosome 19	Mouse Ankrd2	❶ [5'-AGATTCCTGG-3', -], 11.2289 bits	The fragment was proven to be a binding site region by ChIP experiments using ChIPed DNA and Agilent extended promoter array.	Benhaddou et al. Transcription factor TEAD4 regulates expression of Myogenin and the unfolded protein response genes during C2C12 cell differentiation. 2012
THAP1	K562 HAIB iPWM Rsequence = 9.83915 bits	5'-CCCGAGGGTCCCGAACTCGGCTTGCCCACACAAAACATGGTAGCAGGAGA-3'	4094579-4094628, + Chromosome 11	Human RRM1	❶ [5'-TGCTACCATGTTTTGTGTGGGCAA-3', -], 14.8561 bits ❷ [5'-TGTGGGCAAGCCGAGTTCGGGACC-3', -], 3.1279 bits ❸ [5'-GCTTGCCCACACAAAACATGGTAG-3', +], 0.0241562 bit	The fragment was proven to be a binding site region by EMSA, competition experiments, and ChIP.	Cayrol et al. The THAP–zinc finger protein THAP1 regulates endothelial cell proliferation through modulation of pRB/E2F cell-cycle target genes. 2007.
USF1	H1-hESC HAIB iPWM Rsequence = 11.8665 bits	5'-GCCACTTCTGATAAAGCACGTGGTGG-3'	10878821-10878846, + Chromosome 16	Human CIITA	❶ [5'-AAGCACGTGG-3', +], 9.65686 bits ❷ [5'-CACCACGTGC-3', -], 6.95355 bits ❶ and ❷ are at the same position. ❸ [5'-TATCAGAAGT-3', -], 0.61839 bit	The fragment was proven to contain a binding site by EMSA and antibody supershift.	Muhlethaler-Mottet et al. Activation of the MHC Class II Transactivator CIITA by Interferon-γ Requires Cooperative Interaction between Stat1 and USF-1. 1998
		5'-GTCTGGACACGTGGGGAGTCAGCC-3'	101126414-101126437, + Chromosome 7	Human SERPINE1	❶ [5'-GGACACGTGG-3', +], 10.9337 bits ❷ [5'-CCCCACGTGT-3', -], 3.86055 bits ❶ and ❷ are at the same position.	The fragment was proven to contain a binding site by EMSA and antibody supershift.	Ma et al. Binding of upstream stimulatory factor 1 to the E-box regulates the 4G/5G polymorphism-dependent plasminogen activator inhibitor 1 expression in mast cells. 2008
		5'-CCGTCCTCCACCTGCGTCTCTGCTT-3'	31547551-31547575, + Chromosome 6	Human NFKBIL1	❶ [5'-ACGCAGGTGG-3', -], 3.92674 bits	The fragment was proven to contain a binding site by EMSA and antibody supershift.	Boodhoo et al. A promoter polymorphism in the central MHC gene, IKBL, influences the binding of transcription factors USF1 and E47 on disease-associated haplotypes. 2004
		5'-CGCGCCACTTGGCCTGC-3'	657675-657691, + Chromosome 18	Human TYMSOS	❶ [5'-GGCCAAGTGG-3', -], 1.7359 bits ❷ [5'-CGCCACTTGG-3', +], 1.30714 bits ❶ and ❷ are at the same position.	The fragment was proven to contain a binding site by EMSA.	Mandola et al. A Novel Single Nucleotide Polymorphism within the 5' Tandem Repeat Polymorphism of the Thymidylate Synthase Gene Abolishes USF-1 Binding and Alters Transcriptional Activity. 2003
		5'-TCCACCCCATGATCAAAACT-3'	69516205-69516224, + Chromosome 11	Human CCND1	❶ [5'-GATCATGGGG-3', -], 1.57185 bits ❷ [5'-CACCCCATGA-3', +], 1.40593 bits ❶ and ❷ are at the same position.	The fragment was proven to contain a binding site by EMSA and antibody supershift.	French et al. Functional Variants at the 11q13 Risk Locus for Breast Cancer Regulate Cyclin D1 Expression through Long-Range Enhancers. 2013
		5'-TATAAATAGGGCATCGTGACCCGGCCGG-3'	230714125-230714152, - Chromosome 1	Human AGT	❶ [5'-GGTCACGATG-3', +], 1.15439 bits	The fragment was proven to contain a weak binding site by EMSA.	Dickson et al. Upstream stimulatory factor is required for human angiotensinogen expression and differential regulation by the A-20C polymorphism. 2008
		5'-GGGTGCACGTGGTAGC-3'	159714887-159714902, + Chromosome 1	Human CRP	❶ [5'-TACCACGTGC-3', -], 7.4718 bits	The fragment was proven to contain a binding site by EMSA and antibody supershift.	Szalai et al. Single-nucleotide polymorphisms in the C-reactive protein (CRP) gene promoter that affect transcription factor binding, alter transcriptional activity, and associate with differences in baseline serum CRP level. 2005
		5'-GGGTTCGACCCACGCGGCGGGAGGG-3'	54228336-54228360, + Chromosome 4	Human PDGFRA	❶ [5'-ACCCACGCGG-3', +], 1.87143 bits	The fragment was proven to contain a binding site by EMSA, competition and antibodies.	Toepoel et al. Haplotype-dependent binding of nuclear proteins to the promoter of the neural tube defects-associated platelet-derived growth factor alpha-receptor gene. 2005
		5'-GGTGGAGTTTTAGTCAGGTGGTCAGCTTC-3'	5280621-5280649, + Chromosome 11	Human β-globin LCR HS2	❶ [5'-AGTCAGGTGG-3', +], 10.8896 bits ❷ [5'-GACCACCTGA-3', -], 8.96861 bits ❶ and ❷ are at the same position. ❸ [5'-GGTCAGCTTC-3', +], 0.125429 bit	The fragment was proven to be a binding site region by in vivo and in vitro DNase I footprinting.	Caterina et al. Multiple elements in human fl-globin locus control region 5' HS 2 are involved in enhancer activity and positionindependent, transgene expression. 1994
		5'-GCGTGCGCACGAGGAGCAGGTGCCCGGG-3'	45921454-45921481, - Chromosome 7	Human IGFBP3	❶ [5'-GGGCACCTGC-3', -], 9.04672 bits ❷ [5'-GAGCAGGTGC-3', +], 5.68918 bits ❶ and ❷ are at the same position. ❸ [5'-GCGCACGAGG-3', -], 2.52053 bits	The fragment was proven to contain two binding sites (the blue parts) by EMSA and antibodies.	Paquette et al. Identification of Upstream Stimulatory Factor Binding Sites in the Human IGFBP3 Promoter and Potential Implication of Adjacent Single-Nucleotide Polymorphisms and Responsiveness to Insulin. 2007
		5'-TCCTGTCACCTGATGTCTATC-3'	60455795-60455815, + Chromosome 11	Human MS4A1/CD20	❶ [5'-TGTCACCTGA-3', +], 11.1964 bits ❷ [5'-CATCAGGTGA-3', -], 7.32062 bits ❶ and ❷ are at the same position.	The fragment was proven to contain a binding site by EMSA, antibodies and in vivo footprinting.	Himmelmann et al. PU.1/Pip and Basic Helix Loop Helix Zipper Transcription Factors Interact With Binding Sites in the CD20 Promoter to Help Confer Lineage- and Stage-Specific Expression of CD20 in B Lymphocytes. 1997
		5'-TAGCATTTCATCACGTGGCCC-3'	8908-8928, + HIV1 genome	HIV1 LTR	❶ [5'-GGCCACGTGA-3', -], 12.6573 bits ❷ [5'-CATCACGTGG-3', +], 10.6768 bits ❶ and ❷ are at the same position.	The fragment was proven to contain a binding site by gel retardation and competition assays, DNase I footprinting assay and methylation analysis.	FAGAGNA et al. Molecular and Functional Interactions of Transcription Factor USF with the Long Terminal Repeat of Human Immunodeficiency Virus Type 1. 1995
		5'-AGACAGGTGGGAAG-3'	136118409-136118422, + Chromosome 2	Human CXCR4	❶ [5'-AGACAGGTGG-3', +], 6.79586 bits ❷ [5'-TCCCACCTGT-3', -], 2.51516 bits ❶ and ❷ are at the same position.	The fragment was proven to contain a binding site by gel mobility shift assays and DNase I footprinting.	Moriuchi et al. USF/c-Myc Enhances, While Yin-Yang 1 Suppresses, the Promoter Activity of CXCR4, a Coreceptor for HIV-1 Entry. 1999
		5'-AGTGAACACAGTTGTGTCAGAAGCAAATGTAAGCAATAGA-3'	5227042-5227081, + Chromosome 11	Human HBB	❶ [5'-TGTCAGAAGC-3', +], 3.20246 bits	The fragment was proven to contain a binding site by EMSA, competition and antibodies.	Leach et al. Characterization of the humanb-globin downstream promoter region. 2003
		5'-CTCCTCAGGAGTCAGATGCACCATGGTG-3'	5226998-5227025, + Chromosome 11	Human HBB	❶ [5'-AGTCAGATGC-3', +], 10.0121 bits	The fragment was proven to contain a binding site by EMSA, competition and antibodies.	Leach et al. Characterization of the humanb-globin downstream promoter region. 2003
		5'-GGCGTCACGTGGCCAGC-3'	32315455-32315471, + Chromosome 13	Human BRCA2	❶ [5'-CGTCACGTGG-3', +], 12.5019 bits ❷ [5'-GGCCACGTGA-3', -], 12.6573 bits ❶ and ❷ are at the same position.	The fragment was proven to contain a binding site by EMSA, competition and antibodies.	Davis et al. Isolation and initial characterization of the BRCA2 promoter. 1999
		5'-GTAGGCCACGTGACCGGGGGT-3'	5788-5808, + Human adenovirus D genome	Human adenovirus D	❶ [5'-GGTCACGTGG-3', -], 15.0274 bits ❷ [5'-GGCCACGTGA-3', +], 12.6573 bits ❶ and ❷ are at the same position.	The fragment was proven to contain a binding site by DNase I footprinting.	Sawadogo et al. Interaction of a Gene-Specific Transcription Factor with the Adenovirus Major Late Promoter Upstream of the TATA Box Region. 1965 Li et al. c-Myc represses transcription in vivo by a novel mechanism dependent on the initiator element and Myc box 11. 1994
		5'-AGACACATGTCC-3'	5738-5749, + Human adenovirus D genome	Human adenovirus D	❶ [5'-AGACACATGT-3', +], 8.55549 bits ❷ [5'-GGACATGTGT-3', -], 2.89513 bits ❶ and ❷ are at the same position.	The fragment was proven to contain a weaker binding site by EMSA, compared to the above fragment.	Li et al. c-Myc represses transcription in vivo by a novel mechanism dependent on the initiator element and Myc box 11. 1994
		5'-TCTGATCATGTGTGCTGGGGCG-3'	42528511-42528532, + Chromosome 19	Human CEACAM1	❶ [5'-GCACACATGA-3', -], 7.25032 bits ❷ [5'-GATCATGTGT-3', +], 5.16384 bits ❶ and ❷ are at the same position.	The fragment was proven to contain a binding site by EMSA, competition and antibodies.	HAUCK et al. Transcriptional control of the human biliary glycoprotein gene, a CEA gene family member down-regulated in colorectal carcinomas. 1994
		5'-CACACCCATGACCCACGTGATGCTG-3'	41708567-41708591, + Chromosome 19	Human CEACAM5	❶ [5'-CATCACGTGG-3', -], 10.6768 bits ❷ [5'-ACCCACGTGA-3', +], 7.75661 bits ❶ and ❷ are at the same position. ❸ [5'-GGTCATGGGT-3', -], 1.32465 bits	N/A	HAUCK et al. Transcriptional control of the human biliary glycoprotein gene, a CEA gene family member down-regulated in colorectal carcinomas. 1994
		5'-CTGGTCACGTGGCCGA-3'	98929348-98929363, + Chromosome 4	Human EIF4E	❶ [5'-GGTCACGTGG-3', +], 15.0274 bits ❷ [5'-GGCCACGTGA-3', -], 12.6573 bits ❶ and ❷ are at the same position.	The fragment was proven to contain a binding site by gel mobility shift assays, competition and antibody experiments.	JONES et al. An Essential E Box in the Promoter of the Gene Encoding the mRNA Cap-Binding Protein (Eukaryotic Initiation Factor 4E) Is a Target for Activation by c-myc. 1996
		5'-CTGGCCACGTGACGGA-3'	98929195-98929210, + Chromosome 4	Human EIF4E	❶ [5'-GGCCACGTGA-3', +], 12.6573 bits ❷ [5'-CGTCACGTGG-3', -], 12.5019 bits ❶ and ❷ are at the same position.	The fragment was proven to contain a binding site by gel mobility shift assays, competition and antibody experiments.	JONES et al. An Essential E Box in the Promoter of the Gene Encoding the mRNA Cap-Binding Protein (Eukaryotic Initiation Factor 4E) Is a Target for Activation by c-myc. 1996
		5'-AGCCACGTGGAC-3'	27217448-27217459, + Chromosome 2	Human CAD	❶ [5'-AGCCACGTGG-3', +], 11.8757 bits	The fragment was proven to contain a binding site by gel mobility shift assays and antibody experiments.	Mac et al. CAD, a c-Myc Target Gene, is Not Deregulated in Burkitt's Lymphoma Cell Lines. 2000
		5'-GTCCTCACGTGGTTCC-3'	27217475-27217490, + Chromosome 2	Human CAD	❶ [5'-CCTCACGTGG-3', +], 8.34286 bits ❷ [5'-AACCACGTGA-3', -], 10.0906 bits ❶ and ❷ are at the same position.	The fragment was proven to contain a binding site by gel mobility shift assays and antibody experiments.	Mac et al. CAD, a c-Myc Target Gene, is Not Deregulated in Burkitt's Lymphoma Cell Lines. 2000
		5'-CTCCCACGTGCTCACCCTGGC-3'	69580365-69580385, + Chromosome 9	Mouse Trp53	❶ [5'-TCCCACGTGC-3', +], 5.13783 bits ❷ [5'-GAGCACGTGG-3', -], 10.3985 bits ❶ and ❷ are at the same position.	The fragment was proven to contain a binding site by gel mobility shift assays, competition and antibody experiments.	Reisman et al. c-Myc Trans-activates the p53 Promoter through a Required Downstream CACGTG Motif. 1993 Reisman et al. The helix-loop-helix containing transcription factor USF binds to and transactivates the promoter of the p53 tumor suppressor gene. 1993
		5'-AATCACGTGATT-3'	50719-50730, +/- HHV3 genome	HHV3 virus	❶ [5'-AATCACGTGA -3', +], 12.5007 bits ❷ [5'-AATCACGTGA -3', -], 12.5007 bits ❶ and ❷ are at the same position.	The fragment was proven to contain a binding site by gel mobility shift assays, competition and antibody experiments.	MEIER et al. The Cellular Transcription Factor USF Cooperates with VaricellaZoster Virus Immediate-Early Protein 62 To Symmetrically Activate a Bidirectional Viral Promoter. 1994
		5'-CCTTTTGACACGGGGGTGAAG-3'	58431466-58431486, + Chromosome 15	Human LIPC	❶ [5'-TGACACGGGG-3', +], 3.26215 bits	The fragment was proven to contain a binding site by gel mobility shift assays, competition and antibody experiments.	Botma et al. Hepatic lipase promoter activity is reduced by the C-480T and G-216A substitutions present in the common LIPC gene variant, and is increased by Upstream Stimulatory Factor. 2001
		5'-TAGTACCACGTGGTATTA-3'	12042-12059, + HHV3 genome	HHV3 virus	❶ [5'-TACCACGTGG-3', +], 8.785 bits ❷ [5'-TACCACGTGG-3', -], 8.785 bits ❶ and ❷ are at the same position.	The fragment was proven to contain a binding site by gel mobility shift assays, competition experiments and mutational analysis.	Che et al. The Ubiquitous Cellular Transcriptional Factor USF Targets the Varicella-Zoster Virus Open Reading Frame 10 Promoter and Determines Virulence in Human Skin Xenografts in SCIDhu Mice In Vivo. 2007
		5'-GCATCAAGAACATGTGGTTCTAATGG-3'	99795285-99795310, - Chromosome 7	Human CYP3A4	❶ [5'-AACCACATGT-3', +], 8.41412 bits ❷ [5'-GAACATGTGG-3', -], 3.14233 bits ❶ and ❷ are at the same position.	The fragment was proven to contain a binding site by gel mobility shift assays, competition and antibody experiments.	Matsumura et al. Identification of a Novel Polymorphic Enhancer of the Human CYP3A4 Gene. 2003
		5'-TCCGCCACGTGGGAAG-3'	1295221-1295236, + Chromosome 5	Human TERT	❶ [5'-TCCCACGTGG-3', -], 6.45103 bits ❷ [5'-CGCCACGTGG-3', +], 10.0918 bits ❶ and ❷ are at the same position.	The fragment was proven to be a binding region of USF by luciferase assays, mutation analysis and siRNA molecules.	Kyo et al. Sp1 cooperates with c-Myc to activate transcription of the human telomerase reverse transcriptase gene (hTERT). 2000
		5'-TTCACCAGGTGGTCTC-3'	8047920-8047935, + Chromosome 10	Human GATA3	❶ [5'-GACCACCTGG-3', -], 8.92866 bits ❷ [5'-CACCAGGTGG-3', +], 4.8706 bits ❶ and ❷ are at the same position.	The fragment was proven to contain a binding site by EMSA and antibodies.	Gregoire et al. T-cell Expression of the HumanGATA-3Gene Is Regulated by aNon-lineage-specific Silencer. 1999
USF2	HeLa-S3 Stanford iPWM Rsequence = 10.6178 bits	5'-GCCACTTCTGATAAAGCACGTGGTGG-3'	10878821-10878846, + Chromosome 16	Human CIITA	❶ [5'-CCACGTGCTT-3', -], 10.0595 bits ❷ [5'-GCACGTGGTG-3', +], 6.86278 bits ❶ and ❷ are at the same position. ❸ [5'-ACTTCTGATA-3', +], 3.49378 bits	The fragment was proven to contain a binding site by EMSA and antibody supershift.	Muhlethaler-Mottet et al. Activation of the MHC Class II Transactivator CIITA by Interferon-γ Requires Cooperative Interaction between Stat1 and USF-1. 1998
		5'-GTCTGGACACGTGGGGAGTCAGCC-3'	101126414-101126437, + Chromosome 7	Human SERPINE1	❶ [5'-CCACGTGTCC-3', -], 11.3328 bits ❷ [5'-ACACGTGGGG-3', +], 4.32923 bits ❶ and ❷ are at the same position.	The fragment was proven to contain a binding site by EMSA and antibody supershift.	Ma et al. Binding of upstream stimulatory factor 1 to the E-box regulates the 4G/5G polymorphism-dependent plasminogen activator inhibitor 1 expression in mast cells. 2008
		5'-CCGTCCTCCACCTGCGTCTCTGCTT-3'	31547551-31547575, + Chromosome 6	Human NFKBIL1	❶ [5'-CCACCTGCGT-3', +], 5.47018 bits	The fragment was proven to contain a binding site by EMSA and antibody supershift.	Boodhoo et al. A promoter polymorphism in the central MHC gene, IKBL, influences the binding of transcription factors USF1 and E47 on disease-associated haplotypes. 2004
		5'-CGCGCCACTTGGCCTGC-3'	657675-657691, + Chromosome 18	Human TYMSOS	❶ [5'-CCAAGTGGCG-3', -], 4.00281 bits	The fragment was proven to contain a binding site by EMSA.	Mandola et al. A Novel Single Nucleotide Polymorphism within the 5' Tandem Repeat Polymorphism of the Thymidylate Synthase Gene Abolishes USF-1 Binding and Alters Transcriptional Activity. 2003
		5'-TCCACCCCATGATCAAAACT-3'	69516205-69516224, + Chromosome 11	Human CCND1	❶ [5'-CCCCATGATC-3', +], 4.98264 bits	The fragment was proven to contain a binding site by EMSA and antibody supershift.	French et al. Functional Variants at the 11q13 Risk Locus for Breast Cancer Regulate Cyclin D1 Expression through Long-Range Enhancers. 2013
		5'-TATAAATAGGGCATCGTGACCCGGCCGG-3'	230714125-230714152, - Chromosome 1	Human AGT	❶ [5'-CATCGTGACC-3', -], 5.27288 bits	The fragment was proven to contain a weak binding site by EMSA.	Dickson et al. Upstream stimulatory factor is required for human angiotensinogen expression and differential regulation by the A-20C polymorphism. 2008
		5'-GGGTGCACGTGGTAGC-3'	159714887-159714902, + Chromosome 1	Human CRP	❶ [5'-GCACGTGGTA-3', +], 7.98824 bits	The fragment was proven to contain a binding site by EMSA and antibody supershift.	Szalai et al. Single-nucleotide polymorphisms in the C-reactive protein (CRP) gene promoter that affect transcription factor binding, alter transcriptional activity, and associate with differences in baseline serum CRP level. 2005
		5'-GGGTTCGACCCACGCGGCGGGAGGG-3'	54228336-54228360, + Chromosome 4	Human PDGFRA	❶ [5'-CCGCGTGGGT-3', -], 2.0088 bits	The fragment was proven to contain a binding site by EMSA, competition and antibodies.	Toepoel et al. Haplotype-dependent binding of nuclear proteins to the promoter of the neural tube defects-associated platelet-derived growth factor alpha-receptor gene. 2005
		5'-GGTGGAGTTTTAGTCAGGTGGTCAGCTTC-3'	5280621-5280649, + Chromosome 11	Human β-globin LCR HS2	❶ [5'-CCACCTGACT-3', -], 11.7521 bits ❷ [5'-TCAGGTGGTC-3', +], 8.80972 bits ❶ and ❷ are at the same position. ❸ [5'-GAAGCTGACC-3', -], 3.07063 bits	The fragment was proven to be a binding site region by in vivo and in vitro DNase I footprinting.	Caterina et al. Multiple elements in human fl-globin locus control region 5' HS 2 are involved in enhancer activity and positionindependent, transgene expression. 1994
		5'-TCCTGTCACCTGATGTCTATC-3'	60455795-60455815, + Chromosome 11	Human MS4A1/CD20	❶ [5'-TCAGGTGACA-3', -], 10.8568 bits ❷ [5'-TCACCTGATG-3', +], 7.30207 bits ❶ and ❷ are at the same position. ❸ [5'-TCCTGTCACC-3', +], 4.24268 bits ❹ [5'-CCTGATGTCT-3', +], 1.52444 bits	The fragment was proven to contain a binding site by EMSA, antibodies and in vivo footprinting.	Himmelmann et al. PU.1/Pip and Basic Helix Loop Helix Zipper Transcription Factors Interact With Binding Sites in the CD20 Promoter to Help Confer Lineage- and Stage-Specific Expression of CD20 in B Lymphocytes. 1997
		5'-TAGCATTTCATCACGTGGCCC-3'	8908-8928, + HIV1 genome	HIV1 LTR	❶ [5'-TCACGTGGCC-3', +], 12.4992 bits ❷ [5'-CCACGTGATG-3', -], 10.0108 bits ❶ and ❷ are at the same position.	The fragment was proven to contain a binding site by gel retardation and competition assays, DNase I footprinting assay and methylation analysis.	FAGAGNA et al. Molecular and Functional Interactions of Transcription Factor USF with the Long Terminal Repeat of Human Immunodeficiency Virus Type 1. 1995
		5'-GCGTGCGCACGAGGAGCAGGTGCCCGGG-3'	45921454-45921481, - Chromosome 7	Human IGFBP3	❶ [5'-GCAGGTGCCC-3', -], 9.107 bits ❷ [5'-GCACCTGCTC-3', +], 6.67772 bits ❶ and ❷ are at the same position. ❸ [5'-CCTCGTGCGC-3', +], 4.91196 bits	The fragment was proven to contain two binding sites (the blue parts) by EMSA and antibodies.	Paquette et al. Identification of Upstream Stimulatory Factor Binding Sites in the Human IGFBP3 Promoter and Potential Implication of Adjacent Single-Nucleotide Polymorphisms and Responsiveness to Insulin. 2007
		5'-AGTGAACACAGTTGTGTCAGAAGCAAATGTAAGCAATAGA-3'	5227042-5227081, + Chromosome 11	Human HBB	❶ [5'-GCTTCTGACA-3', -], 5.74882 bits	The fragment was proven to contain a binding site by EMSA, competition and antibodies.	Leach et al. Characterization of the humanb-globin downstream promoter region. 2003
		5'-CTCCTCAGGAGTCAGATGCACCATGGTG-3'	5226998-5227025, + Chromosome 11	Human HBB	❶ [5'-GCATCTGACT-3', -], 10.4801 bits ❷ [5'-ACTCCTGAGG-3', -], 0.315193 bit	The fragment was proven to contain a binding site by EMSA, competition and antibodies.	Leach et al. Characterization of the humanb-globin downstream promoter region. 2003
		5'-GGCGTCACGTGGCCAGC-3'	32315455-32315471, + Chromosome 13	Human BRCA2	❶ [5'-TCACGTGGCC-3', +], 12.4992 bits ❷ [5'-CCACGTGACG-3', -], 11.8188 bits ❶ and ❷ are at the same position.	The fragment was proven to contain a binding site by EMSA, competition and antibodies.	Davis et al. Isolation and initial characterization of the BRCA2 promoter. 1999
		5'-AGACAGGTGGGAAG-3'	136118409-136118422, + Chromosome 2	Human CXCR4	❶ [5'-CCACCTGTCT-3', -], 8.47041 bits ❷ [5'-ACAGGTGGGA-3', +], 3.5732 bits ❶ and ❷ are at the same position.	The fragment was proven to contain a binding site by gel mobility shift assays and DNase I footprinting.	Moriuchi et al. USF/c-Myc Enhances, While Yin-Yang 1 Suppresses, the Promoter Activity of CXCR4, a Coreceptor for HIV-1 Entry. 1999
		5'-GTAGGCCACGTGACCGGGGGT-3'	5788-5808, + Human adenovirus D genome	Human adenovirus D	❶ [5'-CCACGTGACC-3', +], 14.6146 bits ❷ [5'-TCACGTGGCC-3', -], 12.4992 bits ❶ and ❷ are at the same position.	The fragment was proven to contain a binding site by DNase I footprinting.	Sawadogo et al. Interaction of a Gene-Specific Transcription Factor with the Adenovirus Major Late Promoter Upstream of the TATA Box Region. 1965 Li et al. c-Myc represses transcription in vivo by a novel mechanism dependent on the initiator element and Myc box 11. 1994
		5'-AGACACATGTCC-3'	5738-5749, + Human adenovirus D genome	Human adenovirus D	❶ [5'-ACACATGTCC-3', +], 5.50058 bits ❷ [5'-ACATGTGTCT-3', -], 9.25415 bits ❶ and ❷ are at the same position.	The fragment was proven to contain a weaker binding site by EMSA, compared to the above fragment.	Li et al. c-Myc represses transcription in vivo by a novel mechanism dependent on the initiator element and Myc box 11. 1994
		5'-TCTGATCATGTGTGCTGGGGCG-3'	42528511-42528532, + Chromosome 19	Human CEACAM1	❶ [5'-TCATGTGTGC-3', +], 7.19899 bits ❷ [5'-ACACATGATC-3', -], 6.97431 bits ❶ and ❷ are at the same position.	The fragment was proven to contain a binding site by EMSA, competition and antibodies.	HAUCK et al. Transcriptional control of the human biliary glycoprotein gene, a CEA gene family member down-regulated in colorectal carcinomas. 1994
		5'-CACACCCATGACCCACGTGATGCTG-3'	41708567-41708591, + Chromosome 19	Human CEACAM5	❶ [5'-CCACGTGATG-3', +], 10.0108 bits ❷ [5'-TCACGTGGGT-3', -], 8.24505 bits ❶ and ❷ are at the same position. ❸ [5'-ACCCATGACC-3', +], 5.10497 bits	N/A	HAUCK et al. Transcriptional control of the human biliary glycoprotein gene, a CEA gene family member down-regulated in colorectal carcinomas. 1994
		5'-CTGGTCACGTGGCCGA-3'	98929348-98929363, + Chromosome 4	Human EIF4E	❶ [5'-TCACGTGGCC-3', +], 12.4992 bits ❷ [5'-CCACGTGACC-3', -], 14.6146 bits ❶ and ❷ are at the same position.	The fragment was proven to contain a binding site by gel mobility shift assays, competition and antibody experiments.	JONES et al. An Essential E Box in the Promoter of the Gene Encoding the mRNA Cap-Binding Protein (Eukaryotic Initiation Factor 4E) Is a Target for Activation by c-myc. 1996
		5'-CTGGCCACGTGACGGA-3'	98929195-98929210, + Chromosome 4	Human EIF4E	❶ [5'-CCACGTGACG-3', +], 11.8188 bits ❷ [5'-TCACGTGGCC-3', -], 12.4992 bits ❶ and ❷ are at the same position.	The fragment was proven to contain a binding site by gel mobility shift assays, competition and antibody experiments.	JONES et al. An Essential E Box in the Promoter of the Gene Encoding the mRNA Cap-Binding Protein (Eukaryotic Initiation Factor 4E) Is a Target for Activation by c-myc. 1996
		5'-AGCCACGTGGAC-3'	27217448-27217459, + Chromosome 2	Human CAD	❶ [5'-CCACGTGGCT-3', -], 12.3455 bits	The fragment was proven to contain a binding site by gel mobility shift assays and antibody experiments.	Mac et al. CAD, a c-Myc Target Gene, is Not Deregulated in Burkitt's Lymphoma Cell Lines. 2000
		5'-GTCCTCACGTGGTTCC-3'	27217475-27217490, + Chromosome 2	Human CAD	❶ [5'-TCACGTGGTT-3', +], 10.3316 bits ❷ [5'-CCACGTGAGG-3', -], 7.9243 bits ❶ and ❷ are at the same position.	The fragment was proven to contain a binding site by gel mobility shift assays and antibody experiments.	Mac et al. CAD, a c-Myc Target Gene, is Not Deregulated in Burkitt's Lymphoma Cell Lines. 2000
		5'-CTCCCACGTGCTCACCCTGGC-3'	69580365-69580385, + Chromosome 9	Mouse Trp53	❶ [5'-CCACGTGCTC-3', +], 10.4191 bits ❷ [5'-GCACGTGGGA-3', -], 5.90173 bits ❶ and ❷ are at the same position.	The fragment was proven to contain a binding site by gel mobility shift assays, competition and antibody experiments.	Reisman et al. c-Myc Trans-activates the p53 Promoter through a Required Downstream CACGTG Motif. 1993 Reisman et al. The helix-loop-helix containing transcription factor USF binds to and transactivates the promoter of the p53 tumor suppressor gene. 1993
		5'-AATCACGTGATT-3'	50719-50730, +/- HHV3 genome	HHV3 virus	❶ [5'-TCACGTGATT -3', +], 12.241 bits ❷ [5'-TCACGTGATT -3', +], 12.241 bits ❶ and ❷ are at the same position.	The fragment was proven to contain a binding site by gel mobility shift assays, competition and antibody experiments.	MEIER et al. The Cellular Transcription Factor USF Cooperates with VaricellaZoster Virus Immediate-Early Protein 62 To Symmetrically Activate a Bidirectional Viral Promoter. 1994
		5'-CCTTTTGACACGGGGGTGAAG-3'	58431466-58431486, + Chromosome 15	Human LIPC	❶ [5'-CCCCGTGTCA-3', -], 5.9852 bits	The fragment was proven to contain a binding site by gel mobility shift assays, competition and antibody experiments.	Botma et al. Hepatic lipase promoter activity is reduced by the C-480T and G-216A substitutions present in the common LIPC gene variant, and is increased by Upstream Stimulatory Factor. 2001
		5'-TAGTACCACGTGGTATTA-3'	12042-12059, + HHV3 genome	HHV3 virus	❶ [5'-CCACGTGGTA-3', +], 9.22687 bits ❷ [5'-CCACGTGGTA-3', -], 9.22687 bits ❶ and ❷ are at the same position.	The fragment was proven to contain a binding site by gel mobility shift assays, competition experiments and mutational analysis.	Che et al. The Ubiquitous Cellular Transcriptional Factor USF Targets the Varicella-Zoster Virus Open Reading Frame 10 Promoter and Determines Virulence in Human Skin Xenografts in SCIDhu Mice In Vivo. 2007
		5'-GCATCAAGAACATGTGGTTCTAATGG-3'	99795285-99795310, - Chromosome 7	Human CYP3A4	❶ [5'-ACATGTGGTT-3', -], 8.81847 bits ❷ [5'-CCACATGTTC-3', -], 5.37825 bits ❶ and ❷ are at the same position.	The fragment was proven to contain a binding site by gel mobility shift assays, competition and antibody experiments.	Matsumura et al. Identification of a Novel Polymorphic Enhancer of the Human CYP3A4 Gene. 2003
[truncated: 87 more rows]
